# Supplementary material for: Linalool disrupts Escherichia coli biofilms via dual suppression of motility and adhesion
Source: Front Vet Sci. 2026 Jan 21;12:1728048. doi: 10.3389/fvets.2025.1728048 (PMC12871537; doi:10.3389/fvets.2025.1728048)
Supplement: Supplementary file 1 [file Table_1.xls]

## Sheet: Results
Block Type	96-Well 0.2-mL Block
Calibration Background is expired	No
Calibration Background performed on	12-16-2020
Calibration Pure Dye ABY is expired	No
Calibration Pure Dye ABY performed on	12-16-2020
Calibration Pure Dye CY5 is expired	No
Calibration Pure Dye CY5 performed on	12-16-2020
Calibration Pure Dye FAM is expired	No
Calibration Pure Dye FAM performed on	12-16-2020
Calibration Pure Dye JUN is expired	No
Calibration Pure Dye JUN performed on	12-16-2020
Calibration Pure Dye MUSTANG PURPLE is expired	No
Calibration Pure Dye MUSTANG PURPLE performed on	12-16-2020
Calibration Pure Dye NED is expired	No
Calibration Pure Dye NED performed on	12-16-2020
Calibration Pure Dye ROX is expired	No
Calibration Pure Dye ROX performed on	12-16-2020
Calibration Pure Dye SYBR is expired	No
Calibration Pure Dye SYBR performed on	12-16-2020
Calibration Pure Dye TAMRA is expired	No
Calibration Pure Dye TAMRA performed on	12-16-2020
Calibration Pure Dye VIC is expired	No
Calibration Pure Dye VIC performed on	12-16-2020
Calibration ROI is expired	No
Calibration ROI performed on	12-16-2020
Calibration Uniformity is expired	No
Calibration Uniformity performed on	12-16-2020
Chemistry	SYBR_GREEN
Date Created	2021-03-23 15:52:01 PM CST
Experiment Barcode
Experiment Comment
Experiment File Name	H:\2021.03.23 第一板.eds
Experiment Name	Comparative-Ct-SYBR
Experiment Run End Time	2021-03-23 12:44:16 PM CST
Experiment Type	Comparative Cт (ΔΔCт)
Instrument Name	272522193
Instrument Serial Number	272522193
Instrument Type	QuantStudio™ 5 System
Passive Reference
Post-read Stage/Step
Pre-read Stage/Step
Quantification Cycle Method	Ct
Signal Smoothing On	true
Stage where Melt Analysis is performed	Stage3
Stage/ Cycle where Ct Analysis is performed	Stage2, Step2
User Name
Well	Well Position	Omit	Sample Name	Target Name	Task	Reporter	Quencher	Quantity	Quantity Mean	Quantity SD	RQ	RQ Min	RQ Max	CT	Ct Mean	Ct SD	Delta Ct	Delta Ct Mean	Delta Ct SD	Delta Ct SE	Delta Delta Ct	Automatic Ct Threshold	Ct Threshold	Automatic Baseline	Baseline Start	Baseline End	Amp Status	Comments	Cq Conf	Tm1	HIGHSD	Tm2	Tm3	Tm4
1	A1	FALSE	0 μL/mL	fliA	UNKNOWN	SYBR	None							26.6561	23.6641	4.44995						TRUE	76810.7	TRUE	3	19	Amp		0.973329	80.8659	Y
2	A2	FALSE	0 μL/mL	fliA	UNKNOWN	SYBR	None							26.7544	23.6641	4.44995						TRUE	76810.7	TRUE	3	18	Amp		0.987952	80.72	Y
3	A3	FALSE	0 μL/mL	fliA	UNKNOWN	SYBR	None							26.6909	23.6641	4.44995						TRUE	76810.7	TRUE	3	19	Amp		0.983523	80.8847	Y
4	A4	FALSE	0 μL/mL	fliA	UNKNOWN	SYBR	None							26.8211	23.6641	4.44995						TRUE	76810.7	TRUE	3	19	Amp		0.984152	80.8847	Y
5	A5	FALSE	0 μL/mL	fliG	UNKNOWN	SYBR	None							30.1659	23.6641	4.44995						TRUE	76810.7	TRUE	3	22	Amp		0.986126	84.9569	Y
6	A6	FALSE	0 μL/mL	fliG	UNKNOWN	SYBR	None							29.8915	23.6641	4.44995						TRUE	76810.7	TRUE	3	19	Amp		0.991726	85.1028	Y
7	A7	FALSE	0 μL/mL	fliG	UNKNOWN	SYBR	None							30.3058	23.6641	4.44995						TRUE	76810.7	TRUE	3	18	Amp		0.988109	85.1203	Y
8	A8	FALSE	0 μL/mL	fliG	UNKNOWN	SYBR	None							30.7127	23.6641	4.44995						TRUE	76810.7	TRUE	3	19	Amp		0.982874	85.1203	Y
9	A9	FALSE	0 μL/mL	16S	UNKNOWN	SYBR	None							21.3327	23.6641	4.44995						TRUE	76810.7	TRUE	3	11	Amp		0.985714	83.5058	Y
10	A10	FALSE	0 μL/mL	16S	UNKNOWN	SYBR	None							21.594	23.6641	4.44995						TRUE	76810.7	TRUE	3	14	Amp		0.983967	83.5058	Y
11	A11	FALSE	0 μL/mL	16S	UNKNOWN	SYBR	None							21.5913	23.6641	4.44995						TRUE	76810.7	TRUE	3	12	Amp		0.989832	83.4943	Y
12	A12	FALSE	0 μL/mL	16S	UNKNOWN	SYBR	None							21.6402	23.6641	4.44995						TRUE	76810.7	TRUE	3	12	Amp		0.990368	83.4943	Y
13	B1	FALSE	1 μL/mL	fliA	UNKNOWN	SYBR	None							25.8116	23.6641	4.44995						TRUE	76810.7	TRUE	3	18	Amp		0.993556	80.72	Y
14	B2	FALSE	1 μL/mL	fliA	UNKNOWN	SYBR	None							25.9232	23.6641	4.44995						TRUE	76810.7	TRUE	3	18	Amp		0.98213	80.5741	Y
15	B3	FALSE	1 μL/mL	fliA	UNKNOWN	SYBR	None							25.9132	23.6641	4.44995						TRUE	76810.7	TRUE	3	18	Amp		0.985369	80.8847	Y
16	B4	FALSE	1 μL/mL	fliA	UNKNOWN	SYBR	None							26.0298	23.6641	4.44995						TRUE	76810.7	TRUE	3	17	Amp		0.982507	80.8847	Y
17	B5	FALSE	1 μL/mL	fliG	UNKNOWN	SYBR	None							27.81	23.6641	4.44995						TRUE	76810.7	TRUE	3	20	Amp		0.99208	85.3947	Y
18	B6	FALSE	1 μL/mL	fliG	UNKNOWN	SYBR	None							28.3127	23.6641	4.44995						TRUE	76810.7	TRUE	3	21	Amp		0.983757	85.2487	Y
19	B7	FALSE	1 μL/mL	fliG	UNKNOWN	SYBR	None							28.8459	23.6641	4.44995						TRUE	76810.7	TRUE	3	19	Amp		0.985568	85.4124	Y
20	B8	FALSE	1 μL/mL	fliG	UNKNOWN	SYBR	None							28.9253	23.6641	4.44995						TRUE	76810.7	TRUE	3	19	Amp		0.986308	85.4124	Y
21	B9	FALSE	1 μL/mL	16S	UNKNOWN	SYBR	None							20.8823	23.6641	4.44995						TRUE	76810.7	TRUE	3	11	Amp		0.985516	83.5058	Y
22	B10	FALSE	1 μL/mL	16S	UNKNOWN	SYBR	None							20.8441	23.6641	4.44995						TRUE	76810.7	TRUE	3	13	Amp		0.984561	83.5058	Y
23	B11	FALSE	1 μL/mL	16S	UNKNOWN	SYBR	None							20.7593	23.6641	4.44995						TRUE	76810.7	TRUE	3	11	Amp		0.991738	83.3484	Y
24	B12	FALSE	1 μL/mL	16S	UNKNOWN	SYBR	None							20.9847	23.6641	4.44995						TRUE	76810.7	TRUE	3	13	Amp		0.979505	83.3484	Y
25	C1	FALSE	2 μL/mL	fliA	UNKNOWN	SYBR	None							22.8901	23.6641	4.44995						TRUE	76810.7	TRUE	3	13	Amp		0.970644	80.5741	Y
26	C2	FALSE	2 μL/mL	fliA	UNKNOWN	SYBR	None							22.7927	23.6641	4.44995						TRUE	76810.7	TRUE	3	16	Amp		0.979283	80.5741	Y
27	C3	FALSE	2 μL/mL	fliA	UNKNOWN	SYBR	None							23.0284	23.6641	4.44995						TRUE	76810.7	TRUE	3	13	Amp		0.971898	80.8847	Y
28	C4	FALSE	2 μL/mL	fliA	UNKNOWN	SYBR	None							23.0666	23.6641	4.44995						TRUE	76810.7	TRUE	3	16	Amp		0.97326	80.7387	Y
29	C5	FALSE	2 μL/mL	fliG	UNKNOWN	SYBR	None							24.4231	23.6641	4.44995						TRUE	76810.7	TRUE	3	15	Amp		0.980336	85.3947	Y
30	C6	FALSE	2 μL/mL	fliG	UNKNOWN	SYBR	None							24.6092	23.6641	4.44995						TRUE	76810.7	TRUE	3	16	Amp		0.979495	85.3947	Y
31	C7	FALSE	2 μL/mL	fliG	UNKNOWN	SYBR	None							24.9852	23.6641	4.44995						TRUE	76810.7	TRUE	3	17	Amp		0.978763	85.5584	Y
32	C8	FALSE	2 μL/mL	fliG	UNKNOWN	SYBR	None							24.4849	23.6641	4.44995						TRUE	76810.7	TRUE	3	16	Amp		0.978079	85.5584	Y
33	C9	FALSE	2 μL/mL	16S	UNKNOWN	SYBR	None							16.8644	23.6641	4.44995						TRUE	76810.7	TRUE	3	9	Inconclusive		0.976982	83.5058	Y
34	C10	FALSE	2 μL/mL	16S	UNKNOWN	SYBR	None							16.8189	23.6641	4.44995						TRUE	76810.7	TRUE	3	9	Inconclusive		0.982054	83.3598	Y
35	C11	FALSE	2 μL/mL	16S	UNKNOWN	SYBR	None							16.9871	23.6641	4.44995						TRUE	76810.7	TRUE	3	9	Inconclusive		0.984436	83.2025	Y
36	C12	FALSE	2 μL/mL	16S	UNKNOWN	SYBR	None							17.0195	23.6641	4.44995						TRUE	76810.7	TRUE	3	11	Inconclusive		0.971031	83.3484	Y
37	D1	FALSE	0 μL/mL	fliM	UNKNOWN	SYBR	None							28.705	23.6641	4.44995						TRUE	76810.7	TRUE	3	19	Amp		0.988889	84.6596	Y
38	D2	FALSE	0 μL/mL	fliM	UNKNOWN	SYBR	None							28.502	23.6641	4.44995						TRUE	76810.7	TRUE	3	21	Amp		0.985949	84.5137	Y
39	D3	FALSE	0 μL/mL	fliM	UNKNOWN	SYBR	None							28.6854	23.6641	4.44995						TRUE	76810.7	TRUE	3	22	Amp		0.986831	84.8278	Y
40	D4	FALSE	0 μL/mL	fliM	UNKNOWN	SYBR	None							28.6164	23.6641	4.44995						TRUE	76810.7	TRUE	3	17	Amp		0.991545	84.8278	Y
41	D5	FALSE	0 μL/mL	csgA	UNKNOWN	SYBR	None							17.856	23.6641	4.44995						TRUE	76810.7	TRUE	3	10	Inconclusive		0.989746	83.9353	Y
42	D6	FALSE	0 μL/mL	csgA	UNKNOWN	SYBR	None							18.2254	23.6641	4.44995						TRUE	76810.7	TRUE	3	9	Inconclusive		0.980187	83.9353	Y
43	D7	FALSE	0 μL/mL	csgA	UNKNOWN	SYBR	None							18.2456	23.6641	4.44995						TRUE	76810.7	TRUE	3	10	Inconclusive		0.985274	84.098	Y
44	D8	FALSE	0 μL/mL	csgA	UNKNOWN	SYBR	None							18.1066	23.6641	4.44995						TRUE	76810.7	TRUE	3	10	Inconclusive		0.980991	83.952	Y
45	D9	FALSE	0 μL/mL	16S	UNKNOWN	SYBR	None							21.516	23.6641	4.44995						TRUE	76810.7	TRUE	3	13	Amp		0.987926	83.2138	Y
46	D10	FALSE	0 μL/mL	16S	UNKNOWN	SYBR	None							21.3228	23.6641	4.44995						TRUE	76810.7	TRUE	3	10	Amp		0.98616	83.3598	Y
47	D11	FALSE	0 μL/mL	16S	UNKNOWN	SYBR	None							21.705	23.6641	4.44995						TRUE	76810.7	TRUE	3	12	Amp		0.980439	83.0565	Y
48	D12	FALSE	0 μL/mL	16S	UNKNOWN	SYBR	None							21.7877	23.6641	4.44995						TRUE	76810.7	TRUE	3	13	Amp		0.979049	83.2025	Y
49	E1	FALSE	1 μL/mL	fliM	UNKNOWN	SYBR	None							27.2283	23.6641	4.44995						TRUE	76810.7	TRUE	3	17	Amp		0.989167	84.076	Y
50	E2	FALSE	1 μL/mL	fliM	UNKNOWN	SYBR	None							26.9901	23.6641	4.44995						TRUE	76810.7	TRUE	3	20	Amp		0.987279	84.076	Y
51	E3	FALSE	1 μL/mL	fliM	UNKNOWN	SYBR	None							26.9932	23.6641	4.44995						TRUE	76810.7	TRUE	3	19	Amp		0.984965	84.2436	Y
52	E4	FALSE	1 μL/mL	fliM	UNKNOWN	SYBR	None							27.027	23.6641	4.44995						TRUE	76810.7	TRUE	3	19	Amp		0.98538	84.2436	Y
53	E5	FALSE	1 μL/mL	csgA	UNKNOWN	SYBR	None							21.3261	23.6641	4.44995						TRUE	76810.7	TRUE	3	15	Amp		0.977732	83.9353	Y
54	E6	FALSE	1 μL/mL	csgA	UNKNOWN	SYBR	None							21.2441	23.6641	4.44995						TRUE	76810.7	TRUE	3	12	Amp		0.977584	84.0812	Y
55	E7	FALSE	1 μL/mL	csgA	UNKNOWN	SYBR	None							21.4139	23.6641	4.44995						TRUE	76810.7	TRUE	3	14	Amp		0.986016	84.098	Y
56	E8	FALSE	1 μL/mL	csgA	UNKNOWN	SYBR	None							21.1067	23.6641	4.44995						TRUE	76810.7	TRUE	3	13	Amp		0.980321	84.098	Y
57	E9	FALSE	1 μL/mL	16S	UNKNOWN	SYBR	None							20.6892	23.6641	4.44995						TRUE	76810.7	TRUE	3	13	Amp		0.990424	83.3598	Y
58	E10	FALSE	1 μL/mL	16S	UNKNOWN	SYBR	None							20.8094	23.6641	4.44995						TRUE	76810.7	TRUE	3	13	Amp		0.981831	83.3598	Y
59	E11	FALSE	1 μL/mL	16S	UNKNOWN	SYBR	None							20.7528	23.6641	4.44995						TRUE	76810.7	TRUE	3	12	Amp		0.985701	83.0565	Y
60	E12	FALSE	1 μL/mL	16S	UNKNOWN	SYBR	None							20.9139	23.6641	4.44995						TRUE	76810.7	TRUE	3	12	Amp		0.9788	83.2025	Y
61	F1	FALSE	2 μL/mL	fliM	UNKNOWN	SYBR	None							23.5495	23.6641	4.44995						TRUE	76810.7	TRUE	3	16	Amp		0.989333	83.9301	Y
62	F2	FALSE	2 μL/mL	fliM	UNKNOWN	SYBR	None							23.6027	23.6641	4.44995						TRUE	76810.7	TRUE	3	15	Amp		0.979844	83.7842	Y
63	F3	FALSE	2 μL/mL	fliM	UNKNOWN	SYBR	None							23.3554	23.6641	4.44995						TRUE	76810.7	TRUE	3	15	Amp		0.977003	84.0976	Y
64	F4	FALSE	2 μL/mL	fliM	UNKNOWN	SYBR	None							23.5126	23.6641	4.44995						TRUE	76810.7	TRUE	3	16	Amp		0.981571	83.9516	Y
65	F5	FALSE	2 μL/mL	csgA	UNKNOWN	SYBR	None							26.3407	23.6641	4.44995						TRUE	76810.7	TRUE	3	19	Amp		0.918318	83.3515	Y
66	F6	FALSE	2 μL/mL	csgA	UNKNOWN	SYBR	None							25.9453	23.6641	4.44995						TRUE	76810.7	TRUE	3	17	Amp		0.978888	83.3515	Y
67	F7	FALSE	2 μL/mL	csgA	UNKNOWN	SYBR	None							25.9495	23.6641	4.44995						TRUE	76810.7	TRUE	3	17	Amp		0.985028	83.5138	Y
68	F8	FALSE	2 μL/mL	csgA	UNKNOWN	SYBR	None							26.0116	23.6641	4.44995						TRUE	76810.7	TRUE	3	18	Amp		0.978924	83.5138	Y
69	F9	FALSE	2 μL/mL	16S	UNKNOWN	SYBR	None							16.7829	23.6641	4.44995						TRUE	76810.7	TRUE	3	9	Inconclusive		0.988033	83.3598	Y
70	F10	FALSE	2 μL/mL	16S	UNKNOWN	SYBR	None							16.9126	23.6641	4.44995						TRUE	76810.7	TRUE	3	10	Inconclusive		0.977617	83.3598	Y
71	F11	FALSE	2 μL/mL	16S	UNKNOWN	SYBR	None							16.9195	23.6641	4.44995						TRUE	76810.7	TRUE	3	10	Inconclusive		0.972574	83.0565	Y
72	F12	FALSE	2 μL/mL	16S	UNKNOWN	SYBR	None							16.8869	23.6641	4.44995						TRUE	76810.7	TRUE	3	9	Inconclusive		0.985087	83.2025	Y
73	G1	FALSE	0 μL/mL	csgD	UNKNOWN	SYBR	None							19.4439	23.6641	4.44995						TRUE	76810.7	TRUE	3	10	Inconclusive		0.984088	77.364	Y
74	G2	FALSE	0 μL/mL	csgD	UNKNOWN	SYBR	None							19.4879	23.6641	4.44995						TRUE	76810.7	TRUE	3	12	Inconclusive		0.981974	77.364	Y
75	G3	FALSE	0 μL/mL	csgD	UNKNOWN	SYBR	None							19.3671	23.6641	4.44995						TRUE	76810.7	TRUE	3	11	Inconclusive		0.981389	77.5258	Y
76	G4	FALSE	0 μL/mL	csgD	UNKNOWN	SYBR	None							19.5032	23.6641	4.44995						TRUE	76810.7	TRUE	3	11	Inconclusive		0.986275	77.5258	Y
81	G9	FALSE	0 μL/mL	16S	UNKNOWN	SYBR	None							21.528	23.6641	4.44995						TRUE	76810.7	TRUE	3	12	Amp		0.989136	83.3598	Y
82	G10	FALSE	0 μL/mL	16S	UNKNOWN	SYBR	None							21.5434	23.6641	4.44995						TRUE	76810.7	TRUE	3	11	Amp		0.987975	83.3598	Y
83	G11	FALSE	0 μL/mL	16S	UNKNOWN	SYBR	None							21.679	23.6641	4.44995						TRUE	76810.7	TRUE	3	13	Amp		0.978649	83.0565	Y
84	G12	FALSE	0 μL/mL	16S	UNKNOWN	SYBR	None							21.6622	23.6641	4.44995						TRUE	76810.7	TRUE	3	14	Amp		0.93498	83.0565	Y
85	H1	FALSE	1 μL/mL	csgD	UNKNOWN	SYBR	None							20.2323	23.6641	4.44995						TRUE	76810.7	TRUE	3	11	Amp		0.986883	77.364	Y
86	H2	FALSE	1 μL/mL	csgD	UNKNOWN	SYBR	None							19.792	23.6641	4.44995						TRUE	76810.7	TRUE	3	12	Inconclusive		0.981261	77.364	Y
87	H3	FALSE	1 μL/mL	csgD	UNKNOWN	SYBR	None							20.2241	23.6641	4.44995						TRUE	76810.7	TRUE	3	11	Amp		0.979741	77.5258	Y
88	H4	FALSE	1 μL/mL	csgD	UNKNOWN	SYBR	None							20.2956	23.6641	4.44995						TRUE	76810.7	TRUE	3	14	Amp		0.991587	77.5258	Y
93	H9	FALSE	1 μL/mL	16S	UNKNOWN	SYBR	None							20.4653	23.6641	4.44995						TRUE	76810.7	TRUE	3	11	Amp		0.982228	83.3598	Y
94	H10	FALSE	1 μL/mL	16S	UNKNOWN	SYBR	None							20.7471	23.6641	4.44995						TRUE	76810.7	TRUE	3	14	Amp		0.984351	83.3598	Y
95	H11	FALSE	1 μL/mL	16S	UNKNOWN	SYBR	None							20.7343	23.6641	4.44995						TRUE	76810.7	TRUE	3	11	Amp		0.98092	83.2025	Y
96	H12	FALSE	1 μL/mL	16S	UNKNOWN	SYBR	None							20.7042	23.6641	4.44995						TRUE	76810.7	TRUE	3	12	Amp		0.991914	83.2025	Y
Analysis Type	Singleplex
Endogenous Control	Target 1
RQ Min/Max Confidence Level	95.0
Reference Sample	Sample 1
