# Supplementary material for: Linalool disrupts Escherichia coli biofilms via dual suppression of motility and adhesion
Source: Front Vet Sci. 2026 Jan 21;12:1728048. doi: 10.3389/fvets.2025.1728048 (PMC12871537; doi:10.3389/fvets.2025.1728048)
Supplement: Supplementary file 2 [file Table_2.xls]

## Sheet: Sample Setup
Block Type	96-Well 0.2-mL Block
Calibration Background is expired	No
Calibration Background performed on	12-16-2020
Calibration Pure Dye ABY is expired	No
Calibration Pure Dye ABY performed on	12-16-2020
Calibration Pure Dye CY5 is expired	No
Calibration Pure Dye CY5 performed on	12-16-2020
Calibration Pure Dye FAM is expired	No
Calibration Pure Dye FAM performed on	12-16-2020
Calibration Pure Dye JUN is expired	No
Calibration Pure Dye JUN performed on	12-16-2020
Calibration Pure Dye MUSTANG PURPLE is expired	No
Calibration Pure Dye MUSTANG PURPLE performed on	12-16-2020
Calibration Pure Dye NED is expired	No
Calibration Pure Dye NED performed on	12-16-2020
Calibration Pure Dye ROX is expired	No
Calibration Pure Dye ROX performed on	12-16-2020
Calibration Pure Dye SYBR is expired	No
Calibration Pure Dye SYBR performed on	12-16-2020
Calibration Pure Dye TAMRA is expired	No
Calibration Pure Dye TAMRA performed on	12-16-2020
Calibration Pure Dye VIC is expired	No
Calibration Pure Dye VIC performed on	12-16-2020
Calibration ROI is expired	No
Calibration ROI performed on	12-16-2020
Calibration Uniformity is expired	No
Calibration Uniformity performed on	12-16-2020
Chemistry	SYBR_GREEN
Date Created	2021-03-23 15:56:48 PM CST
Experiment Barcode
Experiment Comment
Experiment File Name	H:\2021.03.23 第二板.eds
Experiment Name	Comparative-Ct-SYBR
Experiment Run End Time	2021-03-23 13:57:36 PM CST
Experiment Type	Comparative Cт (ΔΔCт)
Instrument Name	272522193
Instrument Serial Number	272522193
Instrument Type	QuantStudio™ 5 System
Passive Reference
Post-read Stage/Step
Pre-read Stage/Step
Quantification Cycle Method	Ct
Signal Smoothing On	true
Stage where Melt Analysis is performed	Stage3
Stage/ Cycle where Ct Analysis is performed	Stage2, Step2
User Name
Well	Well Position	Sample Name	Sample Color	Biogroup Name	Biogroup Color	Target Name	Target Color	Task	Reporter	Quencher	Quantity	Comments
1	A1	Sample 1	RGB(0,0,255)			Target 1	RGB(176,23,31)	UNKNOWN	SYBR	None
2	A2	Sample 1	RGB(0,0,255)			Target 1	RGB(176,23,31)	UNKNOWN	SYBR	None
3	A3	Sample 1	RGB(0,0,255)			Target 1	RGB(176,23,31)	UNKNOWN	SYBR	None
4	A4	Sample 1	RGB(0,0,255)			Target 1	RGB(176,23,31)	UNKNOWN	SYBR	None
5	A5	Sample 1	RGB(0,0,255)			Target 1	RGB(176,23,31)	UNKNOWN	SYBR	None
6	A6	Sample 1	RGB(0,0,255)			Target 1	RGB(176,23,31)	UNKNOWN	SYBR	None
7	A7	Sample 1	RGB(0,0,255)			Target 1	RGB(176,23,31)	UNKNOWN	SYBR	None
8	A8	Sample 1	RGB(0,0,255)			Target 1	RGB(176,23,31)	UNKNOWN	SYBR	None
9	A9	Sample 1	RGB(0,0,255)			Target 1	RGB(176,23,31)	UNKNOWN	SYBR	None
10	A10	Sample 1	RGB(0,0,255)			Target 1	RGB(176,23,31)	UNKNOWN	SYBR	None
11	A11	Sample 1	RGB(0,0,255)			Target 1	RGB(176,23,31)	UNKNOWN	SYBR	None
12	A12	Sample 1	RGB(0,0,255)			Target 1	RGB(176,23,31)	UNKNOWN	SYBR	None
13	B1	Sample 1	RGB(0,0,255)			Target 1	RGB(176,23,31)	UNKNOWN	SYBR	None
14	B2	Sample 1	RGB(0,0,255)			Target 1	RGB(176,23,31)	UNKNOWN	SYBR	None
15	B3	Sample 1	RGB(0,0,255)			Target 1	RGB(176,23,31)	UNKNOWN	SYBR	None
16	B4	Sample 1	RGB(0,0,255)			Target 1	RGB(176,23,31)	UNKNOWN	SYBR	None
17	B5	Sample 1	RGB(0,0,255)			Target 1	RGB(176,23,31)	UNKNOWN	SYBR	None
18	B6	Sample 1	RGB(0,0,255)			Target 1	RGB(176,23,31)	UNKNOWN	SYBR	None
19	B7	Sample 1	RGB(0,0,255)			Target 1	RGB(176,23,31)	UNKNOWN	SYBR	None
20	B8	Sample 1	RGB(0,0,255)			Target 1	RGB(176,23,31)	UNKNOWN	SYBR	None
21	B9	Sample 1	RGB(0,0,255)			Target 1	RGB(176,23,31)	UNKNOWN	SYBR	None
22	B10	Sample 1	RGB(0,0,255)			Target 1	RGB(176,23,31)	UNKNOWN	SYBR	None
23	B11	Sample 1	RGB(0,0,255)			Target 1	RGB(176,23,31)	UNKNOWN	SYBR	None
24	B12	Sample 1	RGB(0,0,255)			Target 1	RGB(176,23,31)	UNKNOWN	SYBR	None
25	C1	Sample 1	RGB(0,0,255)			Target 1	RGB(176,23,31)	UNKNOWN	SYBR	None
26	C2	Sample 1	RGB(0,0,255)			Target 1	RGB(176,23,31)	UNKNOWN	SYBR	None
27	C3	Sample 1	RGB(0,0,255)			Target 1	RGB(176,23,31)	UNKNOWN	SYBR	None
28	C4	Sample 1	RGB(0,0,255)			Target 1	RGB(176,23,31)	UNKNOWN	SYBR	None
29	C5	Sample 1	RGB(0,0,255)			Target 1	RGB(176,23,31)	UNKNOWN	SYBR	None
30	C6	Sample 1	RGB(0,0,255)			Target 1	RGB(176,23,31)	UNKNOWN	SYBR	None
31	C7	Sample 1	RGB(0,0,255)			Target 1	RGB(176,23,31)	UNKNOWN	SYBR	None
32	C8	Sample 1	RGB(0,0,255)			Target 1	RGB(176,23,31)	UNKNOWN	SYBR	None
33	C9	Sample 1	RGB(0,0,255)			Target 1	RGB(176,23,31)	UNKNOWN	SYBR	None
34	C10	Sample 1	RGB(0,0,255)			Target 1	RGB(176,23,31)	UNKNOWN	SYBR	None
35	C11	Sample 1	RGB(0,0,255)			Target 1	RGB(176,23,31)	UNKNOWN	SYBR	None
36	C12	Sample 1	RGB(0,0,255)			Target 1	RGB(176,23,31)	UNKNOWN	SYBR	None
37	D1	Sample 1	RGB(0,0,255)			Target 1	RGB(176,23,31)	UNKNOWN	SYBR	None
38	D2	Sample 1	RGB(0,0,255)			Target 1	RGB(176,23,31)	UNKNOWN	SYBR	None
39	D3	Sample 1	RGB(0,0,255)			Target 1	RGB(176,23,31)	UNKNOWN	SYBR	None
40	D4	Sample 1	RGB(0,0,255)			Target 1	RGB(176,23,31)	UNKNOWN	SYBR	None
41	D5	Sample 1	RGB(0,0,255)			Target 1	RGB(176,23,31)	UNKNOWN	SYBR	None
42	D6	Sample 1	RGB(0,0,255)			Target 1	RGB(176,23,31)	UNKNOWN	SYBR	None
43	D7	Sample 1	RGB(0,0,255)			Target 1	RGB(176,23,31)	UNKNOWN	SYBR	None
44	D8	Sample 1	RGB(0,0,255)			Target 1	RGB(176,23,31)	UNKNOWN	SYBR	None
45	D9	Sample 1	RGB(0,0,255)			Target 1	RGB(176,23,31)	UNKNOWN	SYBR	None
46	D10	Sample 1	RGB(0,0,255)			Target 1	RGB(176,23,31)	UNKNOWN	SYBR	None
47	D11	Sample 1	RGB(0,0,255)			Target 1	RGB(176,23,31)	UNKNOWN	SYBR	None
48	D12	Sample 1	RGB(0,0,255)			Target 1	RGB(176,23,31)	UNKNOWN	SYBR	None
49	E1	Sample 1	RGB(0,0,255)			Target 1	RGB(176,23,31)	UNKNOWN	SYBR	None
50	E2	Sample 1	RGB(0,0,255)			Target 1	RGB(176,23,31)	UNKNOWN	SYBR	None
51	E3	Sample 1	RGB(0,0,255)			Target 1	RGB(176,23,31)	UNKNOWN	SYBR	None
52	E4	Sample 1	RGB(0,0,255)			Target 1	RGB(176,23,31)	UNKNOWN	SYBR	None
53	E5	Sample 1	RGB(0,0,255)			Target 1	RGB(176,23,31)	UNKNOWN	SYBR	None
54	E6	Sample 1	RGB(0,0,255)			Target 1	RGB(176,23,31)	UNKNOWN	SYBR	None
55	E7	Sample 1	RGB(0,0,255)			Target 1	RGB(176,23,31)	UNKNOWN	SYBR	None
56	E8	Sample 1	RGB(0,0,255)			Target 1	RGB(176,23,31)	UNKNOWN	SYBR	None
57	E9	Sample 1	RGB(0,0,255)			Target 1	RGB(176,23,31)	UNKNOWN	SYBR	None
58	E10	Sample 1	RGB(0,0,255)			Target 1	RGB(176,23,31)	UNKNOWN	SYBR	None
59	E11	Sample 1	RGB(0,0,255)			Target 1	RGB(176,23,31)	UNKNOWN	SYBR	None
60	E12	Sample 1	RGB(0,0,255)			Target 1	RGB(176,23,31)	UNKNOWN	SYBR	None
61	F1	Sample 1	RGB(0,0,255)			Target 1	RGB(176,23,31)	UNKNOWN	SYBR	None
62	F2	Sample 1	RGB(0,0,255)			Target 1	RGB(176,23,31)	UNKNOWN	SYBR	None
63	F3	Sample 1	RGB(0,0,255)			Target 1	RGB(176,23,31)	UNKNOWN	SYBR	None
64	F4	Sample 1	RGB(0,0,255)			Target 1	RGB(176,23,31)	UNKNOWN	SYBR	None
65	F5	Sample 1	RGB(0,0,255)			Target 1	RGB(176,23,31)	UNKNOWN	SYBR	None
66	F6	Sample 1	RGB(0,0,255)			Target 1	RGB(176,23,31)	UNKNOWN	SYBR	None
67	F7	Sample 1	RGB(0,0,255)			Target 1	RGB(176,23,31)	UNKNOWN	SYBR	None
68	F8	Sample 1	RGB(0,0,255)			Target 1	RGB(176,23,31)	UNKNOWN	SYBR	None
69	F9	Sample 1	RGB(0,0,255)			Target 1	RGB(176,23,31)	UNKNOWN	SYBR	None
70	F10	Sample 1	RGB(0,0,255)			Target 1	RGB(176,23,31)	UNKNOWN	SYBR	None
71	F11	Sample 1	RGB(0,0,255)			Target 1	RGB(176,23,31)	UNKNOWN	SYBR	None
72	F12	Sample 1	RGB(0,0,255)			Target 1	RGB(176,23,31)	UNKNOWN	SYBR	None
73	G1	Sample 1	RGB(0,0,255)			Target 1	RGB(176,23,31)	UNKNOWN	SYBR	None
74	G2	Sample 1	RGB(0,0,255)			Target 1	RGB(176,23,31)	UNKNOWN	SYBR	None
75	G3	Sample 1	RGB(0,0,255)			Target 1	RGB(176,23,31)	UNKNOWN	SYBR	None
76	G4	Sample 1	RGB(0,0,255)			Target 1	RGB(176,23,31)	UNKNOWN	SYBR	None
77	G5	Sample 1	RGB(0,0,255)			Target 1	RGB(176,23,31)	UNKNOWN	SYBR	None
78	G6	Sample 1	RGB(0,0,255)			Target 1	RGB(176,23,31)	UNKNOWN	SYBR	None
79	G7	Sample 1	RGB(0,0,255)			Target 1	RGB(176,23,31)	UNKNOWN	SYBR	None
80	G8	Sample 1	RGB(0,0,255)			Target 1	RGB(176,23,31)	UNKNOWN	SYBR	None
81	G9	Sample 1	RGB(0,0,255)			Target 1	RGB(176,23,31)	UNKNOWN	SYBR	None
82	G10	Sample 1	RGB(0,0,255)			Target 1	RGB(176,23,31)	UNKNOWN	SYBR	None
83	G11	Sample 1	RGB(0,0,255)			Target 1	RGB(176,23,31)	UNKNOWN	SYBR	None
84	G12	Sample 1	RGB(0,0,255)			Target 1	RGB(176,23,31)	UNKNOWN	SYBR	None
85	H1	Sample 1	RGB(0,0,255)			Target 1	RGB(176,23,31)	UNKNOWN	SYBR	None
86	H2	Sample 1	RGB(0,0,255)			Target 1	RGB(176,23,31)	UNKNOWN	SYBR	None
87	H3	Sample 1	RGB(0,0,255)			Target 1	RGB(176,23,31)	UNKNOWN	SYBR	None
88	H4	Sample 1	RGB(0,0,255)			Target 1	RGB(176,23,31)	UNKNOWN	SYBR	None
89	H5	Sample 1	RGB(0,0,255)			Target 1	RGB(176,23,31)	UNKNOWN	SYBR	None
90	H6	Sample 1	RGB(0,0,255)			Target 1	RGB(176,23,31)	UNKNOWN	SYBR	None
91	H7	Sample 1	RGB(0,0,255)			Target 1	RGB(176,23,31)	UNKNOWN	SYBR	None
92	H8	Sample 1	RGB(0,0,255)			Target 1	RGB(176,23,31)	UNKNOWN	SYBR	None
93	H9	Sample 1	RGB(0,0,255)			Target 1	RGB(176,23,31)	UNKNOWN	SYBR	None
94	H10	Sample 1	RGB(0,0,255)			Target 1	RGB(176,23,31)	UNKNOWN	SYBR	None
95	H11	Sample 1	RGB(0,0,255)			Target 1	RGB(176,23,31)	UNKNOWN	SYBR	None
96	H12	Sample 1	RGB(0,0,255)			Target 1	RGB(176,23,31)	UNKNOWN	SYBR	None

## Sheet: Amplification Data
Block Type	96-Well 0.2-mL Block
Calibration Background is expired	No
Calibration Background performed on	12-16-2020
Calibration Pure Dye ABY is expired	No
Calibration Pure Dye ABY performed on	12-16-2020
Calibration Pure Dye CY5 is expired	No
Calibration Pure Dye CY5 performed on	12-16-2020
Calibration Pure Dye FAM is expired	No
Calibration Pure Dye FAM performed on	12-16-2020
Calibration Pure Dye JUN is expired	No
Calibration Pure Dye JUN performed on	12-16-2020
Calibration Pure Dye MUSTANG PURPLE is expired	No
Calibration Pure Dye MUSTANG PURPLE performed on	12-16-2020
Calibration Pure Dye NED is expired	No
Calibration Pure Dye NED performed on	12-16-2020
Calibration Pure Dye ROX is expired	No
Calibration Pure Dye ROX performed on	12-16-2020
Calibration Pure Dye SYBR is expired	No
Calibration Pure Dye SYBR performed on	12-16-2020
Calibration Pure Dye TAMRA is expired	No
Calibration Pure Dye TAMRA performed on	12-16-2020
Calibration Pure Dye VIC is expired	No
Calibration Pure Dye VIC performed on	12-16-2020
Calibration ROI is expired	No
Calibration ROI performed on	12-16-2020
Calibration Uniformity is expired	No
Calibration Uniformity performed on	12-16-2020
Chemistry	SYBR_GREEN
Date Created	2021-03-23 15:56:48 PM CST
Experiment Barcode
Experiment Comment
Experiment File Name	H:\2021.03.23 第二板.eds
Experiment Name	Comparative-Ct-SYBR
Experiment Run End Time	2021-03-23 13:57:36 PM CST
Experiment Type	Comparative Cт (ΔΔCт)
Instrument Name	272522193
Instrument Serial Number	272522193
Instrument Type	QuantStudio™ 5 System
Passive Reference
Post-read Stage/Step
Pre-read Stage/Step
Quantification Cycle Method	Ct
Signal Smoothing On	true
Stage where Melt Analysis is performed	Stage3
Stage/ Cycle where Ct Analysis is performed	Stage2, Step2
User Name
Well	Well Position	Cycle	Target Name	Rn	Delta Rn
1	A1	1	Target 1	6960.68	-3066.73
1	A1	2	Target 1	8618.86	-1630.84
1	A1	3	Target 1	9779.36	-692.632
1	A1	4	Target 1	10210	-484.327
1	A1	5	Target 1	10383.3	-533.266
1	A1	6	Target 1	11563.9	424.994
1	A1	7	Target 1	12412.1	1050.95
1	A1	8	Target 1	12683.1	1099.66
1	A1	9	Target 1	12701.5	895.717
1	A1	10	Target 1	11606.1	-421.903
1	A1	11	Target 1	11291.6	-958.775
1	A1	12	Target 1	12137.8	-334.804
1	A1	13	Target 1	13011.7	316.825
1	A1	14	Target 1	12900	-17.2243
1	A1	15	Target 1	12794.3	-345.211
1	A1	16	Target 1	13452.8	91.0169
1	A1	17	Target 1	14045.8	461.681
1	A1	18	Target 1	15763.1	1956.77
1	A1	19	Target 1	16712.2	2683.57
1	A1	20	Target 1	19507.9	5256.93
1	A1	21	Target 1	27921.5	13448.2
1	A1	22	Target 1	41556.8	26861.2
1	A1	23	Target 1	67317.8	52400
1	A1	24	Target 1	114339	99199.2
1	A1	25	Target 1	194828	179466
1	A1	26	Target 1	312986	297401
1	A1	27	Target 1	458301	442494
1	A1	28	Target 1	600119	584090
1	A1	29	Target 1	712785	696533
1	A1	30	Target 1	795016	778542
1	A1	31	Target 1	852032	835336
1	A1	32	Target 1	894670	877752
1	A1	33	Target 1	922809	905668
1	A1	34	Target 1	945960	928597
1	A1	35	Target 1	963614	946028
1	A1	36	Target 1	977664	959856
1	A1	37	Target 1	988298	970268
1	A1	38	Target 1	997089	978837
1	A1	39	Target 1	1.00448e+06	986001
1	A1	40	Target 1	1.0093e+06	990602
2	A2	1	Target 1	25676.3	-919.79
2	A2	2	Target 1	26104.9	-667.073
2	A2	3	Target 1	26313.9	-633.952
2	A2	4	Target 1	26820.8	-303.002
2	A2	5	Target 1	27651.8	352.121
2	A2	6	Target 1	27913.5	437.901
2	A2	7	Target 1	27868.3	216.872
2	A2	8	Target 1	27908.2	80.8036
2	A2	9	Target 1	27926.5	-76.7274
2	A2	10	Target 1	28393.4	214.289
2	A2	11	Target 1	28474.1	119.062
2	A2	12	Target 1	28803.3	272.342
2	A2	13	Target 1	28659.7	-47.113
2	A2	14	Target 1	28250.1	-632.595
2	A2	15	Target 1	28113.6	-945.062
2	A2	16	Target 1	28850.8	-383.698
2	A2	17	Target 1	30668.3	1257.91
2	A2	18	Target 1	31793.1	2206.81
2	A2	19	Target 1	33843.5	4081.34
2	A2	20	Target 1	37174.3	7236.17
2	A2	21	Target 1	43624.4	13510.4
2	A2	22	Target 1	55712.8	25422.9
2	A2	23	Target 1	79134.5	48668.7
2	A2	24	Target 1	122338	91696
2	A2	25	Target 1	197443	166625
2	A2	26	Target 1	311609	280616
2	A2	27	Target 1	451209	420040
2	A2	28	Target 1	588861	557516
2	A2	29	Target 1	699212	667691
2	A2	30	Target 1	775915	744218
2	A2	31	Target 1	829721	797848
2	A2	32	Target 1	868732	836683
2	A2	33	Target 1	897585	865360
2	A2	34	Target 1	919581	887180
2	A2	35	Target 1	935577	903000
2	A2	36	Target 1	948658	915906
2	A2	37	Target 1	958210	925282
2	A2	38	Target 1	966006	932902
2	A2	39	Target 1	972469	939188
2	A2	40	Target 1	976788	943332
3	A3	1	Target 1	25623.2	-1854.86
3	A3	2	Target 1	26320.3	-1457.05
3	A3	3	Target 1	27766.7	-309.972
3	A3	4	Target 1	28333.1	-42.8779
3	A3	5	Target 1	28935.9	260.529
3	A3	6	Target 1	29335	360.339
3	A3	7	Target 1	29372.8	98.7926
3	A3	8	Target 1	29841.7	268.394
3	A3	9	Target 1	29799.7	-72.9863
3	A3	10	Target 1	29751	-420.972
3	A3	11	Target 1	29788.6	-682.677
3	A3	12	Target 1	30754.9	-15.7162
3	A3	13	Target 1	31503.4	433.415
3	A3	14	Target 1	31497	127.688
3	A3	15	Target 1	31664.7	-3.95587
3	A3	16	Target 1	31873.4	-94.5455
3	A3	17	Target 1	33376.1	1108.81
3	A3	18	Target 1	34195.1	1628.56
3	A3	19	Target 1	35364.9	2499.03
3	A3	20	Target 1	39737.3	6572.09
3	A3	21	Target 1	47273.9	13809.4
3	A3	22	Target 1	59711.5	25947.6
3	A3	23	Target 1	83649.4	49586.2
3	A3	24	Target 1	126549	92186.6
3	A3	25	Target 1	202256	167595
3	A3	26	Target 1	315336	280375
3	A3	27	Target 1	453537	418277
3	A3	28	Target 1	587518	551958
3	A3	29	Target 1	695116	659256
3	A3	30	Target 1	770352	734194
3	A3	31	Target 1	823749	787291
3	A3	32	Target 1	860605	823848
3	A3	33	Target 1	888069	851012
3	A3	34	Target 1	909746	872390
3	A3	35	Target 1	924244	886589
3	A3	36	Target 1	937174	899220
3	A3	37	Target 1	947198	908944
3	A3	38	Target 1	953886	915333
3	A3	39	Target 1	960322	921469
3	A3	40	Target 1	965314	926163
4	A4	1	Target 1	31955.1	-3097.28
4	A4	2	Target 1	33044.5	-2398.62
4	A4	3	Target 1	34773.4	-1060.49
4	A4	4	Target 1	36073.5	-151.156
4	A4	5	Target 1	36590	-25.4172
4	A4	6	Target 1	37517	510.814
4	A4	7	Target 1	38045.6	648.62
4	A4	8	Target 1	38551.9	764.167
4	A4	9	Target 1	38769	590.461
4	A4	10	Target 1	38484.3	-85.0143
4	A4	11	Target 1	38455.6	-504.482
4	A4	12	Target 1	39474.5	123.749
4	A4	13	Target 1	39556	-185.535
4	A4	14	Target 1	39367.7	-764.659
4	A4	15	Target 1	40016	-507.072
4	A4	16	Target 1	41377.9	464.05
4	A4	17	Target 1	41486.6	181.965
4	A4	18	Target 1	41714.9	19.485
4	A4	19	Target 1	44169.6	2083.4
4	A4	20	Target 1	48175.4	5698.52
4	A4	21	Target 1	54650.6	11782.9
4	A4	22	Target 1	65859.2	22600.8
4	A4	23	Target 1	89308.7	45659.5
4	A4	24	Target 1	130870	86829.6
4	A4	25	Target 1	201374	156944
4	A4	26	Target 1	306152	261331
4	A4	27	Target 1	434197	388985
4	A4	28	Target 1	559368	513765
4	A4	29	Target 1	660370	614376
4	A4	30	Target 1	731212	684827
4	A4	31	Target 1	782536	735761
4	A4	32	Target 1	818888	771722
4	A4	33	Target 1	846286	798729
4	A4	34	Target 1	867851	819903
4	A4	35	Target 1	884290	835952
4	A4	36	Target 1	896420	847691
4	A4	37	Target 1	905819	856699
4	A4	38	Target 1	913117	863606
4	A4	39	Target 1	918486	868585
4	A4	40	Target 1	921556	871264
5	A5	1	Target 1	37006.9	-1906.64
5	A5	2	Target 1	38057.1	-1101.6
5	A5	3	Target 1	39658.6	254.677
5	A5	4	Target 1	40240.6	591.509
5	A5	5	Target 1	40118	223.697
5	A5	6	Target 1	39951.8	-187.611
5	A5	7	Target 1	40180.1	-204.509
5	A5	8	Target 1	40485.4	-144.376
5	A5	9	Target 1	40803.1	-71.8832
5	A5	10	Target 1	41492.1	371.934
5	A5	11	Target 1	41337.7	-27.687
5	A5	12	Target 1	41122.7	-487.905
5	A5	13	Target 1	41249.4	-606.358
5	A5	14	Target 1	41257.3	-843.639
5	A5	15	Target 1	41904.1	-441.967
5	A5	16	Target 1	42515.9	-75.4114
5	A5	17	Target 1	43189.5	352.984
5	A5	18	Target 1	43636.4	554.703
5	A5	19	Target 1	44068.7	741.844
5	A5	20	Target 1	44401.9	829.829
5	A5	21	Target 1	46379.9	2562.66
5	A5	22	Target 1	49460.9	5398.54
5	A5	23	Target 1	55302.3	10994.7
5	A5	24	Target 1	65154.9	20602.1
5	A5	25	Target 1	84441.1	39643.1
5	A5	26	Target 1	118694	73650.5
5	A5	27	Target 1	171579	126291
5	A5	28	Target 1	250696	205163
5	A5	29	Target 1	354078	308299
5	A5	30	Target 1	464906	418882
5	A5	31	Target 1	566455	520186
5	A5	32	Target 1	643629	597115
5	A5	33	Target 1	697556	650797
5	A5	34	Target 1	734773	687769
5	A5	35	Target 1	759652	712403
5	A5	36	Target 1	778313	730818
5	A5	37	Target 1	791631	743891
5	A5	38	Target 1	801944	753959
5	A5	39	Target 1	810139	761908
5	A5	40	Target 1	813731	765255
6	A6	1	Target 1	26524.2	-1059.54
6	A6	2	Target 1	26753.8	-719.086
6	A6	3	Target 1	26813.2	-548.755
6	A6	4	Target 1	26905.4	-345.555
6	A6	5	Target 1	27274	133.921
6	A6	6	Target 1	27678.1	648.953
6	A6	7	Target 1	27473.5	555.232
6	A6	8	Target 1	26769.6	-37.6717
6	A6	9	Target 1	26544.7	-151.671
6	A6	10	Target 1	26602.6	17.1311
6	A6	11	Target 1	26740.8	266.243
6	A6	12	Target 1	26151.5	-212.06
6	A6	13	Target 1	26002.2	-250.43
6	A6	14	Target 1	26066.4	-75.3374
6	A6	15	Target 1	26204.5	173.632
6	A6	16	Target 1	26874.9	955.022
6	A6	17	Target 1	27529.2	1720.26
6	A6	18	Target 1	28129.3	2431.24
6	A6	19	Target 1	28586.3	2999.19
6	A6	20	Target 1	29719.8	4243.56
6	A6	21	Target 1	30503.5	5138.2
6	A6	22	Target 1	34018.1	8763.72
6	A6	23	Target 1	39905	14761.5
6	A6	24	Target 1	50476.3	25443.8
6	A6	25	Target 1	69001.3	44079.7
6	A6	26	Target 1	100240	75429.6
6	A6	27	Target 1	152565	127866
6	A6	28	Target 1	234336	209747
6	A6	29	Target 1	344257	319779
6	A6	30	Target 1	470005	445638
6	A6	31	Target 1	589364	565108
6	A6	32	Target 1	685584	661439
6	A6	33	Target 1	754390	730356
6	A6	34	Target 1	801569	777646
6	A6	35	Target 1	834160	810348
6	A6	36	Target 1	857068	833366
6	A6	37	Target 1	874170	850579
6	A6	38	Target 1	886872	863392
6	A6	39	Target 1	896831	873462
6	A6	40	Target 1	903763	880506
7	A7	1	Target 1	16627.7	-781.632
7	A7	2	Target 1	17169.7	-335.56
7	A7	3	Target 1	17451.8	-149.36
7	A7	4	Target 1	17898.9	201.833
7	A7	5	Target 1	18070.6	277.568
7	A7	6	Target 1	18224.7	335.732
7	A7	7	Target 1	18073.5	88.6545
7	A7	8	Target 1	17736.2	-344.587
7	A7	9	Target 1	17748.6	-428.136
7	A7	10	Target 1	18449.1	176.454
7	A7	11	Target 1	18422.5	53.9309
7	A7	12	Target 1	18292.5	-172.034
7	A7	13	Target 1	18426.5	-133.973
7	A7	14	Target 1	18356.1	-300.314
7	A7	15	Target 1	18362.5	-389.765
7	A7	16	Target 1	18944.8	96.5924
7	A7	17	Target 1	19135.9	191.749
7	A7	18	Target 1	19535.7	495.655
7	A7	19	Target 1	19622.9	486.906
7	A7	20	Target 1	20435.7	1203.71
7	A7	21	Target 1	22359.5	3031.65
7	A7	22	Target 1	25340.9	5917.07
7	A7	23	Target 1	29104.9	9585.13
7	A7	24	Target 1	36688.9	17073.2
7	A7	25	Target 1	49942.3	30230.7
7	A7	26	Target 1	73548.9	53741.4
7	A7	27	Target 1	112718	92814.1
7	A7	28	Target 1	174319	154319
7	A7	29	Target 1	259696	239601
7	A7	30	Target 1	359908	339717
7	A7	31	Target 1	457518	437230
7	A7	32	Target 1	538622	518239
7	A7	33	Target 1	597839	577360
7	A7	34	Target 1	638176	617601
7	A7	35	Target 1	665348	644677
7	A7	36	Target 1	685475	664708
7	A7	37	Target 1	700303	679440
7	A7	38	Target 1	710497	689538
7	A7	39	Target 1	719308	698253
7	A7	40	Target 1	724213	703062
8	A8	1	Target 1	-31025.7	6859.49
8	A8	2	Target 1	-32374.1	5876.85
8	A8	3	Target 1	-35219.7	3396.94
8	A8	4	Target 1	-37634.2	1348.2
8	A8	5	Target 1	-39200.7	147.542
8	A8	6	Target 1	-40189.5	-475.578
8	A8	7	Target 1	-40978.2	-898.444
8	A8	8	Target 1	-41800.9	-1355.43
8	A8	9	Target 1	-42062.6	-1251.36
8	A8	10	Target 1	-42226.6	-1049.66
8	A8	11	Target 1	-42997.4	-1454.63
8	A8	12	Target 1	-43465.2	-1556.7
8	A8	13	Target 1	-43461.9	-1187.61
8	A8	14	Target 1	-43074.7	-434.675
8	A8	15	Target 1	-42701.9	303.858
8	A8	16	Target 1	-42507.4	864.086
8	A8	17	Target 1	-42120.9	1616.31
8	A8	18	Target 1	-42115.9	1987.15
8	A8	19	Target 1	-42188.4	2280.35
8	A8	20	Target 1	-41819.9	3014.64
8	A8	21	Target 1	-40389.1	4811.2
8	A8	22	Target 1	-37788.7	7777.36
8	A8	23	Target 1	-34366.5	11565.2
8	A8	24	Target 1	-27872.8	18424.8
8	A8	25	Target 1	-16116.3	30547
8	A8	26	Target 1	4336.19	51365.2
8	A8	27	Target 1	38106.1	85500.9
8	A8	28	Target 1	89872	137633
8	A8	29	Target 1	162872	210998
8	A8	30	Target 1	247812	296304
8	A8	31	Target 1	329576	378434
8	A8	32	Target 1	396533	445756
8	A8	33	Target 1	445233	494823
8	A8	34	Target 1	479787	529742
8	A8	35	Target 1	502341	552662
8	A8	36	Target 1	518822	569508
8	A8	37	Target 1	531283	582335
8	A8	38	Target 1	539954	591372
8	A8	39	Target 1	547404	599188
8	A8	40	Target 1	552733	604883
9	A9	1	Target 1	2625.4	2066.2
9	A9	2	Target 1	951.22	1745.59
9	A9	3	Target 1	-1413.46	734.469
9	A9	4	Target 1	-3407.17	94.3215
9	A9	5	Target 1	-5554.55	-699.493
9	A9	6	Target 1	-7155.42	-946.801
9	A9	7	Target 1	-7619.73	-57.5482
9	A9	8	Target 1	-8040.69	875.052
9	A9	9	Target 1	-7990.49	2278.82
9	A9	10	Target 1	-7202.1	4420.77
9	A9	11	Target 1	-6296.64	6679.78
9	A9	12	Target 1	-5361.77	8968.22
9	A9	13	Target 1	-2333.79	13349.8
9	A9	14	Target 1	3798.47	20835.6
9	A9	15	Target 1	16667.7	35058.3
9	A9	16	Target 1	39117.9	58862.1
9	A9	17	Target 1	79770.3	100868
9	A9	18	Target 1	149608	172059
9	A9	19	Target 1	256737	280542
9	A9	20	Target 1	397240	422399
9	A9	21	Target 1	542741	569253
9	A9	22	Target 1	661709	689575
9	A9	23	Target 1	743233	772452
9	A9	24	Target 1	796009	826582
9	A9	25	Target 1	832146	864072
9	A9	26	Target 1	857150	890430
9	A9	27	Target 1	875540	910173
9	A9	28	Target 1	889187	925174
9	A9	29	Target 1	899476	936816
9	A9	30	Target 1	908350	947044
9	A9	31	Target 1	914950	954998
9	A9	32	Target 1	919441	960842
9	A9	33	Target 1	923429	966184
9	A9	34	Target 1	926614	970722
9	A9	35	Target 1	929326	974788
9	A9	36	Target 1	930731	977546
9	A9	37	Target 1	931707	979876
9	A9	38	Target 1	932471	981993
9	A9	39	Target 1	933376	984252
9	A9	40	Target 1	933440	985669
10	A10	1	Target 1	-24390.4	-224.612
10	A10	2	Target 1	-23512.1	-3.43527
10	A10	3	Target 1	-22767.4	84.1714
10	A10	4	Target 1	-21885.9	308.592
10	A10	5	Target 1	-21528.5	8.84563
10	A10	6	Target 1	-21015.3	-135.052
10	A10	7	Target 1	-20808.8	-585.716
10	A10	8	Target 1	-19893.4	-327.481
10	A10	9	Target 1	-18441.5	467.335
10	A10	10	Target 1	-18072.4	179.305
10	A10	11	Target 1	-17806.4	-211.794
10	A10	12	Target 1	-15666.7	1270.78
10	A10	13	Target 1	-12803.8	3476.5
10	A10	14	Target 1	-6018.84	9604.36
10	A10	15	Target 1	5916.27	20882.3
10	A10	16	Target 1	28797.7	43106.6
10	A10	17	Target 1	71058.9	84710.7
10	A10	18	Target 1	144550	157545
10	A10	19	Target 1	257809	270147
10	A10	20	Target 1	403748	415429
10	A10	21	Target 1	554602	565625
10	A10	22	Target 1	679920	690286
10	A10	23	Target 1	765967	775676
10	A10	24	Target 1	822762	831813
10	A10	25	Target 1	860565	868960
10	A10	26	Target 1	886040	893777
10	A10	27	Target 1	906363	913444
10	A10	28	Target 1	921099	927523
10	A10	29	Target 1	932370	938136
10	A10	30	Target 1	940296	945405
10	A10	31	Target 1	945580	950032
10	A10	32	Target 1	951110	954905
10	A10	33	Target 1	954208	957346
10	A10	34	Target 1	956656	959136
10	A10	35	Target 1	958233	960057
10	A10	36	Target 1	959778	960945
10	A10	37	Target 1	960229	960738
10	A10	38	Target 1	960769	960621
10	A10	39	Target 1	961614	960809
10	A10	40	Target 1	959934	958472
11	A11	1	Target 1	20113.5	-939.955
11	A11	2	Target 1	20580.5	-479.78
11	A11	3	Target 1	20875	-192.039
11	A11	4	Target 1	21506.5	432.695
11	A11	5	Target 1	21499	418.441
11	A11	6	Target 1	20554.3	-533.066
11	A11	7	Target 1	20460.6	-633.465
11	A11	8	Target 1	21282	181.12
11	A11	9	Target 1	21434	326.313
11	A11	10	Target 1	22057.9	943.479
11	A11	11	Target 1	23985.1	2863.92
11	A11	12	Target 1	25001.3	3873.38
11	A11	13	Target 1	26491.6	5356.89
11	A11	14	Target 1	32351.9	11210.5
11	A11	15	Target 1	44236.8	23088.6
11	A11	16	Target 1	66142.3	44987.3
11	A11	17	Target 1	104644	83482.1
11	A11	18	Target 1	172886	151718
11	A11	19	Target 1	277529	256354
11	A11	20	Target 1	413028	391845
11	A11	21	Target 1	553545	532356
11	A11	22	Target 1	669857	648661
11	A11	23	Target 1	750155	728953
11	A11	24	Target 1	801702	780493
11	A11	25	Target 1	836119	814903
11	A11	26	Target 1	860305	839083
11	A11	27	Target 1	878298	857068
11	A11	28	Target 1	890717	869480
11	A11	29	Target 1	900912	879669
11	A11	30	Target 1	908306	887057
11	A11	31	Target 1	913864	892608
11	A11	32	Target 1	918039	896775
11	A11	33	Target 1	922328	901058
11	A11	34	Target 1	924587	903310
11	A11	35	Target 1	925808	904524
11	A11	36	Target 1	928287	906996
11	A11	37	Target 1	930056	908759
11	A11	38	Target 1	928466	907162
11	A11	39	Target 1	928221	906910
11	A11	40	Target 1	928507	907189
12	A12	1	Target 1	18671.1	-807.214
12	A12	2	Target 1	18658.4	-441.509
12	A12	3	Target 1	18604.1	-117.319
12	A12	4	Target 1	18265.7	-77.3111
12	A12	5	Target 1	18112.3	147.627
12	A12	6	Target 1	17939.3	353.098
12	A12	7	Target 1	16954.6	-253.236
12	A12	8	Target 1	16776.5	-52.8585
12	A12	9	Target 1	17197.2	746.22
12	A12	10	Target 1	18099.1	2026.56
12	A12	11	Target 1	19546.1	3851.92
12	A12	12	Target 1	20134.4	4818.64
12	A12	13	Target 1	22886	7948.68
12	A12	14	Target 1	29565.1	15006.1
12	A12	15	Target 1	39793	25612.4
12	A12	16	Target 1	59101.1	45298.9
12	A12	17	Target 1	96590.8	83167.1
12	A12	18	Target 1	160805	147760
12	A12	19	Target 1	260821	248154
12	A12	20	Target 1	390065	377777
12	A12	21	Target 1	525604	513694
12	A12	22	Target 1	637338	625806
12	A12	23	Target 1	715793	704640
12	A12	24	Target 1	768885	758110
12	A12	25	Target 1	803088	792691
12	A12	26	Target 1	827004	816986
12	A12	27	Target 1	843907	834268
12	A12	28	Target 1	857524	848263
12	A12	29	Target 1	868910	860027
12	A12	30	Target 1	875171	866666
12	A12	31	Target 1	880260	872135
12	A12	32	Target 1	885245	877497
12	A12	33	Target 1	888235	880866
12	A12	34	Target 1	891077	884086
12	A12	35	Target 1	892355	885742
12	A12	36	Target 1	893198	886964
12	A12	37	Target 1	893938	888083
12	A12	38	Target 1	892723	887246
12	A12	39	Target 1	893857	888758
12	A12	40	Target 1	894994	890274
13	B1	1	Target 1	11590	-1035.08
13	B1	2	Target 1	11837.4	-816.432
13	B1	3	Target 1	12056.9	-625.691
13	B1	4	Target 1	12303.2	-408.021
13	B1	5	Target 1	13267.7	527.714
13	B1	6	Target 1	12764.7	-3.95737
13	B1	7	Target 1	12607.6	-189.843
13	B1	8	Target 1	13102	275.846
13	B1	9	Target 1	13215.9	361.034
13	B1	10	Target 1	13028.4	144.829
13	B1	11	Target 1	12668.4	-243.852
13	B1	12	Target 1	12725.5	-215.466
13	B1	13	Target 1	13590.8	621.112
13	B1	14	Target 1	13683.8	685.436
13	B1	15	Target 1	13481.6	454.542
13	B1	16	Target 1	12816.8	-238.978
13	B1	17	Target 1	12558.1	-526.461
13	B1	18	Target 1	12495	-618.242
13	B1	19	Target 1	12998.9	-143.076
13	B1	20	Target 1	15865.3	2694.64
13	B1	21	Target 1	18539.6	5340.28
13	B1	22	Target 1	20885	7656.97
13	B1	23	Target 1	27409.7	14152.9
13	B1	24	Target 1	39069.9	25784.4
13	B1	25	Target 1	61080.4	47766.2
13	B1	26	Target 1	103045	89702.2
13	B1	27	Target 1	175426	162054
13	B1	28	Target 1	286507	273106
13	B1	29	Target 1	431169	417740
13	B1	30	Target 1	588417	574959
13	B1	31	Target 1	722312	708825
13	B1	32	Target 1	817072	803556
13	B1	33	Target 1	880708	867164
13	B1	34	Target 1	923712	910139
13	B1	35	Target 1	954128	940526
13	B1	36	Target 1	973070	959440
13	B1	37	Target 1	987984	974325
13	B1	38	Target 1	1.00176e+06	988072
13	B1	39	Target 1	1.01107e+06	997357
13	B1	40	Target 1	1.01675e+06	1.003e+06
14	B2	1	Target 1	21442.5	-1367.4
14	B2	2	Target 1	22283.7	-524.484
14	B2	3	Target 1	23120.4	314.004
14	B2	4	Target 1	23144.5	339.748
14	B2	5	Target 1	23263.4	460.472
14	B2	6	Target 1	23176.9	375.721
14	B2	7	Target 1	22959.4	159.899
14	B2	8	Target 1	22028.1	-769.67
14	B2	9	Target 1	21812.5	-983.469
14	B2	10	Target 1	22217.3	-576.927
14	B2	11	Target 1	22353.2	-439.314
14	B2	12	Target 1	22860.6	69.7969
14	B2	13	Target 1	22884	95.0192
14	B2	14	Target 1	22895.2	107.937
14	B2	15	Target 1	22828.6	43.0339
14	B2	16	Target 1	23043.7	259.862
14	B2	17	Target 1	23325.9	543.889
14	B2	18	Target 1	23447.1	666.816
14	B2	19	Target 1	23835.4	1056.84
14	B2	20	Target 1	26025.4	3248.61
14	B2	21	Target 1	27656.9	4881.81
14	B2	22	Target 1	30528.2	7754.85
14	B2	23	Target 1	36165.5	13393.9
14	B2	24	Target 1	47423.5	24653.6
14	B2	25	Target 1	68315.6	45547.5
14	B2	26	Target 1	107404	84637.7
14	B2	27	Target 1	173743	150978
14	B2	28	Target 1	277814	255052
14	B2	29	Target 1	415886	393125
14	B2	30	Target 1	560485	537725
14	B2	31	Target 1	685372	662614
14	B2	32	Target 1	777650	754894
14	B2	33	Target 1	838728	815973
14	B2	34	Target 1	879379	856626
14	B2	35	Target 1	906959	884209
14	B2	36	Target 1	926263	903514
14	B2	37	Target 1	941517	918770
14	B2	38	Target 1	953645	930900
14	B2	39	Target 1	963355	940611
14	B2	40	Target 1	969012	946270
15	B3	1	Target 1	20810.3	-1109.97
15	B3	2	Target 1	21442.6	-590.83
15	B3	3	Target 1	22238.7	92.0664
15	B3	4	Target 1	22313.7	53.8744
15	B3	5	Target 1	22541.3	168.343
15	B3	6	Target 1	22493.7	7.58423
15	B3	7	Target 1	22413.1	-186.172
15	B3	8	Target 1	22645.5	-66.9794
15	B3	9	Target 1	22647.1	-178.554
15	B3	10	Target 1	22943.4	4.65625
15	B3	11	Target 1	23498.4	446.49
15	B3	12	Target 1	22921.2	-243.903
15	B3	13	Target 1	22707	-571.259
15	B3	14	Target 1	23240.5	-150.965
15	B3	15	Target 1	23925.8	421.234
15	B3	16	Target 1	23821.4	203.587
15	B3	17	Target 1	23819.5	88.5118
15	B3	18	Target 1	24605.3	761.166
15	B3	19	Target 1	24842.7	885.47
15	B3	20	Target 1	25840	1769.54
15	B3	21	Target 1	27228.9	3045.27
15	B3	22	Target 1	29912.2	5615.46
15	B3	23	Target 1	36377.1	11967.2
15	B3	24	Target 1	46882.5	22359.3
15	B3	25	Target 1	67246.7	42610.4
15	B3	26	Target 1	105258	80508.2
15	B3	27	Target 1	169615	144752
15	B3	28	Target 1	270226	245250
15	B3	29	Target 1	400802	375714
15	B3	30	Target 1	540246	515044
15	B3	31	Target 1	660606	635291
15	B3	32	Target 1	746038	720610
15	B3	33	Target 1	802322	776780
15	B3	34	Target 1	841321	815666
15	B3	35	Target 1	866222	840454
15	B3	36	Target 1	884477	858596
15	B3	37	Target 1	898071	872077
15	B3	38	Target 1	908868	882761
15	B3	39	Target 1	915960	889740
15	B3	40	Target 1	921492	895158
16	B4	1	Target 1	15203.9	-973.61
16	B4	2	Target 1	15964.1	-430.518
16	B4	3	Target 1	16275.2	-336.478
16	B4	4	Target 1	16660.8	-168.044
16	B4	5	Target 1	17299.1	253.131
16	B4	6	Target 1	16819.5	-443.652
16	B4	7	Target 1	16906.6	-573.657
16	B4	8	Target 1	18294.1	596.708
16	B4	9	Target 1	18254.5	340.025
16	B4	10	Target 1	18136	4.34036
16	B4	11	Target 1	18747.8	399.036
16	B4	12	Target 1	19186.6	620.728
16	B4	13	Target 1	19002.2	219.229
16	B4	14	Target 1	18932.8	-67.3431
16	B4	15	Target 1	19458.7	241.441
16	B4	16	Target 1	19132.2	-302.159
16	B4	17	Target 1	18868.2	-783.306
16	B4	18	Target 1	19166.3	-702.357
16	B4	19	Target 1	20319.1	233.3
16	B4	20	Target 1	21633	1330.09
16	B4	21	Target 1	23069.6	2549.61
16	B4	22	Target 1	26453.9	5716.77
16	B4	23	Target 1	32218	11263.7
16	B4	24	Target 1	43618.5	22447.1
16	B4	25	Target 1	64552.8	43164.2
16	B4	26	Target 1	103805	82199
16	B4	27	Target 1	171766	149943
16	B4	28	Target 1	276497	254457
16	B4	29	Target 1	411232	388975
16	B4	30	Target 1	554435	531961
16	B4	31	Target 1	675920	653229
16	B4	32	Target 1	763210	740301
16	B4	33	Target 1	820804	797679
16	B4	34	Target 1	858526	835183
16	B4	35	Target 1	883981	860421
16	B4	36	Target 1	902941	879164
16	B4	37	Target 1	917179	893185
16	B4	38	Target 1	927967	903756
16	B4	39	Target 1	936096	911668
16	B4	40	Target 1	940768	916122
17	B5	1	Target 1	17298	-2098.58
17	B5	2	Target 1	17927.2	-1956.46
17	B5	3	Target 1	19304.6	-1066.21
17	B5	4	Target 1	20043.4	-814.534
17	B5	5	Target 1	21871.3	526.199
17	B5	6	Target 1	22516.8	684.557
17	B5	7	Target 1	22980.9	661.598
17	B5	8	Target 1	23334.7	528.228
17	B5	9	Target 1	23867.4	573.838
17	B5	10	Target 1	23844.5	63.8305
17	B5	11	Target 1	24031.8	-236.032
17	B5	12	Target 1	24268.6	-486.311
17	B5	13	Target 1	25352.2	110.104
17	B5	14	Target 1	25491	-238.253
17	B5	15	Target 1	25909.3	-307.008
17	B5	16	Target 1	26492.3	-211.158
17	B5	17	Target 1	27472	281.368
17	B5	18	Target 1	28643.2	965.497
17	B5	19	Target 1	31494.6	3329.74
17	B5	20	Target 1	36998.9	8346.88
17	B5	21	Target 1	46224.8	17085.7
17	B5	22	Target 1	62460.4	32834.2
17	B5	23	Target 1	93815.4	63702
17	B5	24	Target 1	149737	119137
17	B5	25	Target 1	241330	210242
17	B5	26	Target 1	375890	344315
17	B5	27	Target 1	540625	508563
17	B5	28	Target 1	703734	671185
17	B5	29	Target 1	839137	806101
17	B5	30	Target 1	939264	905740
17	B5	31	Target 1	1.00987e+06	975861
17	B5	32	Target 1	1.05844e+06	1.02395e+06
17	B5	33	Target 1	1.09188e+06	1.0569e+06
17	B5	34	Target 1	1.11896e+06	1.08348e+06
17	B5	35	Target 1	1.13742e+06	1101465
17	B5	36	Target 1	1.15113e+06	1.11468e+06
17	B5	37	Target 1	1.1616e+06	1124671
17	B5	38	Target 1	1.17081e+06	1.13339e+06
17	B5	39	Target 1	1.18014e+06	1.14223e+06
17	B5	40	Target 1	1.18578e+06	1.14739e+06
18	B6	1	Target 1	21556.8	-1832.52
18	B6	2	Target 1	22536.7	-1009.9
18	B6	3	Target 1	23490.2	-213.56
18	B6	4	Target 1	23753.1	-107.966
18	B6	5	Target 1	24267.5	249.253
18	B6	6	Target 1	24453	277.505
18	B6	7	Target 1	24358.2	25.5085
18	B6	8	Target 1	24528.1	38.1003
18	B6	9	Target 1	24567.4	-79.7572
18	B6	10	Target 1	24450.1	-354.359
18	B6	11	Target 1	24814.5	-147.113
18	B6	12	Target 1	25594.6	475.739
18	B6	13	Target 1	25286.4	10.2953
18	B6	14	Target 1	25141.1	-292.203
18	B6	15	Target 1	25681.8	91.2424
18	B6	16	Target 1	25775.1	27.3146
18	B6	17	Target 1	26217.3	312.213
18	B6	18	Target 1	26717.6	655.279
18	B6	19	Target 1	29486.6	3267.12
18	B6	20	Target 1	33147.7	6770.98
18	B6	21	Target 1	39672.9	13138.9
18	B6	22	Target 1	51814.3	25123.1
18	B6	23	Target 1	76726.7	49878.2
18	B6	24	Target 1	121043	94037.7
18	B6	25	Target 1	193294	166131
18	B6	26	Target 1	298748	271428
18	B6	27	Target 1	427056	399579
18	B6	28	Target 1	554615	526981
18	B6	29	Target 1	660612	632820
18	B6	30	Target 1	738773	710824
18	B6	31	Target 1	793393	765287
18	B6	32	Target 1	831339	803076
18	B6	33	Target 1	858449	830029
18	B6	34	Target 1	879055	850477
18	B6	35	Target 1	894351	865616
18	B6	36	Target 1	904779	875887
18	B6	37	Target 1	913698	884648
18	B6	38	Target 1	921028	891821
18	B6	39	Target 1	927011	897647
18	B6	40	Target 1	931215	901694
19	B7	1	Target 1	16077.2	27.7546
19	B7	2	Target 1	16320.6	115.212
19	B7	3	Target 1	16247.4	-113.845
19	B7	4	Target 1	16293.8	-223.363
19	B7	5	Target 1	16901.2	228.111
19	B7	6	Target 1	17135.2	306.21
19	B7	7	Target 1	17074.2	89.3722
19	B7	8	Target 1	17123.6	-17.1769
19	B7	9	Target 1	17262.3	-34.3217
19	B7	10	Target 1	17258.4	-194.117
19	B7	11	Target 1	17447.3	-161.156
19	B7	12	Target 1	17562	-202.278
19	B7	13	Target 1	18164.9	244.716
19	B7	14	Target 1	18206	129.931
19	B7	15	Target 1	18179.9	-52.0831
19	B7	16	Target 1	18178.2	-209.65
19	B7	17	Target 1	18585.9	42.1038
19	B7	18	Target 1	18713.4	13.7657
19	B7	19	Target 1	19816.5	960.926
19	B7	20	Target 1	22746.8	3735.31
19	B7	21	Target 1	27375.4	8208.08
19	B7	22	Target 1	36282.1	16958.8
19	B7	23	Target 1	52293.7	32814.5
19	B7	24	Target 1	81423.7	61788.6
19	B7	25	Target 1	128719	108928
19	B7	26	Target 1	197815	177868
19	B7	27	Target 1	282580	262477
19	B7	28	Target 1	367227	346968
19	B7	29	Target 1	437561	417146
19	B7	30	Target 1	489517	468947
19	B7	31	Target 1	525105	504379
19	B7	32	Target 1	549973	529091
19	B7	33	Target 1	568189	547151
19	B7	34	Target 1	582152	560958
19	B7	35	Target 1	592062	570713
19	B7	36	Target 1	599620	578114
19	B7	37	Target 1	605394	583732
19	B7	38	Target 1	610611	588794
19	B7	39	Target 1	615052	593079
19	B7	40	Target 1	617784	595655
20	B8	1	Target 1	17081.8	-1152.91
20	B8	2	Target 1	17148.9	-1203.94
20	B8	3	Target 1	18025.8	-445.159
20	B8	4	Target 1	18866.9	277.889
20	B8	5	Target 1	19096.4	389.261
20	B8	6	Target 1	18782.1	-43.1036
20	B8	7	Target 1	18711.2	-232.12
20	B8	8	Target 1	19126.6	65.2322
20	B8	9	Target 1	19121.1	-58.3822
20	B8	10	Target 1	19185.1	-112.508
20	B8	11	Target 1	19577.7	161.993
20	B8	12	Target 1	19751.5	217.744
20	B8	13	Target 1	19687.9	36.0805
20	B8	14	Target 1	19610.4	-159.497
20	B8	15	Target 1	19707.9	-180.133
20	B8	16	Target 1	20051.3	45.173
20	B8	17	Target 1	20161.7	37.5313
20	B8	18	Target 1	20288	45.6729
20	B8	19	Target 1	21690.2	1329.85
20	B8	20	Target 1	24323.9	3845.44
20	B8	21	Target 1	29025.1	8428.57
20	B8	22	Target 1	37661	16946.4
20	B8	23	Target 1	54890.9	34058.1
20	B8	24	Target 1	83770.4	62819.6
20	B8	25	Target 1	131932	110863
20	B8	26	Target 1	202415	181228
20	B8	27	Target 1	287694	266389
20	B8	28	Target 1	372112	350689
20	B8	29	Target 1	442009	420468
20	B8	30	Target 1	493468	471809
20	B8	31	Target 1	529326	507549
20	B8	32	Target 1	554470	532574
20	B8	33	Target 1	572582	550568
20	B8	34	Target 1	585824	563692
20	B8	35	Target 1	595678	573428
20	B8	36	Target 1	603025	580657
20	B8	37	Target 1	608976	586490
20	B8	38	Target 1	613972	591368
20	B8	39	Target 1	618003	595281
20	B8	40	Target 1	621385	598545
21	B9	1	Target 1	23279.4	-1709.15
21	B9	2	Target 1	23981	-1082.18
21	B9	3	Target 1	25034.5	-103.415
21	B9	4	Target 1	25278.9	66.4
21	B9	5	Target 1	25900.9	613.755
21	B9	6	Target 1	25489.6	127.744
21	B9	7	Target 1	24885.9	-550.528
21	B9	8	Target 1	24757.7	-753.447
21	B9	9	Target 1	25361.2	-224.577
21	B9	10	Target 1	26194.1	533.723
21	B9	11	Target 1	26255.9	520.8
21	B9	12	Target 1	25768	-41.7438
21	B9	13	Target 1	25695.7	-188.71
21	B9	14	Target 1	26582.8	623.795
21	B9	15	Target 1	27496.1	1462.38
21	B9	16	Target 1	28716.9	2608.57
21	B9	17	Target 1	32191.4	6008.39
21	B9	18	Target 1	37212.8	10955.2
21	B9	19	Target 1	47039.6	20707.3
21	B9	20	Target 1	65658	39251.1
21	B9	21	Target 1	99160.6	72679.1
21	B9	22	Target 1	157757	131201
21	B9	23	Target 1	250169	223538
21	B9	24	Target 1	375854	349148
21	B9	25	Target 1	512062	485282
21	B9	26	Target 1	629627	602772
21	B9	27	Target 1	713230	686301
21	B9	28	Target 1	766109	739105
21	B9	29	Target 1	800992	773913
21	B9	30	Target 1	825928	798774
21	B9	31	Target 1	843970	816742
21	B9	32	Target 1	856547	829244
21	B9	33	Target 1	866651	839274
21	B9	34	Target 1	874512	847060
21	B9	35	Target 1	879889	852362
21	B9	36	Target 1	884183	856582
21	B9	37	Target 1	887709	860033
21	B9	38	Target 1	889121	861370
21	B9	39	Target 1	890881	863056
21	B9	40	Target 1	893021	865121
22	B10	1	Target 1	19053.8	-1548.76
22	B10	2	Target 1	19569	-1303.08
22	B10	3	Target 1	20216.9	-924.716
22	B10	4	Target 1	21889.7	478.621
22	B10	5	Target 1	22544.7	864.02
22	B10	6	Target 1	22220.7	270.468
22	B10	7	Target 1	22054.8	-164.959
22	B10	8	Target 1	22326.3	-162.919
22	B10	9	Target 1	22327.6	-431.173
22	B10	10	Target 1	22744.4	-283.891
22	B10	11	Target 1	23427.6	129.765
22	B10	12	Target 1	23822.7	255.33
22	B10	13	Target 1	23806.4	-30.5445
22	B10	14	Target 1	24239.4	132.993
22	B10	15	Target 1	24904.1	528.158
22	B10	16	Target 1	26617.6	1972.14
22	B10	17	Target 1	29659	4744.01
22	B10	18	Target 1	34458.4	9273.79
22	B10	19	Target 1	44127.5	18673.4
22	B10	20	Target 1	64165.8	38442.2
22	B10	21	Target 1	98750.4	72757.2
22	B10	22	Target 1	160659	134397
22	B10	23	Target 1	258245	231713
22	B10	24	Target 1	389334	362532
22	B10	25	Target 1	530948	503876
22	B10	26	Target 1	652062	624721
22	B10	27	Target 1	738885	711275
22	B10	28	Target 1	795319	767439
22	B10	29	Target 1	832542	804393
22	B10	30	Target 1	857308	828889
22	B10	31	Target 1	875393	846705
22	B10	32	Target 1	889203	860245
22	B10	33	Target 1	899919	870691
22	B10	34	Target 1	907363	877866
22	B10	35	Target 1	913726	883959
22	B10	36	Target 1	918350	888314
22	B10	37	Target 1	921444	891138
22	B10	38	Target 1	924537	893962
22	B10	39	Target 1	926506	895661
22	B10	40	Target 1	928150	897036
23	B11	1	Target 1	20096	881.374
23	B11	2	Target 1	19794.4	689.923
23	B11	3	Target 1	19253.1	258.734
23	B11	4	Target 1	19143.1	258.864
23	B11	5	Target 1	19453.8	679.737
23	B11	6	Target 1	18965.5	301.564
23	B11	7	Target 1	17736.4	-817.453
23	B11	8	Target 1	17583.1	-860.613
23	B11	9	Target 1	18266.5	-67.0774
23	B11	10	Target 1	18139.9	-83.4969
23	B11	11	Target 1	17270.3	-843.014
23	B11	12	Target 1	17501	-502.098
23	B11	13	Target 1	19016.6	1123.6
23	B11	14	Target 1	18334.1	551.251
23	B11	15	Target 1	18278.4	605.64
23	B11	16	Target 1	19983.8	2421.17
23	B11	17	Target 1	23104.2	5651.7
23	B11	18	Target 1	28563.9	11221.6
23	B11	19	Target 1	40695.4	23463.2
23	B11	20	Target 1	61622.4	44500.3
23	B11	21	Target 1	99567.5	82555.6
23	B11	22	Target 1	164851	147949
23	B11	23	Target 1	268147	251355
23	B11	24	Target 1	409910	393228
23	B11	25	Target 1	562201	545630
23	B11	26	Target 1	693799	677337
23	B11	27	Target 1	787071	770720
23	B11	28	Target 1	846820	830579
23	B11	29	Target 1	885960	869829
23	B11	30	Target 1	913435	897414
23	B11	31	Target 1	933132	917221
23	B11	32	Target 1	947139	931338
23	B11	33	Target 1	957884	942193
23	B11	34	Target 1	966507	950927
23	B11	35	Target 1	972443	956973
23	B11	36	Target 1	977731	962371
23	B11	37	Target 1	980308	965059
23	B11	38	Target 1	984028	968888
23	B11	39	Target 1	986747	971717
23	B11	40	Target 1	988744	973824
24	B12	1	Target 1	24831.6	-1005.05
24	B12	2	Target 1	25351.3	-645.404
24	B12	3	Target 1	25714.5	-442.269
24	B12	4	Target 1	26352.9	36.0309
24	B12	5	Target 1	26970.4	493.461
24	B12	6	Target 1	26965.3	328.265
24	B12	7	Target 1	26961	163.901
24	B12	8	Target 1	26935.2	-21.9325
24	B12	9	Target 1	26827.4	-289.787
24	B12	10	Target 1	26883.2	-394.025
24	B12	11	Target 1	26984.7	-452.6
24	B12	12	Target 1	27822.9	225.543
24	B12	13	Target 1	28110.9	353.411
24	B12	14	Target 1	28219.7	302.151
24	B12	15	Target 1	29352.4	1274.83
24	B12	16	Target 1	31344.1	3106.38
24	B12	17	Target 1	34303.4	5905.63
24	B12	18	Target 1	38718.9	10161.1
24	B12	19	Target 1	47638.2	18920.3
24	B12	20	Target 1	65824.3	36946.3
24	B12	21	Target 1	98463.7	69425.6
24	B12	22	Target 1	156421	127223
24	B12	23	Target 1	246929	217571
24	B12	24	Target 1	372070	342552
24	B12	25	Target 1	507316	477638
24	B12	26	Target 1	622762	592924
24	B12	27	Target 1	706932	676933
24	B12	28	Target 1	760902	730743
24	B12	29	Target 1	797120	766801
24	B12	30	Target 1	821770	791292
24	B12	31	Target 1	839306	808668
24	B12	32	Target 1	851523	820724
24	B12	33	Target 1	861738	830779
24	B12	34	Target 1	869520	838401
24	B12	35	Target 1	875587	844308
24	B12	36	Target 1	880528	849089
24	B12	37	Target 1	881626	850026
24	B12	38	Target 1	883685	851926
24	B12	39	Target 1	885943	854024
24	B12	40	Target 1	888154	856074
25	C1	1	Target 1	-3534.22	-274.077
25	C1	2	Target 1	-3120.39	-40.4429
25	C1	3	Target 1	-2333.95	565.811
25	C1	4	Target 1	-2758.49	-38.9242
25	C1	5	Target 1	-2877.46	-338.09
25	C1	6	Target 1	-2447.18	-87.9993
25	C1	7	Target 1	-2446	-267.018
25	C1	8	Target 1	-2430.19	-431.393
25	C1	9	Target 1	-1864.79	-46.1861
25	C1	10	Target 1	-1539.96	98.4482
25	C1	11	Target 1	-990.477	467.739
25	C1	12	Target 1	-813.192	464.832
25	C1	13	Target 1	-671.224	426.607
25	C1	14	Target 1	-1389.14	-471.501
25	C1	15	Target 1	-1481.72	-744.275
25	C1	16	Target 1	-531.559	25.6953
25	C1	17	Target 1	-117.68	259.381
25	C1	18	Target 1	-79.9977	116.871
25	C1	19	Target 1	434.905	451.582
25	C1	20	Target 1	522.534	359.018
25	C1	21	Target 1	1187.19	843.479
25	C1	22	Target 1	2614.19	2090.29
25	C1	23	Target 1	5724.49	5020.4
25	C1	24	Target 1	13500.9	12616.6
25	C1	25	Target 1	26425.2	25360.7
25	C1	26	Target 1	49357.8	48113.2
25	C1	27	Target 1	93471.8	92047
25	C1	28	Target 1	170578	168973
25	C1	29	Target 1	291198	289413
25	C1	30	Target 1	451626	449660
25	C1	31	Target 1	626781	624636
25	C1	32	Target 1	780865	778539
25	C1	33	Target 1	892102	889596
25	C1	34	Target 1	967191	964505
25	C1	35	Target 1	1.01688e+06	1.01401e+06
25	C1	36	Target 1	1.0522e+06	1.04915e+06
25	C1	37	Target 1	1076588	1.07336e+06
25	C1	38	Target 1	1.09466e+06	1.09125e+06
25	C1	39	Target 1	1110619	1.10703e+06
25	C1	40	Target 1	1.11822e+06	1.11446e+06
26	C2	1	Target 1	18706.6	-631.646
26	C2	2	Target 1	18801.8	-758.505
26	C2	3	Target 1	19797.5	15.1583
26	C2	4	Target 1	19932.2	-72.1983
26	C2	5	Target 1	20048	-178.528
26	C2	6	Target 1	20861.9	413.342
26	C2	7	Target 1	20901.4	230.745
26	C2	8	Target 1	20736.7	-156.084
26	C2	9	Target 1	21005	-109.839
26	C2	10	Target 1	22191.2	854.324
26	C2	11	Target 1	21940.8	381.825
26	C2	12	Target 1	21051.1	-730.016
26	C2	13	Target 1	20950	-1053.19
26	C2	14	Target 1	21982.9	-242.35
26	C2	15	Target 1	22865.1	417.76
26	C2	16	Target 1	22398	-271.429
26	C2	17	Target 1	22312.9	-578.577
26	C2	18	Target 1	23368.6	255.063
26	C2	19	Target 1	24115.2	779.554
26	C2	20	Target 1	23602.1	44.4376
26	C2	21	Target 1	23776.3	-3.44438
26	C2	22	Target 1	26129.2	2127.35
26	C2	23	Target 1	29136.9	4912.94
26	C2	24	Target 1	36322.3	11876.3
26	C2	25	Target 1	49443.5	24775.4
26	C2	26	Target 1	73581.2	48691
26	C2	27	Target 1	117059	91947.1
26	C2	28	Target 1	193594	168260
26	C2	29	Target 1	314953	289397
26	C2	30	Target 1	482008	456229
26	C2	31	Target 1	667987	641987
26	C2	32	Target 1	835221	808998
26	C2	33	Target 1	960773	934328
26	C2	34	Target 1	1.04519e+06	1.01853e+06
26	C2	35	Target 1	1.10002e+06	1.07313e+06
26	C2	36	Target 1	1.13763e+06	1.11052e+06
26	C2	37	Target 1	1.1641e+06	1.13677e+06
26	C2	38	Target 1	1.18366e+06	1156109
26	C2	39	Target 1	1201386	1.17361e+06
26	C2	40	Target 1	1.21178e+06	1183777
27	C3	1	Target 1	19316.6	-1364.07
27	C3	2	Target 1	19765.9	-1001.14
27	C3	3	Target 1	20364.1	-489.258
27	C3	4	Target 1	20492	-447.679
27	C3	5	Target 1	20967.6	-58.4686
27	C3	6	Target 1	21002.1	-110.278
27	C3	7	Target 1	21209.6	10.8829
27	C3	8	Target 1	21674.9	389.905
27	C3	9	Target 1	21727.4	356.068
27	C3	10	Target 1	21983.5	525.798
27	C3	11	Target 1	21957.2	413.121
27	C3	12	Target 1	22064.4	434.038
27	C3	13	Target 1	21891.3	174.558
27	C3	14	Target 1	21489.8	-313.212
27	C3	15	Target 1	21399.9	-489.491
27	C3	16	Target 1	21909.8	-65.9232
27	C3	17	Target 1	22194	131.935
27	C3	18	Target 1	22298.8	150.399
27	C3	19	Target 1	21622.3	-612.397
27	C3	20	Target 1	21845.2	-475.869
27	C3	21	Target 1	24257.1	1849.68
27	C3	22	Target 1	26159.6	3665.89
27	C3	23	Target 1	28335.6	5755.55
27	C3	24	Target 1	34316.8	11650.4
27	C3	25	Target 1	45457.4	22704.6
27	C3	26	Target 1	66760.7	43921.6
27	C3	27	Target 1	105844	82918.5
27	C3	28	Target 1	173419	150407
27	C3	29	Target 1	278978	255880
27	C3	30	Target 1	419049	395864
27	C3	31	Target 1	571589	548318
27	C3	32	Target 1	704970	681613
27	C3	33	Target 1	802081	778637
27	C3	34	Target 1	866378	842848
27	C3	35	Target 1	908756	885140
27	C3	36	Target 1	939009	915307
27	C3	37	Target 1	960387	936598
27	C3	38	Target 1	976849	952974
27	C3	39	Target 1	988402	964440
27	C3	40	Target 1	995217	971169
28	C4	1	Target 1	20456.3	-186.663
28	C4	2	Target 1	20861.9	123.32
28	C4	3	Target 1	21111.1	276.933
28	C4	4	Target 1	21041.4	111.69
28	C4	5	Target 1	20970	-55.2813
28	C4	6	Target 1	20724.3	-396.602
28	C4	7	Target 1	20798.1	-418.419
28	C4	8	Target 1	21570.2	258.082
28	C4	9	Target 1	21620	212.317
28	C4	10	Target 1	21406.6	-96.7067
28	C4	11	Target 1	21399.7	-199.192
28	C4	12	Target 1	21894.6	200.2
28	C4	13	Target 1	21935.3	145.301
28	C4	14	Target 1	21895	9.3354
28	C4	15	Target 1	22150.6	169.428
28	C4	16	Target 1	21859.7	-217.086
28	C4	17	Target 1	21806.5	-365.882
28	C4	18	Target 1	22354.9	86.9087
28	C4	19	Target 1	22676.4	312.785
28	C4	20	Target 1	23665.3	1206.09
28	C4	21	Target 1	24137.5	1582.69
28	C4	22	Target 1	25230.6	2580.25
28	C4	23	Target 1	26765.5	4019.58
28	C4	24	Target 1	32099.1	9257.53
28	C4	25	Target 1	42910.4	19973.3
28	C4	26	Target 1	61555.9	38523.1
28	C4	27	Target 1	97128.1	73999.8
28	C4	28	Target 1	158522	135298
28	C4	29	Target 1	256459	233139
28	C4	30	Target 1	390614	367199
28	C4	31	Target 1	539872	516361
28	C4	32	Target 1	675524	651918
28	C4	33	Target 1	775679	751978
28	C4	34	Target 1	842332	818535
28	C4	35	Target 1	886626	862732
28	C4	36	Target 1	916676	892688
28	C4	37	Target 1	938216	914132
28	C4	38	Target 1	954739	930559
28	C4	39	Target 1	967419	943144
28	C4	40	Target 1	976181	951810
29	C5	1	Target 1	30548.3	-387.335
29	C5	2	Target 1	30654	-400.761
29	C5	3	Target 1	30745.7	-428.299
29	C5	4	Target 1	31107	-186.213
29	C5	5	Target 1	31394.2	-18.2119
29	C5	6	Target 1	31670.8	139.239
29	C5	7	Target 1	32102.8	452.058
29	C5	8	Target 1	32134.8	364.825
29	C5	9	Target 1	32159.6	270.467
29	C5	10	Target 1	31796.1	-212.293
29	C5	11	Target 1	31721.8	-405.788
29	C5	12	Target 1	32300.4	53.6744
29	C5	13	Target 1	32863.4	497.496
29	C5	14	Target 1	32337.6	-147.544
29	C5	15	Target 1	32224.9	-379.411
29	C5	16	Target 1	32799.7	76.2012
29	C5	17	Target 1	32888.8	46.0249
29	C5	18	Target 1	33404.4	442.446
29	C5	19	Target 1	34688	1606.86
29	C5	20	Target 1	35701.5	2501.19
29	C5	21	Target 1	38623.4	5303.85
29	C5	22	Target 1	43392.5	9953.81
29	C5	23	Target 1	53990.1	20432.2
29	C5	24	Target 1	73003.8	39326.6
29	C5	25	Target 1	107834	74037.6
29	C5	26	Target 1	168952	135037
29	C5	27	Target 1	263621	229586
29	C5	28	Target 1	391135	356981
29	C5	29	Target 1	532639	498366
29	C5	30	Target 1	660888	626496
29	C5	31	Target 1	759274	724763
29	C5	32	Target 1	830062	795431
29	C5	33	Target 1	877268	842518
29	C5	34	Target 1	911008	876139
29	C5	35	Target 1	935420	900432
29	C5	36	Target 1	954074	918966
29	C5	37	Target 1	967816	932589
29	C5	38	Target 1	978168	942822
29	C5	39	Target 1	986560	951095
29	C5	40	Target 1	992166	956582
30	C6	1	Target 1	23265.2	85.8391
30	C6	2	Target 1	22909.1	-422.108
30	C6	3	Target 1	22798.5	-684.576
30	C6	4	Target 1	23186.7	-448.257
30	C6	5	Target 1	23846.9	60.0151
30	C6	6	Target 1	24470.4	531.662
30	C6	7	Target 1	24896.6	806.046
30	C6	8	Target 1	24165.3	-77.1961
30	C6	9	Target 1	24078.2	-316.154
30	C6	10	Target 1	24878.1	331.895
30	C6	11	Target 1	24994.5	296.376
30	C6	12	Target 1	25057.6	207.613
30	C6	13	Target 1	24987.6	-14.2499
30	C6	14	Target 1	25025.2	-128.499
30	C6	15	Target 1	25015.4	-290.151
30	C6	16	Target 1	25347.1	-110.305
30	C6	17	Target 1	25445.1	-164.218
30	C6	18	Target 1	25808.9	47.7002
30	C6	19	Target 1	27045.3	1132.2
30	C6	20	Target 1	27769.5	1704.54
30	C6	21	Target 1	30325.4	4108.61
30	C6	22	Target 1	35125.3	8756.65
30	C6	23	Target 1	43618.4	17097.8
30	C6	24	Target 1	60023.3	33350.9
30	C6	25	Target 1	90527.3	63703
30	C6	26	Target 1	144366	117390
30	C6	27	Target 1	228043	200915
30	C6	28	Target 1	339511	312231
30	C6	29	Target 1	464118	436686
30	C6	30	Target 1	576945	549361
30	C6	31	Target 1	664153	636417
30	C6	32	Target 1	726092	698204
30	C6	33	Target 1	768664	740624
30	C6	34	Target 1	798234	770042
30	C6	35	Target 1	819310	790967
30	C6	36	Target 1	835466	806971
30	C6	37	Target 1	847707	819060
30	C6	38	Target 1	858066	829267
30	C6	39	Target 1	866181	837231
30	C6	40	Target 1	870824	841722
31	C7	1	Target 1	17338	-149.1
31	C7	2	Target 1	17097.8	-511.798
31	C7	3	Target 1	17137.6	-594.415
31	C7	4	Target 1	17761.9	-92.4964
31	C7	5	Target 1	18021	44.174
31	C7	6	Target 1	18644.8	545.512
31	C7	7	Target 1	18492.9	271.163
31	C7	8	Target 1	18358.4	14.1697
31	C7	9	Target 1	18464.1	-2.51142
31	C7	10	Target 1	18493.2	-95.8097
31	C7	11	Target 1	18808.9	97.3646
31	C7	12	Target 1	18776.2	-57.6876
31	C7	13	Target 1	18904.5	-51.8277
31	C7	14	Target 1	19547.4	468.558
31	C7	15	Target 1	19098.5	-102.782
31	C7	16	Target 1	18880.3	-443.412
31	C7	17	Target 1	19143.4	-302.718
31	C7	18	Target 1	19681.1	112.587
31	C7	19	Target 1	20325.3	634.285
31	C7	20	Target 1	20863.2	1049.73
31	C7	21	Target 1	22131.9	2196.03
31	C7	22	Target 1	25928.6	5870.34
31	C7	23	Target 1	32996.8	12816
31	C7	24	Target 1	46369.9	26066.8
31	C7	25	Target 1	70092.3	49666.7
31	C7	26	Target 1	111709	91160.6
31	C7	27	Target 1	175758	155088
31	C7	28	Target 1	262461	241668
31	C7	29	Target 1	358084	337168
31	C7	30	Target 1	443931	422894
31	C7	31	Target 1	510564	489404
31	C7	32	Target 1	557846	536564
31	C7	33	Target 1	590934	569529
31	C7	34	Target 1	613384	591856
31	C7	35	Target 1	629130	607480
31	C7	36	Target 1	641720	619947
31	C7	37	Target 1	651217	629322
31	C7	38	Target 1	658201	636184
31	C7	39	Target 1	663777	641637
31	C7	40	Target 1	668084	645822
32	C8	1	Target 1	24252.2	-1052.71
32	C8	2	Target 1	24495.6	-878.766
32	C8	3	Target 1	24956.4	-487.508
32	C8	4	Target 1	25306.3	-207.169
32	C8	5	Target 1	25348.2	-234.752
32	C8	6	Target 1	25621.1	-31.3758
32	C8	7	Target 1	26232.3	510.326
32	C8	8	Target 1	26226.1	434.585
32	C8	9	Target 1	26085.8	224.807
32	C8	10	Target 1	26136.2	205.687
32	C8	11	Target 1	26204.4	204.406
32	C8	12	Target 1	26191	121.468
32	C8	13	Target 1	26373	233.93
32	C8	14	Target 1	25815.6	-393.02
32	C8	15	Target 1	25696.7	-581.385
32	C8	16	Target 1	26270.8	-76.8446
32	C8	17	Target 1	26624.6	207.498
32	C8	18	Target 1	27204.3	717.646
32	C8	19	Target 1	27756	1199.88
32	C8	20	Target 1	28869.6	2243.97
32	C8	21	Target 1	31777.4	5082.19
32	C8	22	Target 1	36746.9	9982.19
32	C8	23	Target 1	45876.8	19042.6
32	C8	24	Target 1	63585.1	36681.4
32	C8	25	Target 1	95405.1	68431.8
32	C8	26	Target 1	152358	125315
32	C8	27	Target 1	239576	212464
32	C8	28	Target 1	358854	331672
32	C8	29	Target 1	492672	465421
32	C8	30	Target 1	614586	587265
32	C8	31	Target 1	709825	682434
32	C8	32	Target 1	778638	751178
32	C8	33	Target 1	824610	797080
32	C8	34	Target 1	856994	829395
32	C8	35	Target 1	880083	852415
32	C8	36	Target 1	898647	870910
32	C8	37	Target 1	911938	884130
32	C8	38	Target 1	922047	894170
32	C8	39	Target 1	930333	902387
32	C8	40	Target 1	935195	907180
33	C9	1	Target 1	24334.4	-906.591
33	C9	2	Target 1	24679.9	-703.684
33	C9	3	Target 1	25651.1	124.916
33	C9	4	Target 1	25723.8	54.9886
33	C9	5	Target 1	25646.5	-164.864
33	C9	6	Target 1	25896.5	-57.4851
33	C9	7	Target 1	26098.6	2.0115
33	C9	8	Target 1	26114.8	-124.365
33	C9	9	Target 1	26479.1	97.2996
33	C9	10	Target 1	26587.2	62.8157
33	C9	11	Target 1	26671.7	4.68338
33	C9	12	Target 1	27057.7	248.141
33	C9	13	Target 1	27874.8	922.602
33	C9	14	Target 1	28459	1364.24
33	C9	15	Target 1	28871	1633.56
33	C9	16	Target 1	30674.5	3294.52
33	C9	17	Target 1	34661.6	7139.01
33	C9	18	Target 1	40191.6	12526.4
33	C9	19	Target 1	52403.6	24595.9
33	C9	20	Target 1	75486.5	47536.1
33	C9	21	Target 1	118068	89975
33	C9	22	Target 1	191309	163074
33	C9	23	Target 1	302142	273763
33	C9	24	Target 1	442571	414050
33	C9	25	Target 1	585816	557153
33	C9	26	Target 1	702192	673386
33	C9	27	Target 1	782114	753166
33	C9	28	Target 1	832962	803871
33	C9	29	Target 1	867146	837913
33	C9	30	Target 1	890863	861486
33	C9	31	Target 1	909018	879499
33	C9	32	Target 1	921783	892122
33	C9	33	Target 1	932194	902390
33	C9	34	Target 1	940632	910685
33	C9	35	Target 1	946236	916147
33	C9	36	Target 1	950388	920156
33	C9	37	Target 1	953816	923442
33	C9	38	Target 1	956042	925524
33	C9	39	Target 1	957903	927243
33	C9	40	Target 1	959101	928299
34	C10	1	Target 1	30442.3	151.51
34	C10	2	Target 1	30329.6	16.7658
34	C10	3	Target 1	30270.5	-64.2047
34	C10	4	Target 1	30488.9	132.264
34	C10	5	Target 1	30649.7	271.03
34	C10	6	Target 1	30573	172.4
34	C10	7	Target 1	30321	-101.475
34	C10	8	Target 1	29873.2	-571.254
34	C10	9	Target 1	29972.4	-494.041
34	C10	10	Target 1	30768.5	280.2
34	C10	11	Target 1	30812.5	302.229
34	C10	12	Target 1	30605.1	72.8507
34	C10	13	Target 1	30671.7	117.566
34	C10	14	Target 1	31514.5	938.39
34	C10	15	Target 1	32371.9	1773.87
34	C10	16	Target 1	33340.7	2720.64
34	C10	17	Target 1	36351	5709.03
34	C10	18	Target 1	43743.5	13079.6
34	C10	19	Target 1	55927.6	25241.8
34	C10	20	Target 1	77452.9	46745.1
34	C10	21	Target 1	117729	86998.9
34	C10	22	Target 1	188302	157551
34	C10	23	Target 1	295682	264908
34	C10	24	Target 1	432250	401454
34	C10	25	Target 1	571342	540524
34	C10	26	Target 1	685843	655003
34	C10	27	Target 1	763584	732722
34	C10	28	Target 1	813167	782284
34	C10	29	Target 1	846413	815508
34	C10	30	Target 1	870376	839449
34	C10	31	Target 1	887815	856866
34	C10	32	Target 1	900962	869991
34	C10	33	Target 1	910329	879336
34	C10	34	Target 1	916364	885349
34	C10	35	Target 1	922376	891339
34	C10	36	Target 1	927816	896757
34	C10	37	Target 1	930547	899466
34	C10	38	Target 1	933245	902143
34	C10	39	Target 1	935682	904558
34	C10	40	Target 1	935843	904697
35	C11	1	Target 1	34634.3	-153.385
35	C11	2	Target 1	34414.8	-265.933
35	C11	3	Target 1	34294.9	-278.942
35	C11	4	Target 1	34496.4	29.5178
35	C11	5	Target 1	34531.7	171.735
35	C11	6	Target 1	34449.6	196.613
35	C11	7	Target 1	34158.6	12.538
35	C11	8	Target 1	34048.8	9.6151
35	C11	9	Target 1	34005.7	73.5125
35	C11	10	Target 1	33610.7	-214.59
35	C11	11	Target 1	33730.3	11.9713
35	C11	12	Target 1	34744.4	1133.02
35	C11	13	Target 1	35375.3	1870.84
35	C11	14	Target 1	35415.6	2018.14
35	C11	15	Target 1	35808	2517.47
35	C11	16	Target 1	37238.4	4054.79
35	C11	17	Target 1	40185.3	7108.67
35	C11	18	Target 1	45895.5	12925.8
35	C11	19	Target 1	57213.4	24350.7
35	C11	20	Target 1	78562	45806.2
35	C11	21	Target 1	116968	84318.8
35	C11	22	Target 1	183320	150778
35	C11	23	Target 1	283203	250768
35	C11	24	Target 1	413023	380695
35	C11	25	Target 1	545988	513767
35	C11	26	Target 1	654231	622117
35	C11	27	Target 1	728951	696944
35	C11	28	Target 1	777340	745440
35	C11	29	Target 1	808022	776229
35	C11	30	Target 1	831138	799452
35	C11	31	Target 1	848039	816459
35	C11	32	Target 1	859790	828317
35	C11	33	Target 1	868431	837066
35	C11	34	Target 1	874641	843382
35	C11	35	Target 1	880474	849322
35	C11	36	Target 1	885161	854116
35	C11	37	Target 1	888405	857467
35	C11	38	Target 1	890280	859449
35	C11	39	Target 1	892453	861729
35	C11	40	Target 1	893217	862600
36	C12	1	Target 1	27444.3	1463.51
36	C12	2	Target 1	27225.4	1221.68
36	C12	3	Target 1	26632.1	605.562
36	C12	4	Target 1	26376.3	326.853
36	C12	5	Target 1	26184.4	112.107
36	C12	6	Target 1	26039	-56.1977
36	C12	7	Target 1	25907.1	-210.893
36	C12	8	Target 1	25882.5	-258.354
36	C12	9	Target 1	25956.8	-206.958
36	C12	10	Target 1	25199.2	-987.442
36	C12	11	Target 1	25166.1	-1043.4
36	C12	12	Target 1	26102.4	-129.913
36	C12	13	Target 1	27167	911.843
36	C12	14	Target 1	27214.8	936.786
36	C12	15	Target 1	27168.5	867.579
36	C12	16	Target 1	28075	1751.21
36	C12	17	Target 1	31182.9	4836.22
36	C12	18	Target 1	37303.3	10933.7
36	C12	19	Target 1	47220.4	20828
36	C12	20	Target 1	66747	40331.7
36	C12	21	Target 1	102621	76183.1
36	C12	22	Target 1	165110	138649
36	C12	23	Target 1	260308	233824
36	C12	24	Target 1	381507	355000
36	C12	25	Target 1	505615	479086
36	C12	26	Target 1	607964	581412
36	C12	27	Target 1	676999	650424
36	C12	28	Target 1	721078	694480
36	C12	29	Target 1	751966	725345
36	C12	30	Target 1	773380	746736
36	C12	31	Target 1	787241	760574
36	C12	32	Target 1	799495	772805
36	C12	33	Target 1	808933	782221
36	C12	34	Target 1	814599	787864
36	C12	35	Target 1	818957	792198
36	C12	36	Target 1	822432	795651
36	C12	37	Target 1	824980	798176
36	C12	38	Target 1	825864	799037
36	C12	39	Target 1	828980	802131
36	C12	40	Target 1	829750	802878
37	D1	1	Target 1	29712.6	-4931.83
37	D1	2	Target 1	30510.5	-4665.76
37	D1	3	Target 1	33966.7	-1741.36
37	D1	4	Target 1	35241.8	-998.082
37	D1	5	Target 1	35929	-842.76
37	D1	6	Target 1	37764.7	461.109
37	D1	7	Target 1	38404.7	569.197
37	D1	8	Target 1	39878.7	1511.44
37	D1	9	Target 1	40427.9	1528.75
37	D1	10	Target 1	39884.8	453.839
37	D1	11	Target 1	39968.6	5.79802
37	D1	12	Target 1	41795	1300.31
37	D1	13	Target 1	41698.6	672.036
37	D1	14	Target 1	41255.4	-303.029
37	D1	15	Target 1	41302.6	-787.617
37	D1	16	Target 1	42066.1	-556.013
37	D1	17	Target 1	42739	-414.871
37	D1	18	Target 1	43477.5	-208.295
37	D1	19	Target 1	43567.2	-650.442
37	D1	20	Target 1	44663	-86.4438
37	D1	21	Target 1	46412.9	1131.56
37	D1	22	Target 1	49701.2	3888.03
37	D1	23	Target 1	55219.1	8874.15
37	D1	24	Target 1	65888.3	19011.4
37	D1	25	Target 1	86220.5	38811.8
37	D1	26	Target 1	122543	74602.6
37	D1	27	Target 1	185415	136942
37	D1	28	Target 1	286899	237895
37	D1	29	Target 1	427849	378313
37	D1	30	Target 1	585120	535052
37	D1	31	Target 1	727823	677223
37	D1	32	Target 1	834684	783552
37	D1	33	Target 1	909491	857828
37	D1	34	Target 1	956599	904404
37	D1	35	Target 1	990123	937396
37	D1	36	Target 1	1.0152e+06	961939
37	D1	37	Target 1	1033631	979840
37	D1	38	Target 1	1.05092e+06	996600
37	D1	39	Target 1	1.06253e+06	1.00768e+06
37	D1	40	Target 1	1.06886e+06	1.01347e+06
38	D2	1	Target 1	18990	-1180.26
38	D2	2	Target 1	19473.4	-928.228
38	D2	3	Target 1	19787.8	-845.13
38	D2	4	Target 1	20426.2	-437.989
38	D2	5	Target 1	20900.8	-194.737
38	D2	6	Target 1	22496.6	1169.7
38	D2	7	Target 1	22470.1	911.89
38	D2	8	Target 1	22176.1	386.601
38	D2	9	Target 1	21920	-100.83
38	D2	10	Target 1	21405	-847.15
38	D2	11	Target 1	21497.1	-986.326
38	D2	12	Target 1	22855.2	140.522
38	D2	13	Target 1	23285.6	339.583
38	D2	14	Target 1	23811.1	633.792
38	D2	15	Target 1	24082.2	673.562
38	D2	16	Target 1	23939.2	299.181
38	D2	17	Target 1	23693.5	-177.797
38	D2	18	Target 1	23616.3	-486.264
38	D2	19	Target 1	23855.3	-478.611
38	D2	20	Target 1	24563.3	-1.91989
38	D2	21	Target 1	26055.7	1259.17
38	D2	22	Target 1	29939.9	4912.05
38	D2	23	Target 1	36078.6	10819.5
38	D2	24	Target 1	48129.4	22638.9
38	D2	25	Target 1	69109.5	43387.8
38	D2	26	Target 1	109306	83352.6
38	D2	27	Target 1	177727	151543
38	D2	28	Target 1	288923	262507
38	D2	29	Target 1	441982	415335
38	D2	30	Target 1	612648	585769
38	D2	31	Target 1	768646	741536
38	D2	32	Target 1	885748	858407
38	D2	33	Target 1	963883	936311
38	D2	34	Target 1	1.01483e+06	987024
38	D2	35	Target 1	1.05067e+06	1.02263e+06
38	D2	36	Target 1	1.07588e+06	1.04761e+06
38	D2	37	Target 1	1.09288e+06	1.06439e+06
38	D2	38	Target 1	1.10875e+06	1.08002e+06
38	D2	39	Target 1	1.11988e+06	1.09092e+06
38	D2	40	Target 1	1.12656e+06	1.09737e+06
39	D3	1	Target 1	18587.3	-930.387
39	D3	2	Target 1	19197.1	-569.429
39	D3	3	Target 1	19715	-300.266
39	D3	4	Target 1	20606.1	342.023
39	D3	5	Target 1	20805.3	292.385
39	D3	6	Target 1	20926.1	164.374
39	D3	7	Target 1	20991.2	-19.3028
39	D3	8	Target 1	20993.9	-265.446
39	D3	9	Target 1	21610.5	102.363
39	D3	10	Target 1	22219.8	462.79
39	D3	11	Target 1	22266.8	261.017
39	D3	12	Target 1	21588.9	-665.681
39	D3	13	Target 1	21491.8	-1011.61
39	D3	14	Target 1	22497.5	-254.71
39	D3	15	Target 1	23207.4	206.377
39	D3	16	Target 1	23217.8	-32.011
39	D3	17	Target 1	23593	94.3474
39	D3	18	Target 1	24150.6	403.128
39	D3	19	Target 1	24216.5	220.222
39	D3	20	Target 1	24279.4	34.3073
39	D3	21	Target 1	25700.3	1206.38
39	D3	22	Target 1	28461.9	3719.2
39	D3	23	Target 1	34580.2	9588.71
39	D3	24	Target 1	44866.5	19626.1
39	D3	25	Target 1	62704.5	37215.3
39	D3	26	Target 1	96444	70706.1
39	D3	27	Target 1	156796	130810
39	D3	28	Target 1	250454	224218
39	D3	29	Target 1	380932	354447
39	D3	30	Target 1	525948	499215
39	D3	31	Target 1	656201	629219
39	D3	32	Target 1	753759	726528
39	D3	33	Target 1	818354	790874
39	D3	34	Target 1	862287	834559
39	D3	35	Target 1	891831	863854
39	D3	36	Target 1	910863	882637
39	D3	37	Target 1	926506	898031
39	D3	38	Target 1	938101	909378
39	D3	39	Target 1	947605	918633
39	D3	40	Target 1	953584	924363
40	D4	1	Target 1	27516	604.5
40	D4	2	Target 1	27390.1	443.528
40	D4	3	Target 1	27249.5	267.808
40	D4	4	Target 1	27217.6	200.876
40	D4	5	Target 1	27167.6	115.773
40	D4	6	Target 1	27238.5	151.649
40	D4	7	Target 1	27147.2	25.2707
40	D4	8	Target 1	26910	-247.049
40	D4	9	Target 1	26342.6	-849.542
40	D4	10	Target 1	26343.1	-884.117
40	D4	11	Target 1	27058	-204.296
40	D4	12	Target 1	27796.5	499.14
40	D4	13	Target 1	27876.6	544.098
40	D4	14	Target 1	27913.1	545.53
40	D4	15	Target 1	27643.3	240.684
40	D4	16	Target 1	27411.2	-26.4933
40	D4	17	Target 1	27093.5	-379.33
40	D4	18	Target 1	27319.7	-188.142
40	D4	19	Target 1	28751.5	1208.51
40	D4	20	Target 1	29186.8	1608.76
40	D4	21	Target 1	30257.8	2644.73
40	D4	22	Target 1	32425.3	4777.09
40	D4	23	Target 1	37804.5	10121.2
40	D4	24	Target 1	47441.1	19722.8
40	D4	25	Target 1	64592.9	36839.5
40	D4	26	Target 1	95190.5	67402
40	D4	27	Target 1	149934	122110
40	D4	28	Target 1	238329	210471
40	D4	29	Target 1	361736	333842
40	D4	30	Target 1	500646	472718
40	D4	31	Target 1	627470	599506
40	D4	32	Target 1	723464	695465
40	D4	33	Target 1	786895	758861
40	D4	34	Target 1	829047	800978
40	D4	35	Target 1	857143	829038
40	D4	36	Target 1	878468	850328
40	D4	37	Target 1	893210	865036
40	D4	38	Target 1	904659	876449
40	D4	39	Target 1	912626	884381
40	D4	40	Target 1	919103	890823
41	D5	1	Target 1	27956.3	-2162.99
41	D5	2	Target 1	28397.9	-2062.24
41	D5	3	Target 1	30195.9	-605.081
41	D5	4	Target 1	30846	-295.824
41	D5	5	Target 1	31736.9	254.307
41	D5	6	Target 1	32478.4	654.99
41	D5	7	Target 1	32473.6	309.294
41	D5	8	Target 1	32681.5	176.401
41	D5	9	Target 1	33217.8	371.883
41	D5	10	Target 1	33221.1	34.301
41	D5	11	Target 1	33062.1	-465.543
41	D5	12	Target 1	33306	-562.407
41	D5	13	Target 1	33805.5	-403.809
41	D5	14	Target 1	34865.2	315.151
41	D5	15	Target 1	35114.2	223.284
41	D5	16	Target 1	35224.8	-6.94732
41	D5	17	Target 1	35415.6	-156.948
41	D5	18	Target 1	36772.6	859.185
41	D5	19	Target 1	39485.4	3231.14
41	D5	20	Target 1	45449.2	8854.14
41	D5	21	Target 1	56470.3	19534.4
41	D5	22	Target 1	76916.3	39639.5
41	D5	23	Target 1	114523	76905.7
41	D5	24	Target 1	180326	142368
41	D5	25	Target 1	281247	242948
41	D5	26	Target 1	417597	378957
41	D5	27	Target 1	567862	528881
41	D5	28	Target 1	702067	662745
41	D5	29	Target 1	807297	767634
41	D5	30	Target 1	879824	839820
41	D5	31	Target 1	930670	890326
41	D5	32	Target 1	966748	926063
41	D5	33	Target 1	991425	950399
41	D5	34	Target 1	1.01063e+06	969267
41	D5	35	Target 1	1024900	983192
41	D5	36	Target 1	1.03516e+06	993114
41	D5	37	Target 1	1.04393e+06	1.00154e+06
41	D5	38	Target 1	1.05224e+06	1.00951e+06
41	D5	39	Target 1	1.05767e+06	1.0146e+06
41	D5	40	Target 1	1.06143e+06	1.01802e+06
42	D6	1	Target 1	17854.1	-1705.31
42	D6	2	Target 1	18267.6	-1479.02
42	D6	3	Target 1	19005.7	-928.104
42	D6	4	Target 1	20304.5	183.449
42	D6	5	Target 1	20653.4	345.232
42	D6	6	Target 1	20965	469.561
42	D6	7	Target 1	20908.2	225.641
42	D6	8	Target 1	20972.8	102.983
42	D6	9	Target 1	21174.2	117.232
42	D6	10	Target 1	21190.5	-53.6763
42	D6	11	Target 1	21198.7	-232.697
42	D6	12	Target 1	21488.5	-130.053
42	D6	13	Target 1	21706.2	-99.568
42	D6	14	Target 1	21793.5	-199.417
42	D6	15	Target 1	22674.8	494.638
42	D6	16	Target 1	23132	764.722
42	D6	17	Target 1	23578.1	1023.56
42	D6	18	Target 1	25355.8	2614.08
42	D6	19	Target 1	27038.9	4110.05
42	D6	20	Target 1	30890.6	7774.5
42	D6	21	Target 1	39282.7	15979.5
42	D6	22	Target 1	55104.7	31614.2
42	D6	23	Target 1	84142.5	60464.8
42	D6	24	Target 1	134319	110454
42	D6	25	Target 1	211755	187703
42	D6	26	Target 1	315064	290825
42	D6	27	Target 1	428840	404413
42	D6	28	Target 1	529721	505108
42	D6	29	Target 1	606879	582078
42	D6	30	Target 1	660542	635554
42	D6	31	Target 1	698432	673256
42	D6	32	Target 1	725163	699800
42	D6	33	Target 1	742847	717297
42	D6	34	Target 1	757165	731428
42	D6	35	Target 1	767876	741952
42	D6	36	Target 1	776338	750227
42	D6	37	Target 1	782742	756444
42	D6	38	Target 1	788098	761613
42	D6	39	Target 1	791822	765150
42	D6	40	Target 1	793707	766847
43	D7	1	Target 1	21154.5	-658.241
43	D7	2	Target 1	21672.6	-417.811
43	D7	3	Target 1	22241	-127.068
43	D7	4	Target 1	22807.2	161.473
43	D7	5	Target 1	23360	436.709
43	D7	6	Target 1	23194.8	-6.20922
43	D7	7	Target 1	23058.4	-420.247
43	D7	8	Target 1	23381.6	-374.638
43	D7	9	Target 1	23912.4	-121.507
43	D7	10	Target 1	24356	44.3832
43	D7	11	Target 1	24808.5	219.264
43	D7	12	Target 1	25219.8	352.929
43	D7	13	Target 1	25225.5	80.9838
43	D7	14	Target 1	25253.3	-168.849
43	D7	15	Target 1	25622.6	-77.2258
43	D7	16	Target 1	26021.3	43.8676
43	D7	17	Target 1	26982.8	727.709
43	D7	18	Target 1	27762.9	1230.17
43	D7	19	Target 1	29756.5	2946.09
43	D7	20	Target 1	34215.9	7127.84
43	D7	21	Target 1	42869.7	15504
43	D7	22	Target 1	59066.6	31423.2
43	D7	23	Target 1	89277.9	61356.8
43	D7	24	Target 1	140443	112244
43	D7	25	Target 1	220228	191751
43	D7	26	Target 1	327657	298903
43	D7	27	Target 1	444547	415516
43	D7	28	Target 1	549270	519961
43	D7	29	Target 1	629397	599810
43	D7	30	Target 1	684764	654900
43	D7	31	Target 1	723451	693309
43	D7	32	Target 1	751137	720718
43	D7	33	Target 1	770626	739929
43	D7	34	Target 1	784593	753618
43	D7	35	Target 1	795629	764376
43	D7	36	Target 1	804473	772943
43	D7	37	Target 1	810872	779064
43	D7	38	Target 1	816481	784395
43	D7	39	Target 1	820893	788530
43	D7	40	Target 1	823809	791168
44	D8	1	Target 1	28144.5	-1763.72
44	D8	2	Target 1	28532.5	-1627.86
44	D8	3	Target 1	29409.9	-1002.58
44	D8	4	Target 1	30663.6	-1.0365
44	D8	5	Target 1	30998.1	81.3591
44	D8	6	Target 1	31514.2	345.362
44	D8	7	Target 1	32039.9	618.924
44	D8	8	Target 1	32049.5	376.429
44	D8	9	Target 1	32269.8	344.541
44	D8	10	Target 1	32265.7	88.3075
44	D8	11	Target 1	32343.9	-85.6348
44	D8	12	Target 1	32440.5	-241.134
44	D8	13	Target 1	32484.7	-449.055
44	D8	14	Target 1	33175.3	-10.579
44	D8	15	Target 1	33373.1	-64.9003
44	D8	16	Target 1	33486.2	-203.979
44	D8	17	Target 1	34565.6	623.336
44	D8	18	Target 1	35919.7	1725.25
44	D8	19	Target 1	38240.3	3793.75
44	D8	20	Target 1	43578.8	8880.17
44	D8	21	Target 1	53725.1	18774.3
44	D8	22	Target 1	71702.4	36499.5
44	D8	23	Target 1	105760	70305.1
44	D8	24	Target 1	163710	128003
44	D8	25	Target 1	254606	218647
44	D8	26	Target 1	375883	339671
44	D8	27	Target 1	510035	473571
44	D8	28	Target 1	630999	594283
44	D8	29	Target 1	724981	688014
44	D8	30	Target 1	790399	753179
44	D8	31	Target 1	835259	797787
44	D8	32	Target 1	866699	828975
44	D8	33	Target 1	889234	851258
44	D8	34	Target 1	906034	867805
44	D8	35	Target 1	917432	878951
44	D8	36	Target 1	927794	889062
44	D8	37	Target 1	935922	896938
44	D8	38	Target 1	942666	903429
44	D8	39	Target 1	947814	908325
44	D8	40	Target 1	951112	911371
45	D9	1	Target 1	42390.4	-6056.09
45	D9	2	Target 1	42948.1	-6911.92
45	D9	3	Target 1	49390.7	-1882.94
45	D9	4	Target 1	53239.8	552.632
45	D9	5	Target 1	55014.1	913.433
45	D9	6	Target 1	56563.9	1049.67
45	D9	7	Target 1	57245.7	317.884
45	D9	8	Target 1	57906.3	-435.068
45	D9	9	Target 1	60144.7	389.718
45	D9	10	Target 1	60888.8	-279.664
45	D9	11	Target 1	61956.4	-625.671
45	D9	12	Target 1	63854.9	-140.76
45	D9	13	Target 1	68319.6	2910.46
45	D9	14	Target 1	75796.4	8973.62
45	D9	15	Target 1	93953.2	25716.9
45	D9	16	Target 1	126901	57250.9
45	D9	17	Target 1	169978	98915.1
45	D9	18	Target 1	241012	168535
45	D9	19	Target 1	350878	276988
45	D9	20	Target 1	494360	419056
45	D9	21	Target 1	646720	570002
45	D9	22	Target 1	773293	695162
45	D9	23	Target 1	862306	782762
45	D9	24	Target 1	920370	839411
45	D9	25	Target 1	958726	876354
45	D9	26	Target 1	985038	901252
45	D9	27	Target 1	1.00433e+06	919130
45	D9	28	Target 1	1.01864e+06	932031
45	D9	29	Target 1	1.03094e+06	942913
45	D9	30	Target 1	1.03919e+06	949754
45	D9	31	Target 1	1.04483e+06	953975
45	D9	32	Target 1	1.04861e+06	956339
45	D9	33	Target 1	1.05088e+06	957204
45	D9	34	Target 1	1.05361e+06	958513
45	D9	35	Target 1	1.05586e+06	959357
45	D9	36	Target 1	1.057e+06	959080
45	D9	37	Target 1	1.05645e+06	957118
45	D9	38	Target 1	1.05723e+06	956478
45	D9	39	Target 1	1.0587e+06	956539
45	D9	40	Target 1	1.05836e+06	954786
46	D10	1	Target 1	68523.9	-699.007
46	D10	2	Target 1	68739.7	-265.511
46	D10	3	Target 1	69035.1	247.554
46	D10	4	Target 1	68392.4	-177.498
46	D10	5	Target 1	68178.9	-173.315
46	D10	6	Target 1	68159	24.4611
46	D10	7	Target 1	67860.1	-56.7548
46	D10	8	Target 1	67834.8	135.553
46	D10	9	Target 1	68147.3	665.72
46	D10	10	Target 1	68559.6	1295.67
46	D10	11	Target 1	68959.2	1913.02
46	D10	12	Target 1	70460	3631.41
46	D10	13	Target 1	72408.8	5797.95
46	D10	14	Target 1	77959.2	11566
46	D10	15	Target 1	89861.4	23685.8
46	D10	16	Target 1	111485	45527.3
46	D10	17	Target 1	150543	84802.6
46	D10	18	Target 1	218693	153170
46	D10	19	Target 1	325599	260294
46	D10	20	Target 1	467633	402546
46	D10	21	Target 1	617546	552677
46	D10	22	Target 1	745655	681003
46	D10	23	Target 1	835016	770582
46	D10	24	Target 1	892927	828710
46	D10	25	Target 1	931247	867248
46	D10	26	Target 1	957555	893774
46	D10	27	Target 1	977222	913659
46	D10	28	Target 1	991869	928523
46	D10	29	Target 1	1002039	938911
46	D10	30	Target 1	1.01101e+06	948100
46	D10	31	Target 1	1.01696e+06	954270
46	D10	32	Target 1	1.02184e+06	959362
46	D10	33	Target 1	1.02532e+06	963060
46	D10	34	Target 1	1.02818e+06	966142
46	D10	35	Target 1	1030533	968711
46	D10	36	Target 1	1.03175e+06	970146
46	D10	37	Target 1	1.03205e+06	970663
46	D10	38	Target 1	1.03278e+06	971606
46	D10	39	Target 1	1.0324e+06	971449
46	D10	40	Target 1	1.03168e+06	970944
47	D11	1	Target 1	29956.4	-512.098
47	D11	2	Target 1	30241.7	-664.907
47	D11	3	Target 1	31262.1	-82.6833
47	D11	4	Target 1	32455.5	672.546
47	D11	5	Target 1	32369.4	148.333
47	D11	6	Target 1	32242.6	-416.693
47	D11	7	Target 1	32555.6	-541.782
47	D11	8	Target 1	32907.6	-627.982
47	D11	9	Target 1	34323.6	349.925
47	D11	10	Target 1	34910.2	498.337
47	D11	11	Target 1	35290.6	440.56
47	D11	12	Target 1	36767.6	1479.46
47	D11	13	Target 1	39365.1	3638.77
47	D11	14	Target 1	45060.8	8896.32
47	D11	15	Target 1	55649.1	19046.4
47	D11	16	Target 1	75528.1	38487.3
47	D11	17	Target 1	111451	73971.6
47	D11	18	Target 1	174465	136548
47	D11	19	Target 1	273260	234904
47	D11	20	Target 1	404051	365258
47	D11	21	Target 1	544058	504826
47	D11	22	Target 1	661334	621665
47	D11	23	Target 1	743856	703748
47	D11	24	Target 1	798335	757789
47	D11	25	Target 1	832710	791726
47	D11	26	Target 1	858489	817067
47	D11	27	Target 1	876930	835069
47	D11	28	Target 1	889389	847090
47	D11	29	Target 1	899710	856973
47	D11	30	Target 1	907274	864099
47	D11	31	Target 1	913985	870372
47	D11	32	Target 1	917970	873919
47	D11	33	Target 1	921565	877076
47	D11	34	Target 1	924480	879552
47	D11	35	Target 1	926455	881089
47	D11	36	Target 1	928349	882546
47	D11	37	Target 1	928884	882642
47	D11	38	Target 1	928635	881955
47	D11	39	Target 1	928470	881351
47	D11	40	Target 1	927314	879758
48	D12	1	Target 1	22031.4	-1012.16
48	D12	2	Target 1	22446.4	-934.917
48	D12	3	Target 1	23429.7	-289.435
48	D12	4	Target 1	23996.9	-59.9943
48	D12	5	Target 1	24331.7	-62.9868
48	D12	6	Target 1	25597.8	865.343
48	D12	7	Target 1	25215.6	145.429
48	D12	8	Target 1	24809.6	-598.355
48	D12	9	Target 1	25224.3	-521.406
48	D12	10	Target 1	27615.2	1531.75
48	D12	11	Target 1	28374.6	1953.3
48	D12	12	Target 1	30194	3434.94
48	D12	13	Target 1	32954	5857.21
48	D12	14	Target 1	37798.4	10363.9
48	D12	15	Target 1	47570.7	19798.4
48	D12	16	Target 1	67625.1	39515
48	D12	17	Target 1	101897	73449.3
48	D12	18	Target 1	161051	132265
48	D12	19	Target 1	255287	226163
48	D12	20	Target 1	379771	350310
48	D12	21	Target 1	512473	482674
48	D12	22	Target 1	624143	594006
48	D12	23	Target 1	702706	672231
48	D12	24	Target 1	753949	723137
48	D12	25	Target 1	787264	756114
48	D12	26	Target 1	810235	778748
48	D12	27	Target 1	827717	795891
48	D12	28	Target 1	840108	807944
48	D12	29	Target 1	850425	817924
48	D12	30	Target 1	858073	825234
48	D12	31	Target 1	862092	828916
48	D12	32	Target 1	866037	832523
48	D12	33	Target 1	869347	835495
48	D12	34	Target 1	872376	838186
48	D12	35	Target 1	873337	838810
48	D12	36	Target 1	874830	839964
48	D12	37	Target 1	875327	840124
48	D12	38	Target 1	874749	839208
48	D12	39	Target 1	874675	838796
48	D12	40	Target 1	875111	838894
49	E1	1	Target 1	37175.5	-301.43
49	E1	2	Target 1	37861.4	42.4127
49	E1	3	Target 1	38397.4	236.411
49	E1	4	Target 1	38015.3	-487.762
49	E1	5	Target 1	38199.5	-645.599
49	E1	6	Target 1	39746.4	559.36
49	E1	7	Target 1	40039.3	510.207
49	E1	8	Target 1	40192.2	321.076
49	E1	9	Target 1	40154.7	-58.4721
49	E1	10	Target 1	40399.6	-155.606
49	E1	11	Target 1	40590.3	-306.936
49	E1	12	Target 1	41161	-78.2809
49	E1	13	Target 1	41646.8	65.5067
49	E1	14	Target 1	42004.8	81.4467
49	E1	15	Target 1	42224	-41.3515
49	E1	16	Target 1	42682.2	74.8658
49	E1	17	Target 1	43096.7	147.255
49	E1	18	Target 1	44109.4	817.949
49	E1	19	Target 1	46882.6	3249.12
49	E1	20	Target 1	51901.4	7925.93
49	E1	21	Target 1	61620.7	17303.2
49	E1	22	Target 1	78203.2	33543.7
49	E1	23	Target 1	111079	66077.7
49	E1	24	Target 1	166048	120705
49	E1	25	Target 1	253238	207553
49	E1	26	Target 1	369545	323518
49	E1	27	Target 1	492441	446071
49	E1	28	Target 1	596025	549314
49	E1	29	Target 1	687913	640860
49	E1	30	Target 1	765201	717806
49	E1	31	Target 1	825245	777507
49	E1	32	Target 1	868256	820176
49	E1	33	Target 1	898307	849885
[truncated: 1,887 more rows]

## Sheet: Results
Block Type	96-Well 0.2-mL Block
Calibration Background is expired	No
Calibration Background performed on	12-16-2020
Calibration Pure Dye ABY is expired	No
Calibration Pure Dye ABY performed on	12-16-2020
Calibration Pure Dye CY5 is expired	No
Calibration Pure Dye CY5 performed on	12-16-2020
Calibration Pure Dye FAM is expired	No
Calibration Pure Dye FAM performed on	12-16-2020
Calibration Pure Dye JUN is expired	No
Calibration Pure Dye JUN performed on	12-16-2020
Calibration Pure Dye MUSTANG PURPLE is expired	No
Calibration Pure Dye MUSTANG PURPLE performed on	12-16-2020
Calibration Pure Dye NED is expired	No
Calibration Pure Dye NED performed on	12-16-2020
Calibration Pure Dye ROX is expired	No
Calibration Pure Dye ROX performed on	12-16-2020
Calibration Pure Dye SYBR is expired	No
Calibration Pure Dye SYBR performed on	12-16-2020
Calibration Pure Dye TAMRA is expired	No
Calibration Pure Dye TAMRA performed on	12-16-2020
Calibration Pure Dye VIC is expired	No
Calibration Pure Dye VIC performed on	12-16-2020
Calibration ROI is expired	No
Calibration ROI performed on	12-16-2020
Calibration Uniformity is expired	No
Calibration Uniformity performed on	12-16-2020
Chemistry	SYBR_GREEN
Date Created	2021-03-23 15:56:48 PM CST
Experiment Barcode
Experiment Comment
Experiment File Name	H:\2021.03.23 第二板.eds
Experiment Name	Comparative-Ct-SYBR
Experiment Run End Time	2021-03-23 13:57:36 PM CST
Experiment Type	Comparative Cт (ΔΔCт)
Instrument Name	272522193
Instrument Serial Number	272522193
Instrument Type	QuantStudio™ 5 System
Passive Reference
Post-read Stage/Step
Pre-read Stage/Step
Quantification Cycle Method	Ct
Signal Smoothing On	true
Stage where Melt Analysis is performed	Stage3
Stage/ Cycle where Ct Analysis is performed	Stage2, Step2
User Name
Well	Well Position	Omit	Sample Name	Target Name	Task	Reporter	Quencher	Quantity	Quantity Mean	Quantity SD	RQ	RQ Min	RQ Max	CT	Ct Mean	Ct SD	Delta Ct	Delta Ct Mean	Delta Ct SD	Delta Ct SE	Delta Delta Ct	Automatic Ct Threshold	Ct Threshold	Automatic Baseline	Baseline Start	Baseline End	Amp Status	Comments	Cq Conf	Tm1	Tm2	Tm3	Tm4	HIGHSD
1	A1	FALSE	2 μL/mL	csgD	UNKNOWN	SYBR	None							23.4403	22.8712	3.0846						TRUE	70017.4	TRUE	3	15	Amp		0.97772	77.6676				Y
2	A2	FALSE	2 μL/mL	csgD	UNKNOWN	SYBR	None							23.5697	22.8712	3.0846						TRUE	70017.4	TRUE	3	14	Amp		0.982812	77.6676				Y
3	A3	FALSE	2 μL/mL	csgD	UNKNOWN	SYBR	None							23.55	22.8712	3.0846						TRUE	70017.4	TRUE	3	15	Amp		0.975833	77.8226				Y
4	A4	FALSE	2 μL/mL	csgD	UNKNOWN	SYBR	None							23.6538	22.8712	3.0846						TRUE	70017.4	TRUE	3	17	Amp		0.967322	77.8226				Y
9	A9	FALSE	2 μL/mL	16S	UNKNOWN	SYBR	None							16.3378	22.8712	3.0846						TRUE	70017.4	TRUE	3	8	Inconclusive		0.984572	83.6179				Y
10	A10	FALSE	2 μL/mL	16S	UNKNOWN	SYBR	None							16.7103	22.8712	3.0846						TRUE	70017.4	TRUE	3	10	Inconclusive		0.975623	83.6179				Y
11	A11	FALSE	2 μL/mL	16S	UNKNOWN	SYBR	None							16.7108	22.8712	3.0846						TRUE	70017.4	TRUE	3	9	Inconclusive		0.988029	83.459				Y
12	A12	FALSE	2 μL/mL	16S	UNKNOWN	SYBR	None							16.7162	22.8712	3.0846						TRUE	70017.4	TRUE	3	8	Inconclusive		0.985082	83.459				Y
Analysis Type	Singleplex
Endogenous Control	Target 1
RQ Min/Max Confidence Level	95.0
Reference Sample	Sample 1

## Sheet: Melt Curve Raw Data
Block Type	96-Well 0.2-mL Block
Calibration Background is expired	No
Calibration Background performed on	12-16-2020
Calibration Pure Dye ABY is expired	No
Calibration Pure Dye ABY performed on	12-16-2020
Calibration Pure Dye CY5 is expired	No
Calibration Pure Dye CY5 performed on	12-16-2020
Calibration Pure Dye FAM is expired	No
Calibration Pure Dye FAM performed on	12-16-2020
Calibration Pure Dye JUN is expired	No
Calibration Pure Dye JUN performed on	12-16-2020
Calibration Pure Dye MUSTANG PURPLE is expired	No
Calibration Pure Dye MUSTANG PURPLE performed on	12-16-2020
Calibration Pure Dye NED is expired	No
Calibration Pure Dye NED performed on	12-16-2020
Calibration Pure Dye ROX is expired	No
Calibration Pure Dye ROX performed on	12-16-2020
Calibration Pure Dye SYBR is expired	No
Calibration Pure Dye SYBR performed on	12-16-2020
Calibration Pure Dye TAMRA is expired	No
Calibration Pure Dye TAMRA performed on	12-16-2020
Calibration Pure Dye VIC is expired	No
Calibration Pure Dye VIC performed on	12-16-2020
Calibration ROI is expired	No
Calibration ROI performed on	12-16-2020
Calibration Uniformity is expired	No
Calibration Uniformity performed on	12-16-2020
Chemistry	SYBR_GREEN
Date Created	2021-03-23 15:56:49 PM CST
Experiment Barcode
Experiment Comment
Experiment File Name	H:\2021.03.23 第二板.eds
Experiment Name	Comparative-Ct-SYBR
Experiment Run End Time	2021-03-23 13:57:36 PM CST
Experiment Type	Comparative Cт (ΔΔCт)
Instrument Name	272522193
Instrument Serial Number	272522193
Instrument Type	QuantStudio™ 5 System
Passive Reference
Post-read Stage/Step
Pre-read Stage/Step
Quantification Cycle Method	Ct
Signal Smoothing On	true
Stage where Melt Analysis is performed	Stage3
Stage/ Cycle where Ct Analysis is performed	Stage2, Step2
User Name
Well	Well Position	Reading	Temperature	Fluorescence	Derivative	Target Name
1	A1	1	60.0007	1.02954e+06	23558.9	Target 1
1	A1	2	60.2903	1022001	23890.9	Target 1
1	A1	3	60.5799	1.01929e+06	24229.9	Target 1
1	A1	4	60.8696	1.01171e+06	24549.5	Target 1
1	A1	5	61.1592	1.00366e+06	24845.8	Target 1
1	A1	6	61.4488	996309	25147.7	Target 1
1	A1	7	61.7384	991337	25466.4	Target 1
1	A1	8	62.028	982270	25780.4	Target 1
1	A1	9	62.3177	974942	26064	Target 1
1	A1	10	62.6073	966258	26288.3	Target 1
1	A1	11	62.8969	957898	26439	Target 1
1	A1	12	63.1865	949974	26521.6	Target 1
1	A1	13	63.4762	940806	26558.5	Target 1
1	A1	14	63.7658	935152	26578.8	Target 1
1	A1	15	64.0554	924956	26615.3	Target 1
1	A1	16	64.345	915788	26700.2	Target 1
1	A1	17	64.6346	910073	26859.9	Target 1
1	A1	18	64.9243	901483	27104	Target 1
1	A1	19	65.2139	893009	27414.2	Target 1
1	A1	20	65.5035	883412	27738.4	Target 1
1	A1	21	65.7931	876972	27998.3	Target 1
1	A1	22	66.0827	868450	28111.3	Target 1
1	A1	23	66.3724	857400	28024.8	Target 1
1	A1	24	66.662	847976	27744.4	Target 1
1	A1	25	66.9516	840888	27339.1	Target 1
1	A1	26	67.2412	832359	26915.3	Target 1
1	A1	27	67.5308	824322	26569.8	Target 1
1	A1	28	67.8205	817458	26347.1	Target 1
1	A1	29	68.1101	809867	26225.6	Target 1
1	A1	30	68.3997	802363	26142.8	Target 1
1	A1	31	68.6893	791533	26040.3	Target 1
1	A1	32	68.9789	783496	25902.6	Target 1
1	A1	33	69.2686	777530	25764.1	Target 1
1	A1	34	69.5582	768947	25680.9	Target 1
1	A1	35	69.8478	762547	25689.8	Target 1
1	A1	36	70.1374	753692	25783.1	Target 1
1	A1	37	70.427	746953	25912	Target 1
1	A1	38	70.7167	737631	26012.2	Target 1
1	A1	39	71.0063	728744	26032.9	Target 1
1	A1	40	71.2959	721655	25950	Target 1
1	A1	41	71.5855	714895	25764.3	Target 1
1	A1	42	71.8752	705170	25493.3	Target 1
1	A1	43	72.1648	698941	25168.1	Target 1
1	A1	44	72.4544	688820	24851.3	Target 1
1	A1	45	72.744	683681	24606.3	Target 1
1	A1	46	73.0336	676478	24486.9	Target 1
1	A1	47	73.3233	668744	24569.4	Target 1
1	A1	48	73.6129	661602	24941.5	Target 1
1	A1	49	73.9025	653455	25812.7	Target 1
1	A1	50	74.1921	647944	27406.4	Target 1
1	A1	51	74.4817	637738	30165.2	Target 1
1	A1	52	74.7714	627920	34798.9	Target 1
1	A1	53	75.061	623053	42279.5	Target 1
1	A1	54	75.3506	612000	53717.4	Target 1
1	A1	55	75.6402	599011	70070.2	Target 1
1	A1	56	75.9298	585192	91718.9	Target 1
1	A1	57	76.2195	560521	118027	Target 1
1	A1	58	76.5091	517762	147080	Target 1
1	A1	59	76.7987	455988	175775	Target 1
1	A1	60	77.0883	379415	200337	Target 1
1	A1	61	77.3779	296885	217109	Target 1
1	A1	62	77.6676	219883	223392	Target 1
1	A1	63	77.9572	148708	218043	Target 1
1	A1	64	78.2468	83274.8	201695	Target 1
1	A1	65	78.5364	33874.4	176575	Target 1
1	A1	66	78.826	3914.08	146008	Target 1
1	A1	67	79.1157	-8237.96	113731	Target 1
1	A1	68	79.4053	-15515.6	83163.6	Target 1
1	A1	69	79.6949	-15022	56823.5	Target 1
1	A1	70	79.9845	-17224.7	36023	Target 1
1	A1	71	80.2742	-17877.5	21304.5	Target 1
1	A1	72	80.5638	-18015.2	12153.6	Target 1
1	A1	73	80.8534	-17887.6	6477.37	Target 1
1	A1	74	81.143	-20250	3214.4	Target 1
1	A1	75	81.4326	-17645.7	1476.53	Target 1
1	A1	76	81.7223	-18816.1	621.625	Target 1
1	A1	77	82.0119	-20436.1	230.471	Target 1
1	A1	78	82.3015	-19580.5	46.2812	Target 1
1	A1	79	82.5911	-19614.8	-80.6348	Target 1
1	A1	80	82.8807	-21504.3	-226.42	Target 1
1	A1	81	83.1704	-22149.8	-410.014	Target 1
1	A1	82	83.46	-19808.3	-606.393	Target 1
1	A1	83	83.7496	-21550	-767.928	Target 1
1	A1	84	84.0392	-19419.7	-853.346	Target 1
1	A1	85	84.3288	-19340.8	-851.682	Target 1
1	A1	86	84.6185	-22419.4	-786.998	Target 1
1	A1	87	84.9081	-21894.8	-701.582	Target 1
1	A1	88	85.1977	-20244.9	-630.994	Target 1
1	A1	89	85.4873	-21987.1	-589.23	Target 1
1	A1	90	85.7769	-21155.4	-571.504	Target 1
1	A1	91	86.0666	-21978.7	-566.412	Target 1
1	A1	92	86.3562	-22345.3	-563.852	Target 1
1	A1	93	86.6458	-22954.4	-553.672	Target 1
1	A1	94	86.9354	-21419.6	-522.4	Target 1
1	A1	95	87.2251	-21784.4	-457.756	Target 1
1	A1	96	87.5147	-22881.8	-360.998	Target 1
1	A1	97	87.8043	-24199.3	-256.334	Target 1
1	A1	98	88.0939	-23035.6	-185.988	Target 1
1	A1	99	88.3835	-24519.1	-190.631	Target 1
1	A1	100	88.6732	-24861.7	-286.932	Target 1
1	A1	101	88.9628	-24054	-456.811	Target 1
1	A1	102	89.2524	-23657.7	-654.984	Target 1
1	A1	103	89.542	-23539	-829.947	Target 1
1	A1	104	89.8316	-24506.4	-945.92	Target 1
1	A1	105	90.1213	-24264.6	-994.117	Target 1
1	A1	106	90.4109	-23819.7	-989.186	Target 1
1	A1	107	90.7005	-24093.6	-955.656	Target 1
1	A1	108	90.9901	-24751.1	-913.256	Target 1
1	A1	109	91.2797	-24707.5	-868.041	Target 1
1	A1	110	91.5694	-24551.6	-812.541	Target 1
1	A1	111	91.859	-23373.7	-734.977	Target 1
1	A1	112	92.1486	-24712	-633.559	Target 1
1	A1	113	92.4382	-25570.3	-526.496	Target 1
1	A1	114	92.7278	-27323.9	-447.693	Target 1
1	A1	115	93.0175	-24700.1	-427.742	Target 1
1	A1	116	93.3071	-25793.3	-473.291	Target 1
1	A1	117	93.5967	-25748.1	-561.395	Target 1
1	A1	118	93.8863	-26299.1	-653.33	Target 1
1	A1	119	94.1759	-25536	-716.318	Target 1
1	A1	120	94.4656	-26597.6	-737.303	Target 1
1	A1	121	94.7552	-25363.9	-722.506	Target 1
2	A2	1	60.0007	992970	23071.1	Target 1
2	A2	2	60.2903	987089	23377.5	Target 1
2	A2	3	60.5799	979567	23689.8	Target 1
2	A2	4	60.8696	976459	24041.1	Target 1
2	A2	5	61.1592	968987	24408.2	Target 1
2	A2	6	61.4488	961757	24800.1	Target 1
2	A2	7	61.7384	954956	25223.4	Target 1
2	A2	8	62.028	948287	25662.1	Target 1
2	A2	9	62.3177	940459	26078.5	Target 1
2	A2	10	62.6073	931590	26427.8	Target 1
2	A2	11	62.8969	925942	26679.4	Target 1
2	A2	12	63.1865	914549	26829.9	Target 1
2	A2	13	63.4762	907890	26901.1	Target 1
2	A2	14	63.7658	899643	26924.8	Target 1
2	A2	15	64.0554	892720	26926.7	Target 1
2	A2	16	64.345	884189	26919.8	Target 1
2	A2	17	64.6346	875782	26909.7	Target 1
2	A2	18	64.9243	866646	26899.9	Target 1
2	A2	19	65.2139	860682	26890.1	Target 1
2	A2	20	65.5035	852332	26871.2	Target 1
2	A2	21	65.7931	843373	26824.4	Target 1
2	A2	22	66.0827	836454	26730.3	Target 1
2	A2	23	66.3724	827323	26583.8	Target 1
2	A2	24	66.662	818917	26399.6	Target 1
2	A2	25	66.9516	812403	26205.5	Target 1
2	A2	26	67.2412	804575	26025.9	Target 1
2	A2	27	67.5308	796580	25866.7	Target 1
2	A2	28	67.8205	789094	25717.4	Target 1
2	A2	29	68.1101	782014	25565	Target 1
2	A2	30	68.3997	772976	25410.2	Target 1
2	A2	31	68.6893	765908	25271.5	Target 1
2	A2	32	68.9789	757416	25171.9	Target 1
2	A2	33	69.2686	753622	25115.4	Target 1
2	A2	34	69.5582	744302	25077.1	Target 1
2	A2	35	69.8478	736020	25014.5	Target 1
2	A2	36	70.1374	727744	24895.4	Target 1
2	A2	37	70.427	721212	24719.6	Target 1
2	A2	38	70.7167	714542	24518.2	Target 1
2	A2	39	71.0063	706447	24329.7	Target 1
2	A2	40	71.2959	699654	24174.4	Target 1
2	A2	41	71.5855	693112	24041.4	Target 1
2	A2	42	71.8752	685970	23899.7	Target 1
2	A2	43	72.1648	677912	23727	Target 1
2	A2	44	72.4544	669447	23554.4	Target 1
2	A2	45	72.744	664320	23405.9	Target 1
2	A2	46	73.0336	657699	23352.6	Target 1
2	A2	47	73.3233	650992	23475.1	Target 1
2	A2	48	73.6129	643971	23879.8	Target 1
2	A2	49	73.9025	637080	24771.7	Target 1
2	A2	50	74.1921	628542	26370.5	Target 1
2	A2	51	74.4817	623575	29137.4	Target 1
2	A2	52	74.7714	612266	33801.8	Target 1
2	A2	53	75.061	606845	41346.4	Target 1
2	A2	54	75.3506	597669	52861.6	Target 1
2	A2	55	75.6402	586296	69238.6	Target 1
2	A2	56	75.9298	571852	90748.2	Target 1
2	A2	57	76.2195	546714	116631	Target 1
2	A2	58	76.5091	506088	144894	Target 1
2	A2	59	76.7987	444126	172462	Target 1
2	A2	60	77.0883	372510	195714	Target 1
2	A2	61	77.3779	297114	211248	Target 1
2	A2	62	77.6676	226126	216640	Target 1
2	A2	63	77.9572	157416	210948	Target 1
2	A2	64	78.2468	97406.1	194869	Target 1
2	A2	65	78.5364	53251.9	170547	Target 1
2	A2	66	78.826	23583.4	141112	Target 1
2	A2	67	79.1157	10352.7	110058	Target 1
2	A2	68	79.4053	4627.86	80591.4	Target 1
2	A2	69	79.6949	2814.82	55104.5	Target 1
2	A2	70	79.9845	3586.24	34885.1	Target 1
2	A2	71	80.2742	2024.94	20602.3	Target 1
2	A2	72	80.5638	3093.86	11980	Target 1
2	A2	73	80.8534	876.016	6633.05	Target 1
2	A2	74	81.143	1482.1	3564.35	Target 1
2	A2	75	81.4326	1165.22	1923.36	Target 1
2	A2	76	81.7223	1345.92	1093.54	Target 1
2	A2	77	82.0119	308.656	682.648	Target 1
2	A2	78	82.3015	1189.69	466.205	Target 1
2	A2	79	82.5911	-624.645	326.16	Target 1
2	A2	80	82.8807	763.543	205.867	Target 1
2	A2	81	83.1704	-908.078	83.1523	Target 1
2	A2	82	83.46	1028.86	-44.7344	Target 1
2	A2	83	83.7496	-792.862	-169.775	Target 1
2	A2	84	84.0392	140.369	-278.17	Target 1
2	A2	85	84.3288	-327.003	-353.697	Target 1
2	A2	86	84.6185	365.561	-381.893	Target 1
2	A2	87	84.9081	917.797	-356.025	Target 1
2	A2	88	85.1977	-173.873	-282.197	Target 1
2	A2	89	85.4873	230.333	-178.969	Target 1
2	A2	90	85.7769	-623.695	-69.9023	Target 1
2	A2	91	86.0666	-270.344	26.8535	Target 1
2	A2	92	86.3562	-899.215	104.691	Target 1
2	A2	93	86.6458	-353.38	166.16	Target 1
2	A2	94	86.9354	-398.397	214.887	Target 1
2	A2	95	87.2251	-2554.62	249.113	Target 1
2	A2	96	87.5147	-843.33	262.432	Target 1
2	A2	97	87.8043	-1951.07	250.656	Target 1
2	A2	98	88.0939	-1436.15	218.199	Target 1
2	A2	99	88.3835	-2387.39	177.795	Target 1
2	A2	100	88.6732	-1440.02	142.936	Target 1
2	A2	101	88.9628	-2006.25	117.969	Target 1
2	A2	102	89.2524	-2413.94	92.8848	Target 1
2	A2	103	89.542	-3250.56	47.2266	Target 1
2	A2	104	89.8316	-2069.1	-37.6289	Target 1
2	A2	105	90.1213	-3582.85	-164.18	Target 1
2	A2	106	90.4109	-1811.2	-311.338	Target 1
2	A2	107	90.7005	-2163.85	-439.92	Target 1
2	A2	108	90.9901	-1540.29	-509.617	Target 1
2	A2	109	91.2797	-1914.88	-498.35	Target 1
2	A2	110	91.5694	-2653.31	-413.002	Target 1
2	A2	111	91.859	-2177.29	-285.701	Target 1
2	A2	112	92.1486	-2490.12	-158.625	Target 1
2	A2	113	92.4382	-2998.54	-66.168	Target 1
2	A2	114	92.7278	-3140.62	-22.9883	Target 1
2	A2	115	93.0175	-2942.72	-22.0352	Target 1
2	A2	116	93.3071	-2016.91	-41.7559	Target 1
2	A2	117	93.5967	-3067.01	-58.0469	Target 1
2	A2	118	93.8863	-4690.2	-54.7891	Target 1
2	A2	119	94.1759	-1701.37	-27.7246	Target 1
2	A2	120	94.4656	-2938.82	18.8789	Target 1
2	A2	121	94.7552	-3498.37	78.3789	Target 1
3	A3	1	60.0013	976663	22424.3	Target 1
3	A3	2	60.2911	973529	22639.9	Target 1
3	A3	3	60.5809	968970	22960.1	Target 1
3	A3	4	60.8706	963784	23442.2	Target 1
3	A3	5	61.1604	956615	24028.2	Target 1
3	A3	6	61.4502	950801	24641.3	Target 1
3	A3	7	61.74	944248	25205.6	Target 1
3	A3	8	62.0297	934372	25655.2	Target 1
3	A3	9	62.3195	927976	25951.1	Target 1
3	A3	10	62.6093	919788	26089.7	Target 1
3	A3	11	62.8991	911365	26096.2	Target 1
3	A3	12	63.1888	902549	26014.2	Target 1
3	A3	13	63.4786	897145	25892.7	Target 1
3	A3	14	63.7684	887578	25780.8	Target 1
3	A3	15	64.0582	879283	25722.9	Target 1
3	A3	16	64.348	872996	25754.7	Target 1
3	A3	17	64.6377	865313	25892.8	Target 1
3	A3	18	64.9275	856739	26122.1	Target 1
3	A3	19	65.2173	850216	26392.7	Target 1
3	A3	20	65.5071	842063	26627.1	Target 1
3	A3	21	65.7968	833435	26744.8	Target 1
3	A3	22	66.0866	824964	26691.2	Target 1
3	A3	23	66.3764	815731	26458.3	Target 1
3	A3	24	66.6662	808226	26087.4	Target 1
3	A3	25	66.9559	801691	25651.8	Target 1
3	A3	26	67.2457	792138	25231	Target 1
3	A3	27	67.5355	786064	24887.1	Target 1
3	A3	28	67.8253	778658	24652.6	Target 1
3	A3	29	68.1151	772350	24530.3	Target 1
3	A3	30	68.4048	762974	24502.1	Target 1
3	A3	31	68.6946	756826	24538.7	Target 1
3	A3	32	68.9844	749139	24605.3	Target 1
3	A3	33	69.2742	742991	24664.4	Target 1
3	A3	34	69.5639	733493	24678.4	Target 1
3	A3	35	69.8537	727016	24617.7	Target 1
3	A3	36	70.1435	719005	24468.6	Target 1
3	A3	37	70.4333	711600	24237.9	Target 1
3	A3	38	70.723	705183	23952.5	Target 1
3	A3	39	71.0128	696891	23653.2	Target 1
3	A3	40	71.3026	689824	23384.3	Target 1
3	A3	41	71.5924	684253	23180.7	Target 1
3	A3	42	71.8821	676658	23055.1	Target 1
3	A3	43	72.1719	670533	23000.6	Target 1
3	A3	44	72.4617	663323	22978.5	Target 1
3	A3	45	72.7515	654912	22967.8	Target 1
3	A3	46	73.0413	648294	22972.9	Target 1
3	A3	47	73.331	642310	23031	Target 1
3	A3	48	73.6208	635848	23243.9	Target 1
3	A3	49	73.9106	628748	23752.3	Target 1
3	A3	50	74.2004	620107	24809.2	Target 1
3	A3	51	74.4901	614021	26852.6	Target 1
3	A3	52	74.7799	606305	30568.5	Target 1
3	A3	53	75.0697	599731	36897.7	Target 1
3	A3	54	75.3595	591486	46924	Target 1
3	A3	55	75.6492	582292	61616.4	Target 1
3	A3	56	75.939	565770	81443.6	Target 1
3	A3	57	76.2288	547866	105963	Target 1
3	A3	58	76.5186	508945	133554	Target 1
3	A3	59	76.8083	451524	161464	Target 1
3	A3	60	77.0981	381809	186227	Target 1
3	A3	61	77.3879	308980	204369	Target 1
3	A3	62	77.6777	238178	213157	Target 1
3	A3	63	77.9675	171511	211177	Target 1
3	A3	64	78.2572	107661	198585	Target 1
3	A3	65	78.547	62378.6	177038	Target 1
3	A3	66	78.8368	30139.6	149335	Target 1
3	A3	67	79.1266	15175.5	118868	Target 1
3	A3	68	79.4163	9212.68	88971.4	Target 1
3	A3	69	79.7061	6759.12	62331.4	Target 1
3	A3	70	79.9959	6358.52	40592.5	Target 1
3	A3	71	80.2857	5394.82	24269.5	Target 1
3	A3	72	80.5755	5347.57	14342.1	Target 1
3	A3	73	80.8652	3903.38	8052.76	Target 1
3	A3	74	81.155	4152.71	4250.06	Target 1
3	A3	75	81.4448	3120.65	2061.04	Target 1
3	A3	76	81.7346	4426.8	841.557	Target 1
3	A3	77	82.0243	3831.18	182.301	Target 1
3	A3	78	82.3141	4855.8	-150.07	Target 1
3	A3	79	82.6039	3975.23	-285.109	Target 1
3	A3	80	82.8937	3623.13	-301.879	Target 1
3	A3	81	83.1834	3393.44	-255.611	Target 1
3	A3	82	83.4732	4370.48	-186.633	Target 1
3	A3	83	83.763	3504.4	-123.535	Target 1
3	A3	84	84.0528	2762.13	-85.625	Target 1
3	A3	85	84.3425	3202.93	-83.5547	Target 1
3	A3	86	84.6323	2241.99	-117.148	Target 1
3	A3	87	84.9221	2481.4	-174.037	Target 1
3	A3	88	85.2119	3791.93	-233.912	Target 1
3	A3	89	85.5017	2816.38	-278.301	Target 1
3	A3	90	85.7914	1803.13	-299.385	Target 1
3	A3	91	86.0812	3069.74	-300.703	Target 1
3	A3	92	86.371	1555.77	-289.176	Target 1
3	A3	93	86.6608	2241.35	-265.625	Target 1
3	A3	94	86.9505	3267.15	-222.609	Target 1
3	A3	95	87.2403	1950.52	-151.877	Target 1
3	A3	96	87.5301	1724.29	-54.6504	Target 1
3	A3	97	87.8199	758.394	54.7012	Target 1
3	A3	98	88.1096	1181.55	154.84	Target 1
3	A3	99	88.3994	2045.5	227.199	Target 1
3	A3	100	88.6892	-358.321	260.557	Target 1
3	A3	101	88.979	576.687	248.578	Target 1
3	A3	102	89.2688	-322.316	186.623	Target 1
3	A3	103	89.5585	2.77396	74.25	Target 1
3	A3	104	89.8483	-430.934	-77.6387	Target 1
3	A3	105	90.1381	229.129	-242.801	Target 1
3	A3	106	90.4279	431.429	-385.596	Target 1
3	A3	107	90.7176	240.315	-476.148	Target 1
3	A3	108	91.0074	850.932	-506.266	Target 1
3	A3	109	91.2972	-971.988	-494.9	Target 1
3	A3	110	91.587	-1149.18	-477.363	Target 1
3	A3	111	91.8767	232.72	-483.258	Target 1
3	A3	112	92.1665	510.588	-517.869	Target 1
3	A3	113	92.4563	177.808	-560.93	Target 1
3	A3	114	92.7461	-135.397	-584.004	Target 1
3	A3	115	93.0359	233.134	-572.771	Target 1
3	A3	116	93.3256	-1115.56	-536.76	Target 1
3	A3	117	93.6154	-278.113	-500.145	Target 1
3	A3	118	93.9052	115.65	-482.93	Target 1
3	A3	119	94.195	153.243	-488.141	Target 1
3	A3	120	94.4847	381.029	-503.418	Target 1
3	A3	121	94.7745	-944.373	-512.766	Target 1
4	A4	1	60.0013	938541	21836.8	Target 1
4	A4	2	60.2911	934832	22034.5	Target 1
4	A4	3	60.5809	929079	22327.6	Target 1
4	A4	4	60.8706	926374	22755.8	Target 1
4	A4	5	61.1604	918499	23279.4	Target 1
4	A4	6	61.4502	911681	23821.7	Target 1
4	A4	7	61.74	905362	24313.4	Target 1
4	A4	8	62.0297	897347	24693.8	Target 1
4	A4	9	62.3195	890933	24928.2	Target 1
4	A4	10	62.6093	880232	25016.6	Target 1
4	A4	11	62.8991	874263	24990.2	Target 1
4	A4	12	63.1888	867050	24896.4	Target 1
4	A4	13	63.4786	858274	24784.9	Target 1
4	A4	14	63.7684	851095	24695.1	Target 1
4	A4	15	64.0582	843900	24653.2	Target 1
4	A4	16	64.348	836455	24670.2	Target 1
4	A4	17	64.6377	828520	24742.4	Target 1
4	A4	18	64.9275	821211	24849.2	Target 1
4	A4	19	65.2173	814090	24956.2	Target 1
4	A4	20	65.5071	806532	25023.5	Target 1
4	A4	21	65.7968	798028	25020.7	Target 1
4	A4	22	66.0866	789722	24939.5	Target 1
4	A4	23	66.3764	782522	24796.7	Target 1
4	A4	24	66.6662	775150	24622.9	Target 1
4	A4	25	66.9559	768202	24447.7	Target 1
4	A4	26	67.2457	759482	24285	Target 1
4	A4	27	67.5355	753290	24132	Target 1
4	A4	28	67.8253	745695	23977	Target 1
4	A4	29	68.1151	738092	23812.8	Target 1
4	A4	30	68.4048	730412	23645.3	Target 1
4	A4	31	68.6946	723357	23491.7	Target 1
4	A4	32	68.9844	716756	23368.8	Target 1
4	A4	33	69.2742	710273	23275.9	Target 1
4	A4	34	69.5639	702242	23191.4	Target 1
4	A4	35	69.8537	696324	23085.6	Target 1
4	A4	36	70.1435	687037	22942.5	Target 1
4	A4	37	70.4333	680462	22774.6	Target 1
4	A4	38	70.723	674243	22616.2	Target 1
4	A4	39	71.0128	667840	22498.9	Target 1
4	A4	40	71.3026	661634	22431.7	Target 1
4	A4	41	71.5924	654387	22396.1	Target 1
4	A4	42	71.8821	645315	22366.6	Target 1
4	A4	43	72.1719	639184	22340.7	Target 1
4	A4	44	72.4617	633937	22334.6	Target 1
4	A4	45	72.7515	627220	22367.1	Target 1
4	A4	46	73.0413	620448	22444.3	Target 1
4	A4	47	73.331	612079	22584.6	Target 1
4	A4	48	73.6208	605374	22810.3	Target 1
4	A4	49	73.9106	597906	23238.7	Target 1
4	A4	50	74.2004	592291	24122.5	Target 1
4	A4	51	74.4901	584959	25887.8	Target 1
4	A4	52	74.7799	577856	29160.6	Target 1
4	A4	53	75.0697	570607	34768.4	Target 1
4	A4	54	75.3595	562883	43675	Target 1
4	A4	55	75.6492	551402	56796.8	Target 1
4	A4	56	75.939	539162	74679.2	Target 1
4	A4	57	76.2288	521722	97093.4	Target 1
4	A4	58	76.5186	488130	122710	Target 1
4	A4	59	76.8083	435634	149037	Target 1
4	A4	60	77.0981	370690	172747	Target 1
4	A4	61	77.3879	297804	190349	Target 1
4	A4	62	77.6777	227891	198988	Target 1
4	A4	63	77.9675	162286	197134	Target 1
4	A4	64	78.2572	104680	184918	Target 1
4	A4	65	78.547	61807.9	164077	Target 1
4	A4	66	78.8368	34065.6	137526	Target 1
4	A4	67	79.1266	21811.6	108709	Target 1
4	A4	68	79.4163	16604.1	80884.4	Target 1
4	A4	69	79.7061	14559	56535.3	Target 1
4	A4	70	79.9959	13496.4	37041.2	Target 1
4	A4	71	80.2857	11087.8	22675.5	Target 1
4	A4	72	80.5755	10830.1	14133.6	Target 1
4	A4	73	80.8652	9008.3	8698.83	Target 1
4	A4	74	81.155	8082.37	5397.94	Target 1
4	A4	75	81.4448	7521.56	3440.83	Target 1
4	A4	76	81.7346	7208.59	2273.51	Target 1
4	A4	77	82.0243	7547.45	1557.5	Target 1
4	A4	78	82.3141	7341.83	1100.21	Target 1
4	A4	79	82.6039	6707.39	786.502	Target 1
4	A4	80	82.8937	5035.35	539.457	Target 1
4	A4	81	83.1834	4841.76	311.426	Target 1
4	A4	82	83.4732	6815.9	87.6289	Target 1
4	A4	83	83.763	4798.68	-117.07	Target 1
4	A4	84	84.0528	6711.01	-274.787	Target 1
4	A4	85	84.3425	6004.16	-365.852	Target 1
4	A4	86	84.6323	5404.36	-391.027	Target 1
4	A4	87	84.9221	5039.58	-368.834	Target 1
4	A4	88	85.2119	5717.35	-323.807	Target 1
4	A4	89	85.5017	5894.47	-276.102	Target 1
4	A4	90	85.7914	4668.34	-237.752	Target 1
4	A4	91	86.0812	5099.14	-213.029	Target 1
4	A4	92	86.371	3908.65	-198.336	Target 1
4	A4	93	86.6608	5146.72	-181.697	Target 1
4	A4	94	86.9505	5592.2	-146.338	Target 1
4	A4	95	87.2403	4222.12	-79.9395	Target 1
4	A4	96	87.5301	3657.87	16.0469	Target 1
4	A4	97	87.8199	3528.76	125.023	Target 1
4	A4	98	88.1096	3592.17	223.268	Target 1
4	A4	99	88.3994	3683.9	290.203	Target 1
4	A4	100	88.6892	2399.47	313.186	Target 1
4	A4	101	88.979	2122.14	286.617	Target 1
4	A4	102	89.2688	2077.22	211.324	Target 1
4	A4	103	89.5585	2139.88	97.2832	Target 1
4	A4	104	89.8483	2748.78	-34.3555	Target 1
4	A4	105	90.1381	1657.68	-156.08	Target 1
4	A4	106	90.4279	2354.28	-245.75	Target 1
4	A4	107	90.7176	2636.27	-297.727	Target 1
4	A4	108	91.0074	868.577	-324.525	Target 1
4	A4	109	91.2972	912.084	-346.373	Target 1
4	A4	110	91.587	2350.37	-375.238	Target 1
4	A4	111	91.8767	2417.94	-404.98	Target 1
4	A4	112	92.1665	1608.29	-415.486	Target 1
4	A4	113	92.4563	1285.69	-387.906	Target 1
4	A4	114	92.7461	1324.78	-319.328	Target 1
4	A4	115	93.0359	1437.4	-226.297	Target 1
4	A4	116	93.3256	822.354	-136.121	Target 1
4	A4	117	93.6154	208.002	-73.4316	Target 1
4	A4	118	93.9052	190.759	-49.9902	Target 1
4	A4	119	94.195	612.16	-61.3203	Target 1
4	A4	120	94.4847	686.695	-90.1035	Target 1
4	A4	121	94.7745	1012.06	-114.566	Target 1
5	A5	1	60.0012	829360	19137.8	Target 1
5	A5	2	60.2909	825199	19446	Target 1
5	A5	3	60.5805	822595	19811.2	Target 1
5	A5	4	60.8702	817203	20133	Target 1
5	A5	5	61.1599	811435	20400.5	Target 1
5	A5	6	61.4495	806127	20636.5	Target 1
5	A5	7	61.7392	799677	20831.6	Target 1
5	A5	8	62.0289	792584	20988.8	Target 1
5	A5	9	62.3185	786738	21117.5	Target 1
5	A5	10	62.6082	780850	21226.2	Target 1
5	A5	11	62.8979	774160	21318.3	Target 1
5	A5	12	63.1875	767482	21392.5	Target 1
5	A5	13	63.4772	759718	21448.6	Target 1
5	A5	14	63.7669	754991	21490.4	Target 1
5	A5	15	64.0565	746700	21526.3	Target 1
5	A5	16	64.3462	740959	21567.1	Target 1
5	A5	17	64.6359	733645	21619.7	Target 1
5	A5	18	64.9255	727480	21683.6	Target 1
5	A5	19	65.2152	721581	21748.9	Target 1
5	A5	20	65.5049	713329	21799.1	Target 1
5	A5	21	65.7945	707080	21818.7	Target 1
5	A5	22	66.0842	700666	21800.4	Target 1
5	A5	23	66.3739	692575	21749	Target 1
5	A5	24	66.6635	686529	21678.3	Target 1
5	A5	25	66.9532	679788	21603.9	Target 1
5	A5	26	67.2429	673887	21535.5	Target 1
5	A5	27	67.5325	667207	21473.8	Target 1
5	A5	28	67.8222	659354	21413.1	Target 1
5	A5	29	68.1119	653746	21345.5	Target 1
5	A5	30	68.4015	647426	21265.5	Target 1
5	A5	31	68.6912	640582	21173.3	Target 1
5	A5	32	68.9809	634365	21077	Target 1
5	A5	33	69.2705	627126	20993.3	Target 1
5	A5	34	69.5602	620650	20941.6	Target 1
5	A5	35	69.8499	616483	20932.1	Target 1
5	A5	36	70.1395	609083	20956.2	Target 1
5	A5	37	70.4292	603681	20985	Target 1
5	A5	38	70.7189	595824	20982.1	Target 1
5	A5	39	71.0085	587708	20920.5	Target 1
5	A5	40	71.2982	584499	20794.5	Target 1
5	A5	41	71.5879	576318	20620	Target 1
5	A5	42	71.8775	571769	20425.7	Target 1
5	A5	43	72.1672	563317	20243	Target 1
5	A5	44	72.4568	559594	20098	Target 1
5	A5	45	72.7465	553822	20005.1	Target 1
5	A5	46	73.0362	547919	19965.4	Target 1
5	A5	47	73.3259	540464	19967	Target 1
5	A5	48	73.6155	536336	19990.1	Target 1
5	A5	49	73.9052	529534	20012.8	Target 1
5	A5	50	74.1949	523130	20017.3	Target 1
5	A5	51	74.4845	517798	19993.9	Target 1
5	A5	52	74.7742	510204	19932.3	Target 1
5	A5	53	75.0639	504910	19828.7	Target 1
5	A5	54	75.3535	500023	19706.3	Target 1
5	A5	55	75.6432	493380	19570.8	Target 1
5	A5	56	75.9328	487056	19419.7	Target 1
5	A5	57	76.2225	481871	19250.3	Target 1
5	A5	58	76.5122	475508	19072	Target 1
5	A5	59	76.8018	470003	18911.6	Target 1
5	A5	60	77.0915	465535	18802.7	Target 1
5	A5	61	77.3812	460520	18765	Target 1
5	A5	62	77.6708	454653	18784.9	Target 1
5	A5	63	77.9605	449157	18815.9	Target 1
5	A5	64	78.2502	441895	18798.5	Target 1
5	A5	65	78.5398	436809	18692.3	Target 1
5	A5	66	78.8295	430728	18497.7	Target 1
5	A5	67	79.1192	427042	18254.9	Target 1
5	A5	68	79.4088	421587	18023.6	Target 1
5	A5	69	79.6985	414483	17857.6	Target 1
5	A5	70	79.9882	411661	17790.5	Target 1
5	A5	71	80.2778	405765	17839.5	Target 1
5	A5	72	80.5675	399416	18024.2	Target 1
5	A5	73	80.8572	395221	18399.6	Target 1
5	A5	74	81.1468	388967	19098.4	Target 1
5	A5	75	81.4365	384166	20264.6	Target 1
5	A5	76	81.7262	379399	21924.9	Target 1
5	A5	77	82.0158	372492	24829.6	Target 1
5	A5	78	82.3055	365119	29626.6	Target 1
5	A5	79	82.5952	359352	36986.7	Target 1
5	A5	80	82.8848	348922	47334.2	Target 1
5	A5	81	83.1745	333287	60472.5	Target 1
5	A5	82	83.4642	305711	75257.3	Target 1
5	A5	83	83.7538	248542	89545	Target 1
5	A5	84	84.0435	167760	100586	Target 1
5	A5	85	84.3332	93910.2	105822	Target 1
5	A5	86	84.6228	40912.8	103793	Target 1
5	A5	87	84.9125	17386.7	94705	Target 1
5	A5	88	85.2022	6533.08	80378	Target 1
5	A5	89	85.4918	4965.5	63586.8	Target 1
5	A5	90	85.7815	2827.24	47135.7	Target 1
5	A5	91	86.0712	4274.75	33091.4	Target 1
5	A5	92	86.3608	3686.82	22445	Target 1
5	A5	93	86.6505	3435.47	13264.2	Target 1
5	A5	94	86.9402	3229.53	7039.04	Target 1
5	A5	95	87.2298	2804.02	3628.07	Target 1
5	A5	96	87.5195	2200.26	1952.66	Target 1
5	A5	97	87.8092	1138.19	1200.44	Target 1
5	A5	98	88.0988	1331.63	852.873	Target 1
5	A5	99	88.3885	761.748	632.525	Target 1
5	A5	100	88.6782	216.172	428.494	Target 1
5	A5	101	88.9678	1896.53	227.078	Target 1
5	A5	102	89.2575	953.682	55.252	Target 1
5	A5	103	89.5472	853.615	-60.5977	Target 1
5	A5	104	89.8368	551.744	-117.129	Target 1
5	A5	105	90.1265	286.624	-136.27	Target 1
5	A5	106	90.4162	145.56	-152.146	Target 1
5	A5	107	90.7058	675.639	-193.004	Target 1
5	A5	108	90.9955	-615.7	-267.877	Target 1
5	A5	109	91.2852	250.88	-362.68	Target 1
5	A5	110	91.5748	850.219	-445.871	Target 1
5	A5	111	91.8645	626.522	-481.812	Target 1
5	A5	112	92.1542	738.768	-448.125	Target 1
5	A5	113	92.4438	355.67	-349.668	Target 1
5	A5	114	92.7335	-296.156	-220.234	Target 1
5	A5	115	93.0232	-1679.81	-107.982	Target 1
5	A5	116	93.3128	34.4277	-51.3047	Target 1
5	A5	117	93.6025	-320.94	-59.9023	Target 1
5	A5	118	93.8922	-337.79	-113.211	Target 1
5	A5	119	94.1818	-1501.09	-175.953	Target 1
5	A5	120	94.4715	237.4	-218.725	Target 1
5	A5	121	94.7612	-832.073	-230.018	Target 1
6	A6	1	60.0012	923320	21904.3	Target 1
6	A6	2	60.2909	918514	22199.2	Target 1
6	A6	3	60.5805	911355	22459.1	Target 1
6	A6	4	60.8702	907497	22701.4	Target 1
6	A6	5	61.1599	901369	22919.8	Target 1
6	A6	6	61.4495	893851	23118.2	Target 1
6	A6	7	61.7392	887920	23302.5	Target 1
6	A6	8	62.0289	880964	23477.3	Target 1
6	A6	9	62.3185	873723	23644.1	Target 1
6	A6	10	62.6082	865613	23805.3	Target 1
6	A6	11	62.8979	859401	23962.6	Target 1
6	A6	12	63.1875	852216	24115.6	Target 1
6	A6	13	63.4772	843342	24257.8	Target 1
6	A6	14	63.7669	836831	24376.5	Target 1
6	A6	15	64.0565	830225	24457.3	Target 1
6	A6	16	64.3462	821398	24494.2	Target 1
6	A6	17	64.6359	812499	24495	Target 1
6	A6	18	64.9255	806803	24478.7	Target 1
6	A6	19	65.2152	798143	24462.1	Target 1
6	A6	20	65.5049	792113	24447.5	Target 1
6	A6	21	65.7945	783488	24418.5	Target 1
6	A6	22	66.0842	776612	24350.7	Target 1
6	A6	23	66.3739	767922	24229.1	Target 1
6	A6	24	66.6635	760637	24061.2	Target 1
6	A6	25	66.9532	752763	23875.7	Target 1
6	A6	26	67.2429	746848	23708.8	Target 1
6	A6	27	67.5325	739345	23586.4	Target 1
6	A6	28	67.8222	732207	23514.2	Target 1
6	A6	29	68.1119	725628	23480.1	Target 1
6	A6	30	68.4015	717457	23465.6	Target 1
6	A6	31	68.6912	711245	23456.4	Target 1
6	A6	32	68.9809	702204	23445.7	Target 1
6	A6	33	69.2705	697306	23428.3	Target 1
6	A6	34	69.5602	690063	23394.6	Target 1
6	A6	35	69.8499	682257	23329.4	Target 1
6	A6	36	70.1395	674083	23220.3	Target 1
6	A6	37	70.4292	667542	23066.4	Target 1
6	A6	38	70.7189	661692	22880.9	Target 1
6	A6	39	71.0085	653846	22687.1	Target 1
6	A6	40	71.2982	646544	22509.7	Target 1
6	A6	41	71.5879	641685	22367.6	Target 1
6	A6	42	71.8775	633991	22270.1	Target 1
6	A6	43	72.1672	627345	22214.2	Target 1
6	A6	44	72.4568	620810	22184.5	Target 1
6	A6	45	72.7465	615525	22156.7	Target 1
6	A6	46	73.0362	607255	22100.6	Target 1
6	A6	47	73.3259	599956	22000.3	Target 1
6	A6	48	73.6155	593965	21866.1	Target 1
6	A6	49	73.9052	587504	21722.5	Target 1
6	A6	50	74.1949	581814	21596.9	Target 1
6	A6	51	74.4845	574934	21502.4	Target 1
6	A6	52	74.7742	567634	21434.2	Target 1
6	A6	53	75.0639	561527	21378.1	Target 1
6	A6	54	75.3535	554402	21322.4	Target 1
6	A6	55	75.6432	547694	21261.3	Target 1
6	A6	56	75.9328	543915	21189.7	Target 1
6	A6	57	76.2225	535687	21096.6	Target 1
6	A6	58	76.5122	527415	20968.9	Target 1
6	A6	59	76.8018	523240	20802.7	Target 1
6	A6	60	77.0915	516267	20610.5	Target 1
6	A6	61	77.3812	511857	20415.7	Target 1
6	A6	62	77.6708	505668	20240.3	Target 1
6	A6	63	77.9605	498075	20096.5	Target 1
6	A6	64	78.2502	492180	19987.9	Target 1
6	A6	65	78.5398	487343	19914.4	Target 1
6	A6	66	78.8295	482477	19871.6	Target 1
6	A6	67	79.1192	475046	19846.8	Target 1
6	A6	68	79.4088	468748	19822.6	Target 1
6	A6	69	79.6985	461407	19788.8	Target 1
6	A6	70	79.9882	456936	19756.5	Target 1
6	A6	71	80.2778	452860	19762.3	Target 1
6	A6	72	80.5675	445381	19862.5	Target 1
6	A6	73	80.8572	438836	20138.1	Target 1
6	A6	74	81.1468	433504	20729.3	Target 1
6	A6	75	81.4365	427572	21903	Target 1
6	A6	76	81.7262	421873	23838.6	Target 1
6	A6	77	82.0158	415068	27266.6	Target 1
6	A6	78	82.3055	409156	33048.2	Target 1
6	A6	79	82.5952	401874	42055.5	Target 1
6	A6	80	82.8848	389480	54891.4	Target 1
6	A6	81	83.1745	374028	71447.6	Target 1
6	A6	82	83.4642	344907	90492.8	Target 1
6	A6	83	83.7538	288890	109542	Target 1
6	A6	84	84.0435	207938	125226	Target 1
6	A6	85	84.3332	125963	134174	Target 1
6	A6	86	84.6228	59330.5	134123	Target 1
6	A6	87	84.9125	21378.2	124759	Target 1
6	A6	88	85.2022	6336.43	107869	Target 1
6	A6	89	85.4918	717.413	86714.6	Target 1
6	A6	90	85.7815	-738.083	64943.9	Target 1
6	A6	91	86.0712	-1542.84	45529.6	Target 1
6	A6	92	86.3608	-1944.71	30164.5	Target 1
6	A6	93	86.6505	-3008.44	18718.3	Target 1
6	A6	94	86.9402	-2593.59	10409.9	Target 1
6	A6	95	87.2298	-3998.52	5466.22	Target 1
6	A6	96	87.5195	-3962.32	2712.29	Target 1
6	A6	97	87.8092	-3434.67	1232.52	Target 1
6	A6	98	88.0988	-3368.56	435.836	Target 1
6	A6	99	88.3885	-4187.6	-1.37109	Target 1
6	A6	100	88.6782	-2924.17	-232.996	Target 1
6	A6	101	88.9678	-3276.5	-329.873	Target 1
6	A6	102	89.2575	-3686.3	-334.465	Target 1
6	A6	103	89.5472	-4402.03	-283.5	Target 1
6	A6	104	89.8368	-4215.07	-209.35	Target 1
6	A6	105	90.1265	-3786.44	-134.967	Target 1
6	A6	106	90.4162	-4074.98	-74.041	Target 1
6	A6	107	90.7058	-3881.07	-38.2363	Target 1
6	A6	108	90.9955	-6116.5	-42.7656	Target 1
6	A6	109	91.2852	-5497.34	-100.867	Target 1
6	A6	110	91.5748	-5104.62	-209.105	Target 1
6	A6	111	91.8645	-3417.64	-338.361	Target 1
6	A6	112	92.1542	-4441.47	-443.709	Target 1
6	A6	113	92.4438	-4517.7	-489.529	Target 1
6	A6	114	92.7335	-5797.39	-470.15	Target 1
6	A6	115	93.0232	-4586.67	-409.117	Target 1
6	A6	116	93.3128	-5370.13	-339.4	Target 1
6	A6	117	93.6025	-4090.65	-282.801	Target 1
6	A6	118	93.8922	-5750.47	-244.25	Target 1
6	A6	119	94.1818	-6048.65	-220.201	Target 1
6	A6	120	94.4715	-5039.94	-208.586	Target 1
6	A6	121	94.7612	-5703.7	-210.648	Target 1
7	A7	1	60.0007	739067	16917.1	Target 1
7	A7	2	60.2905	735685	17146.3	Target 1
7	A7	3	60.5803	732232	17402.1	Target 1
7	A7	4	60.87	726874	17632.6	Target 1
7	A7	5	61.1598	722954	17876.8	Target 1
7	A7	6	61.4496	717518	18134.4	Target 1
7	A7	7	61.7394	711836	18392.6	Target 1
7	A7	8	62.0292	707201	18632.7	Target 1
7	A7	9	62.3189	701628	18839.3	Target 1
7	A7	10	62.6087	693745	19009.2	Target 1
7	A7	11	62.8985	688320	19151.8	Target 1
7	A7	12	63.1883	682020	19276	Target 1
7	A7	13	63.4781	677028	19377.1	Target 1
7	A7	14	63.7679	671384	19433.4	Target 1
7	A7	15	64.0576	664017	19421.6	Target 1
7	A7	16	64.3474	657120	19339.3	Target 1
7	A7	17	64.6372	650398	19214.7	Target 1
7	A7	18	64.927	644406	19095	Target 1
7	A7	19	65.2168	640045	19019.6	Target 1
7	A7	20	65.5065	635009	18997.7	Target 1
7	A7	21	65.7963	627238	19006.9	Target 1
7	A7	22	66.0861	621443	19010	Target 1
7	A7	23	66.3759	615368	18978.5	Target 1
7	A7	24	66.6657	608898	18906.8	Target 1
7	A7	25	66.9554	603514	18811	Target 1
7	A7	26	67.2452	597105	18716.2	Target 1
7	A7	27	67.535	591670	18639.8	Target 1
7	A7	28	67.8248	586472	18582.5	Target 1
7	A7	29	68.1146	580945	18529.5	Target 1
7	A7	30	68.4043	574079	18463.6	Target 1
7	A7	31	68.6941	567821	18379.5	Target 1
7	A7	32	68.9839	562547	18290	Target 1
7	A7	33	69.2737	557416	18218.8	Target 1
7	A7	34	69.5635	552044	18183.3	Target 1
7	A7	35	69.8532	546656	18180.7	Target 1
7	A7	36	70.143	540700	18187.4	Target 1
7	A7	37	70.4328	534771	18170.4	Target 1
7	A7	38	70.7226	529163	18107.2	Target 1
7	A7	39	71.0124	522496	17997.6	Target 1
7	A7	40	71.3022	517408	17864.5	Target 1
7	A7	41	71.5919	513137	17740.6	Target 1
7	A7	42	71.8817	507655	17651	Target 1
7	A7	43	72.1715	501755	17600.9	Target 1
7	A7	44	72.4613	496735	17574.9	Target 1
7	A7	45	72.7511	491050	17546.6	Target 1
7	A7	46	73.0408	486518	17492.2	Target 1
7	A7	47	73.3306	478680	17394.6	Target 1
7	A7	48	73.6204	474948	17242.1	Target 1
7	A7	49	73.9102	470746	17071.5	Target 1
7	A7	50	74.2	463734	16906.2	Target 1
7	A7	51	74.4897	459433	16762.4	Target 1
7	A7	52	74.7795	454748	16645.8	Target 1
7	A7	53	75.0693	448163	16554.9	Target 1
7	A7	54	75.3591	444775	16485.8	Target 1
7	A7	55	75.6489	438360	16435.8	Target 1
7	A7	56	75.9386	433353	16402.8	Target 1
7	A7	57	76.2284	429663	16380.8	Target 1
7	A7	58	76.5182	423706	16355.8	Target 1
7	A7	59	76.808	418666	16308.4	Target 1
7	A7	60	77.0978	413545	16222.5	Target 1
7	A7	61	77.3876	407854	16096.2	Target 1
7	A7	62	77.6773	403717	15946.9	Target 1
7	A7	63	77.9671	400533	15804.5	Target 1
7	A7	64	78.2569	394187	15696.5	Target 1
7	A7	65	78.5467	389497	15635.6	Target 1
7	A7	66	78.8365	385343	15615.3	Target 1
7	A7	67	79.1262	380443	15615.7	Target 1
7	A7	68	79.416	375433	15614.6	Target 1
7	A7	69	79.7058	369470	15599.4	Target 1
7	A7	70	79.9956	365938	15575.5	Target 1
7	A7	71	80.2854	360570	15568.4	Target 1
7	A7	72	80.5751	357793	15622.9	Target 1
7	A7	73	80.8649	350881	15806.5	Target 1
7	A7	74	81.1547	347138	16228.3	Target 1
7	A7	75	81.4445	342102	17081.6	Target 1
7	A7	76	81.7343	337500	18454.4	Target 1
7	A7	77	82.024	332524	20806.7	Target 1
7	A7	78	82.3138	326107	24790	Target 1
7	A7	79	82.6036	321407	31053.7	Target 1
7	A7	80	82.8934	311908	40098.2	Target 1
7	A7	81	83.1832	299101	51951.5	Target 1
7	A7	82	83.4729	275611	65845.4	Target 1
7	A7	83	83.7627	230845	80071.6	Target 1
7	A7	84	84.0525	165539	92195.7	Target 1
7	A7	85	84.3423	98538.7	99668.4	Target 1
7	A7	86	84.6321	45227.1	100645	Target 1
7	A7	87	84.9219	14873.4	94660	Target 1
7	A7	88	85.2116	2823.86	82827.4	Target 1
7	A7	89	85.5014	-1303.53	67448.7	Target 1
7	A7	90	85.7912	-2490.45	51233	Target 1
7	A7	91	86.081	-2904.8	36489.6	Target 1
7	A7	92	86.3708	-3756.97	24623	Target 1
7	A7	93	86.6605	-3620.59	15717.1	Target 1
7	A7	94	86.9503	-2729.92	8755.9	Target 1
7	A7	95	87.2401	-4223.37	4615.59	Target 1
7	A7	96	87.5299	-4042.07	2362.98	Target 1
7	A7	97	87.8197	-5035.49	1232.11	Target 1
7	A7	98	88.1094	-4006.67	700.816	Target 1
7	A7	99	88.3992	-4116.59	466.219	Target 1
7	A7	100	88.689	-4630.19	376.207	Target 1
7	A7	101	88.9788	-4497.26	357.484	Target 1
7	A7	102	89.2686	-5317.84	363.99	Target 1
7	A7	103	89.5583	-5870.58	355.26	Target 1
7	A7	104	89.8481	-6009.53	300.027	Target 1
7	A7	105	90.1379	-5438.41	189.254	Target 1
7	A7	106	90.4277	-4919.24	41.4277	Target 1
7	A7	107	90.7175	-5088.62	-107.73	Target 1
7	A7	108	91.0072	-5358.92	-225.131	Target 1
7	A7	109	91.297	-5353.4	-296.084	Target 1
7	A7	110	91.5868	-5293.72	-326.105	Target 1
7	A7	111	91.8766	-5089.15	-330.262	Target 1
7	A7	112	92.1664	-4911.32	-320.156	Target 1
7	A7	113	92.4562	-5131.12	-297.939	Target 1
7	A7	114	92.7459	-5259.1	-259.23	Target 1
7	A7	115	93.0357	-4718.91	-200.158	Target 1
7	A7	116	93.3255	-5561.13	-122.633	Target 1
7	A7	117	93.6153	-5180.53	-35.166	Target 1
7	A7	118	93.9051	-5993.89	50.2539	Target 1
7	A7	119	94.1948	-5804.59	123.137	Target 1
7	A7	120	94.4846	-5013.59	178.834	Target 1
7	A7	121	94.7744	-6102.61	220.092	Target 1
8	A8	1	60.0007	564695	15075	Target 1
8	A8	2	60.2905	560798	15291.6	Target 1
8	A8	3	60.5803	557796	15480.2	Target 1
8	A8	4	60.87	554307	15672.4	Target 1
8	A8	5	61.1598	550086	15854	Target 1
8	A8	6	61.4496	545097	16013.4	Target 1
8	A8	7	61.7394	540392	16146	Target 1
8	A8	8	62.0292	535586	16255.1	Target 1
8	A8	9	62.3189	530158	16348.7	Target 1
8	A8	10	62.6087	526006	16436.4	Target 1
8	A8	11	62.8985	519905	16525.2	Target 1
8	A8	12	63.1883	515590	16616.1	Target 1
8	A8	13	63.4781	510106	16701.6	Target 1
8	A8	14	63.7679	504863	16767.9	Target 1
8	A8	15	64.0576	499889	16801	Target 1
8	A8	16	64.3474	494311	16795.8	Target 1
8	A8	17	64.6372	488756	16761.7	Target 1
8	A8	18	64.927	482768	16720.8	Target 1
8	A8	19	65.2168	478400	16696.4	Target 1
8	A8	20	65.5065	474289	16700.5	Target 1
8	A8	21	65.7963	468491	16726	Target 1
8	A8	22	66.0861	462550	16750.3	Target 1
8	A8	23	66.3759	457606	16747.4	Target 1
8	A8	24	66.6657	452981	16700.2	Target 1
8	A8	25	66.9554	446510	16608.8	Target 1
8	A8	26	67.2452	441339	16489.5	Target 1
8	A8	27	67.535	436891	16366.8	Target 1
8	A8	28	67.8248	432059	16261.3	Target 1
8	A8	29	68.1146	427346	16181.1	Target 1
8	A8	30	68.4043	421875	16120.4	Target 1
8	A8	31	68.6941	417673	16067.1	Target 1
8	A8	32	68.9839	411651	16012.6	Target 1
8	A8	33	69.2737	406850	15957.7	Target 1
8	A8	34	69.5635	402477	15909.4	Target 1
8	A8	35	69.8532	398495	15872.7	Target 1
8	A8	36	70.143	392597	15845.4	Target 1
8	A8	37	70.4328	388221	15817.8	Target 1
8	A8	38	70.7226	382956	15780.2	Target 1
8	A8	39	71.0124	377764	15728.5	Target 1
8	A8	40	71.3022	374283	15665.7	Target 1
8	A8	41	71.5919	368498	15599.2	Target 1
8	A8	42	71.8817	364514	15536.3	Target 1
8	A8	43	72.1715	359272	15480.5	Target 1
8	A8	44	72.4613	354908	15430.1	Target 1
8	A8	45	72.7511	350497	15377.5	Target 1
8	A8	46	73.0408	346212	15311.5	Target 1
8	A8	47	73.3306	340442	15199.2	Target 1
8	A8	48	73.6204	336273	15052.8	Target 1
8	A8	49	73.9102	331355	14892.1	Target 1
8	A8	50	74.2	327656	14745.6	Target 1
8	A8	51	74.4897	323346	14641.1	Target 1
8	A8	52	74.7795	319085	14593.1	Target 1
8	A8	53	75.0693	314084	14597.5	Target 1
8	A8	54	75.3591	309372	14635.9	Target 1
8	A8	55	75.6489	305425	14684.7	Target 1
8	A8	56	75.9386	300841	14721.4	Target 1
8	A8	57	76.2284	296321	14727.4	Target 1
8	A8	58	76.5182	291533	14691.2	Target 1
8	A8	59	76.808	286796	14612.1	Target 1
8	A8	60	77.0978	282163	14502.1	Target 1
8	A8	61	77.3876	279543	14381	Target 1
8	A8	62	77.6773	274650	14265.5	Target 1
8	A8	63	77.9671	270441	14160.4	Target 1
8	A8	64	78.2569	265326	14059.3	Target 1
8	A8	65	78.5467	261379	13954.3	Target 1
8	A8	66	78.8365	257957	13845.6	Target 1
8	A8	67	79.1262	253484	13744.2	Target 1
8	A8	68	79.416	249342	13665	Target 1
8	A8	69	79.7058	245125	13619.1	Target 1
8	A8	70	79.9956	241456	13610	Target 1
8	A8	71	80.2854	237135	13637.7	Target 1
8	A8	72	80.5751	232842	13711.5	Target 1
8	A8	73	80.8649	228685	13868.7	Target 1
8	A8	74	81.1547	224691	14202	Target 1
8	A8	75	81.4445	221202	14895.9	Target 1
8	A8	76	81.7343	216211	16041.9	Target 1
8	A8	77	82.024	212516	17985	Target 1
8	A8	78	82.3138	208346	21311.1	Target 1
8	A8	79	82.6036	202439	26556.2	Target 1
8	A8	80	82.8934	194481	34124.2	Target 1
8	A8	81	83.1832	184256	44023.6	Target 1
8	A8	82	83.4729	164686	55600.4	Target 1
8	A8	83	83.7627	125687	67422.5	Target 1
8	A8	84	84.0525	70212.4	77461.1	Target 1
8	A8	85	84.3423	14063.9	83602.7	Target 1
8	A8	86	84.6321	-30082.5	84331.5	Target 1
8	A8	87	84.9219	-55930.3	79285.9	Target 1
8	A8	88	85.2116	-65728.5	69411.6	Target 1
8	A8	89	85.5014	-69347.1	56630	Target 1
8	A8	90	85.7912	-70730.7	43186	Target 1
8	A8	91	86.081	-71661.8	30984.7	Target 1
8	A8	92	86.3708	-71284.8	21179.4	Target 1
8	A8	93	86.6605	-71526.6	13744.6	Target 1
8	A8	94	86.9503	-72129.8	7723.97	Target 1
8	A8	95	87.2401	-72608.2	4146.72	Target 1
8	A8	96	87.5299	-73423.2	2192.16	Target 1
8	A8	97	87.8197	-73264.4	1189.77	Target 1
8	A8	98	88.1094	-72328.9	686.91	Target 1
8	A8	99	88.3992	-73623.7	423.818	Target 1
8	A8	100	88.689	-74086.6	271.327	Target 1
8	A8	101	88.9788	-73737	171.738	Target 1
8	A8	102	89.2686	-73453.3	101.179	Target 1
8	A8	103	89.5583	-74536.2	51.9932	Target 1
8	A8	104	89.8481	-73563.5	24.6465	Target 1
8	A8	105	90.1379	-74459.9	20.9932	Target 1
8	A8	106	90.4277	-74270.3	37.7588	Target 1
8	A8	107	90.7175	-74822	63.3711	Target 1
8	A8	108	91.0072	-75098.8	80.4561	Target 1
8	A8	109	91.297	-75145.6	73.1318	Target 1
8	A8	110	91.5868	-75196.8	35.5254	Target 1
8	A8	111	91.8766	-75534.1	-23.085	Target 1
8	A8	112	92.1664	-75147.9	-80.5635	Target 1
8	A8	113	92.4562	-74310.1	-112.666	Target 1
8	A8	114	92.7459	-75372.9	-107.931	Target 1
8	A8	115	93.0357	-76737.5	-77.4473	Target 1
8	A8	116	93.3255	-76426.8	-50.8037	Target 1
8	A8	117	93.6153	-75856.5	-58.5107	Target 1
8	A8	118	93.9051	-75477.1	-112.486	Target 1
8	A8	119	94.1948	-75887.6	-199.279	Target 1
8	A8	120	94.4846	-75620.6	-290.771	Target 1
8	A8	121	94.7744	-76403.8	-362.864	Target 1
9	A9	1	60.0009	938674	21518.1	Target 1
9	A9	2	60.2907	932515	21810.2	Target 1
9	A9	3	60.5805	927571	22132.5	Target 1
9	A9	4	60.8702	923558	22473.4	Target 1
9	A9	5	61.16	916025	22824.1	Target 1
9	A9	6	61.4498	910686	23201	Target 1
9	A9	7	61.7396	904263	23567.3	Target 1
9	A9	8	62.0294	896019	23905.2	Target 1
9	A9	9	62.3191	889008	24198.8	Target 1
9	A9	10	62.6089	883009	24438.3	Target 1
9	A9	11	62.8987	874468	24623	Target 1
9	A9	12	63.1885	865705	24760.6	Target 1
9	A9	13	63.4783	860290	24862.6	Target 1
9	A9	14	63.768	852403	24939.4	Target 1
9	A9	15	64.0578	843735	25001.1	Target 1
9	A9	16	64.3476	837249	25058.7	Target 1
9	A9	17	64.6374	828637	25124.7	Target 1
9	A9	18	64.9271	821866	25206	Target 1
9	A9	19	65.2169	814072	25295.7	Target 1
9	A9	20	65.5067	807203	25368.8	Target 1
9	A9	21	65.7965	798748	25389.9	Target 1
9	A9	22	66.0863	790418	25328.2	Target 1
9	A9	23	66.376	783266	25175	Target 1
9	A9	24	66.6658	775673	24951.2	Target 1
9	A9	25	66.9556	766800	24701.9	Target 1
9	A9	26	67.2454	760981	24478.9	Target 1
9	A9	27	67.5352	753171	24320	Target 1
9	A9	28	67.8249	747721	24235.1	Target 1
9	A9	29	68.1147	738260	24209.1	Target 1
9	A9	30	68.4045	732384	24216.3	Target 1
9	A9	31	68.6943	724287	24236.8	Target 1
9	A9	32	68.9841	716083	24261.1	Target 1
9	A9	33	69.2738	711102	24283.1	Target 1
9	A9	34	69.5636	702582	24288.2	Target 1
9	A9	35	69.8534	696446	24252.5	Target 1
9	A9	36	70.1432	686020	24154.1	Target 1
9	A9	37	70.433	681502	23988.7	Target 1
9	A9	38	70.7227	672249	23774.1	Target 1
9	A9	39	71.0125	666451	23538.9	Target 1
9	A9	40	71.3023	660222	23306.6	Target 1
9	A9	41	71.5921	652507	23085.8	Target 1
9	A9	42	71.8819	646199	22876.5	Target 1
9	A9	43	72.1716	637132	22694.7	Target 1
9	A9	44	72.4614	632304	22542.8	Target 1
9	A9	45	72.7512	626458	22430.5	Target 1
9	A9	46	73.041	619975	22356.2	Target 1
9	A9	47	73.3307	611098	22299.6	Target 1
9	A9	48	73.6205	605287	22232	Target 1
9	A9	49	73.9103	598974	22134.5	Target 1
9	A9	50	74.2001	591806	22009.8	Target 1
9	A9	51	74.4899	584785	21881.1	Target 1
9	A9	52	74.7796	578707	21777.6	Target 1
9	A9	53	75.0694	572382	21717	Target 1
9	A9	54	75.3592	566236	21693	Target 1
9	A9	55	75.649	558989	21675.9	Target 1
9	A9	56	75.9388	551216	21629.2	Target 1
9	A9	57	76.2285	545682	21529.3	Target 1
9	A9	58	76.5183	538558	21381.8	Target 1
9	A9	59	76.8081	533362	21218.3	Target 1
9	A9	60	77.0979	526487	21082.6	Target 1
9	A9	61	77.3876	521561	21012	Target 1
9	A9	62	77.6774	514125	21029.3	Target 1
9	A9	63	77.9672	508842	21149.5	Target 1
9	A9	64	78.257	501071	21396.2	Target 1
9	A9	65	78.5468	495908	21816	Target 1
9	A9	66	78.8365	489072	22480.4	Target 1
9	A9	67	79.1263	482985	23522.8	Target 1
9	A9	68	79.4161	476176	25036	Target 1
9	A9	69	79.7059	466792	27068.3	Target 1
9	A9	70	79.9957	458394	29694.8	Target 1
9	A9	71	80.2854	448889	33016.2	Target 1
9	A9	72	80.5752	439403	37197.7	Target 1
9	A9	73	80.865	426183	42507.7	Target 1
9	A9	74	81.1548	412153	49344.3	Target 1
9	A9	75	81.4446	396671	58208.5	Target 1
9	A9	76	81.7343	379640	69579.9	Target 1
9	A9	77	82.0241	361130	83664.2	Target 1
9	A9	78	82.3139	334203	100065	Target 1
9	A9	79	82.6037	294082	117523	Target 1
9	A9	80	82.8935	237842	133904	Target 1
9	A9	81	83.1832	175886	146555	Target 1
9	A9	82	83.473	112740	152973	Target 1
9	A9	83	83.7628	60795.9	151550	Target 1
9	A9	84	84.0526	21741.3	142085	Target 1
9	A9	85	84.3424	-5132.29	125861	Target 1
9	A9	86	84.6321	-21715.8	105260	Target 1
9	A9	87	84.9219	-29070.2	83092.2	Target 1
9	A9	88	85.2117	-33203.2	61911.8	Target 1
9	A9	89	85.5015	-36731.1	43539.8	Target 1
9	A9	90	85.7913	-36976.1	28890.5	Target 1
9	A9	91	86.081	-38014	18412.4	Target 1
9	A9	92	86.3708	-37736.9	11506.5	Target 1
9	A9	93	86.6606	-39253.2	7073.59	Target 1
9	A9	94	86.9504	-39089.3	4409.88	Target 1
9	A9	95	87.2401	-39644.4	2905.14	Target 1
9	A9	96	87.5299	-40956.1	2098.81	Target 1
9	A9	97	87.8197	-40492.1	1682.84	Target 1
9	A9	98	88.1095	-39718	1472.72	Target 1
9	A9	99	88.3993	-42197.9	1366.52	Target 1
9	A9	100	88.689	-42191.9	1308	Target 1
9	A9	101	88.9788	-42226.8	1263.76	Target 1
9	A9	102	89.2686	-42310.3	1214.52	Target 1
9	A9	103	89.5584	-42966	1153.22	Target 1
9	A9	104	89.8482	-43479.8	1082.45	Target 1
9	A9	105	90.1379	-43582	1009.52	Target 1
9	A9	106	90.4277	-43681.4	942.129	Target 1
9	A9	107	90.7175	-43904.3	886.455	Target 1
9	A9	108	91.0073	-44627.8	846.777	Target 1
9	A9	109	91.2971	-44236.5	824.889	Target 1
9	A9	110	91.5868	-45276.8	819.18	Target 1
9	A9	111	91.8766	-44894.8	824.332	Target 1
9	A9	112	92.1664	-45602.5	831.941	Target 1
9	A9	113	92.4562	-45654.8	831.893	Target 1
9	A9	114	92.746	-46641.9	814.723	Target 1
9	A9	115	93.0357	-45803.1	775.373	Target 1
9	A9	116	93.3255	-47397.2	717.303	Target 1
9	A9	117	93.6153	-46031.1	653.65	Target 1
9	A9	118	93.9051	-45604.6	602.518	Target 1
9	A9	119	94.1948	-47306.4	577.293	Target 1
9	A9	120	94.4846	-46617.2	578.25	Target 1
9	A9	121	94.7744	-48363.6	592.127	Target 1
10	A10	1	60.0009	961701	23361.6	Target 1
10	A10	2	60.2907	957088	23665.1	Target 1
10	A10	3	60.5805	949868	23981.7	Target 1
10	A10	4	60.8702	945208	24282.2	Target 1
10	A10	5	61.16	938508	24553.8	Target 1
10	A10	6	61.4498	932279	24801.6	Target 1
10	A10	7	61.7396	923472	25042.4	Target 1
10	A10	8	62.0294	917934	25293.8	Target 1
10	A10	9	62.3191	908714	25561.8	Target 1
10	A10	10	62.6089	902541	25832.9	Target 1
10	A10	11	62.8987	894977	26075.8	Target 1
10	A10	12	63.1885	886879	26251.7	Target 1
10	A10	13	63.4783	877016	26330.6	Target 1
10	A10	14	63.768	871403	26303.4	Target 1
10	A10	15	64.0578	860982	26186.5	Target 1
10	A10	16	64.3476	854896	26015.5	Target 1
10	A10	17	64.6374	845930	25835.9	Target 1
10	A10	18	64.9271	838051	25688.2	Target 1
10	A10	19	65.2169	832348	25596.3	Target 1
10	A10	20	65.5067	822710	25561	Target 1
10	A10	21	65.7965	816559	25561.6	Target 1
10	A10	22	66.0863	808479	25567.1	Target 1
10	A10	23	66.376	800375	25548.5	Target 1
10	A10	24	66.6658	791847	25487.8	Target 1
10	A10	25	66.9556	785448	25381.3	Target 1
10	A10	26	67.2454	778279	25236.9	Target 1
10	A10	27	67.5352	768765	25071.3	Target 1
10	A10	28	67.8249	762019	24906.5	Target 1
10	A10	29	68.1147	755686	24766.9	Target 1
10	A10	30	68.4045	748129	24674.6	Target 1
10	A10	31	68.6943	740042	24644.1	Target 1
10	A10	32	68.9841	732888	24675.8	Target 1
10	A10	33	69.2738	726421	24749.5	Target 1
10	A10	34	69.5636	718802	24821.8	Target 1
10	A10	35	69.8534	712103	24833.8	Target 1
10	A10	36	70.1432	702526	24731.6	Target 1
10	A10	37	70.433	694628	24491	Target 1
10	A10	38	70.7227	688840	24132.1	Target 1
10	A10	39	71.0125	681151	23716.5	Target 1
10	A10	40	71.3023	673744	23327.4	Target 1
10	A10	41	71.5921	667842	23027.8	Target 1
10	A10	42	71.8819	662372	22846.4	Target 1
10	A10	43	72.1716	655486	22768.3	Target 1
10	A10	44	72.4614	648858	22749.5	Target 1
10	A10	45	72.7512	638462	22744.7	Target 1
10	A10	46	73.041	634910	22728.7	Target 1
10	A10	47	73.3307	628454	22699.5	Target 1
10	A10	48	73.6205	620840	22664.9	Target 1
10	A10	49	73.9103	614131	22626.2	Target 1
10	A10	50	74.2001	607026	22575.8	Target 1
10	A10	51	74.4899	600395	22504.6	Target 1
10	A10	52	74.7796	593575	22416	Target 1
10	A10	53	75.0694	586472	22329.2	Target 1
10	A10	54	75.3592	579223	22273.1	Target 1
10	A10	55	75.649	574470	22269.2	Target 1
10	A10	56	75.9388	568320	22317.1	Target 1
10	A10	57	76.2285	559453	22391.7	Target 1
10	A10	58	76.5183	552224	22455.5	Target 1
10	A10	59	76.8081	546987	22477.2	Target 1
10	A10	60	77.0979	539702	22444.1	Target 1
10	A10	61	77.3876	534581	22362.6	Target 1
10	A10	62	77.6774	526092	22255.8	Target 1
10	A10	63	77.9672	519406	22165.8	Target 1
10	A10	64	78.257	514542	22161.6	Target 1
10	A10	65	78.5468	506289	22340.2	Target 1
10	A10	66	78.8365	503038	22814	Target 1
10	A10	67	79.1263	495410	23689	Target 1
10	A10	68	79.4161	487699	25063.7	Target 1
10	A10	69	79.7059	478385	26996.1	Target 1
10	A10	70	79.9957	471737	29555.9	Target 1
10	A10	71	80.2854	462781	32842	Target 1
10	A10	72	80.5752	450369	37010.4	Target 1
10	A10	73	80.865	438561	42302.2	Target 1
10	A10	74	81.1548	424907	49066.7	Target 1
10	A10	75	81.4446	408349	57747.9	Target 1
10	A10	76	81.7343	389729	68787.1	Target 1
10	A10	77	82.0241	370670	82406	Target 1
10	A10	78	82.3139	343283	98303.4	Target 1
10	A10	79	82.6037	305356	115387	Target 1
10	A10	80	82.8935	248049	131714	Target 1
10	A10	81	83.1832	184691	144768	Target 1
10	A10	82	83.473	119976	152057	Target 1
10	A10	83	83.7628	62424.9	151839	Target 1
10	A10	84	84.0526	19798.7	143677	Target 1
10	A10	85	84.3424	-9873.88	128600	Target 1
10	A10	86	84.6321	-28641.6	108799	Target 1
10	A10	87	84.9219	-36934.5	87005.7	Target 1
10	A10	88	85.2117	-43137.5	65806.7	Target 1
10	A10	89	85.5015	-45746.5	47122.5	Target 1
10	A10	90	85.7913	-46041.2	31986.6	Target 1
10	A10	91	86.081	-48377.8	20640.8	Target 1
10	A10	92	86.3708	-48100.1	12732.2	Target 1
10	A10	93	86.6606	-47877.8	7514.86	Target 1
10	A10	94	86.9504	-47171.6	4275.96	Target 1
10	A10	95	87.2401	-48832.4	2388.12	Target 1
10	A10	96	87.5299	-48340.8	1363.17	Target 1
10	A10	97	87.8197	-48817.2	852.215	Target 1
10	A10	98	88.1095	-48283.7	622.871	Target 1
10	A10	99	88.3993	-49103.7	531.51	Target 1
10	A10	100	88.689	-49692.7	497.844	Target 1
10	A10	101	88.9788	-49452.1	483.848	Target 1
10	A10	102	89.2686	-49357.3	476.844	Target 1
10	A10	103	89.5584	-49108.1	475.152	Target 1
10	A10	104	89.8482	-50321.9	475.916	Target 1
10	A10	105	90.1379	-50775.1	467.885	Target 1
10	A10	106	90.4277	-50147.8	432.645	Target 1
10	A10	107	90.7175	-50638.1	353.689	Target 1
10	A10	108	91.0073	-50978.7	227.33	Target 1
10	A10	109	91.2971	-50563.9	68.0527	Target 1
10	A10	110	91.5868	-50045.8	-95.2227	Target 1
10	A10	111	91.8766	-49611.4	-230.68	Target 1
10	A10	112	92.1664	-50344.1	-317.619	Target 1
10	A10	113	92.4562	-50278.6	-356.016	Target 1
10	A10	114	92.746	-50108.9	-365.834	Target 1
10	A10	115	93.0357	-50613.1	-375.682	Target 1
10	A10	116	93.3255	-49864.3	-407.506	Target 1
10	A10	117	93.6153	-49498.1	-467.027	Target 1
10	A10	118	93.9051	-49373.3	-545.471	Target 1
10	A10	119	94.1948	-50074.2	-629.613	Target 1
10	A10	120	94.4846	-49335.5	-711.492	Target 1
10	A10	121	94.7744	-49826.7	-791.131	Target 1
11	A11	1	60.0013	930851	21496.6	Target 1
11	A11	2	60.2909	924822	21782.5	Target 1
11	A11	3	60.5805	920874	22047.5	Target 1
11	A11	4	60.8701	914367	22271.5	Target 1
11	A11	5	61.1597	907452	22461.1	Target 1
11	A11	6	61.4493	901423	22655	Target 1
11	A11	7	61.7389	896282	22880.5	Target 1
11	A11	8	62.0285	888581	23134.1	Target 1
11	A11	9	62.3181	883455	23380.2	Target 1
11	A11	10	62.6077	874931	23572.6	Target 1
11	A11	11	62.8973	867878	23683.9	Target 1
11	A11	12	63.1869	859104	23723.1	Target 1
11	A11	13	63.4765	853315	23729.3	Target 1
11	A11	14	63.7661	845963	23748.4	Target 1
11	A11	15	64.0557	838669	23809.5	Target 1
11	A11	16	64.3453	832879	23913.6	Target 1
11	A11	17	64.6349	824475	24039.5	Target 1
11	A11	18	64.9245	817504	24156.8	Target 1
11	A11	19	65.2141	809478	24238.1	Target 1
11	A11	20	65.5037	802661	24263.8	Target 1
11	A11	21	65.7933	796006	24222.9	Target 1
11	A11	22	66.0829	787376	24116.4	Target 1
11	A11	23	66.3725	779795	23960.4	Target 1
11	A11	24	66.6621	773386	23784.7	Target 1
11	A11	25	66.9517	764950	23621.4	Target 1
11	A11	26	67.2413	759954	23490.9	Target 1
11	A11	27	67.5309	753422	23395.7	Target 1
11	A11	28	67.8205	744613	23326.2	Target 1
11	A11	29	68.1101	736739	23274.7	Target 1
11	A11	30	68.3997	732266	23242.4	Target 1
11	A11	31	68.6893	723698	23232.4	Target 1
11	A11	32	68.979	718262	23240.1	Target 1
11	A11	33	69.2686	710529	23247.8	Target 1
11	A11	34	69.5582	703569	23233.5	Target 1
11	A11	35	69.8478	695122	23184.5	Target 1
11	A11	36	70.1374	689941	23103.3	Target 1
11	A11	37	70.427	682414	23001.5	Target 1
11	A11	38	70.7166	675764	22887.8	Target 1
11	A11	39	71.0062	669417	22760.4	Target 1
11	A11	40	71.2958	661785	22612.2	Target 1
11	A11	41	71.5854	654930	22441.2	Target 1
11	A11	42	71.875	648213	22256.8	Target 1
11	A11	43	72.1646	642400	22073	Target 1
11	A11	44	72.4542	635998	21907	Target 1
11	A11	45	72.7438	630034	21754.4	Target 1
11	A11	46	73.0334	622776	21598.5	Target 1
11	A11	47	73.323	615784	21424	Target 1
11	A11	48	73.6126	608818	21232.3	Target 1
11	A11	49	73.9022	605006	21044.2	Target 1
11	A11	50	74.1918	597420	20891.5	Target 1
11	A11	51	74.4814	590578	20802.1	Target 1
11	A11	52	74.771	584923	20787.9	Target 1
11	A11	53	75.0606	579361	20838	Target 1
11	A11	54	75.3502	572710	20919	Target 1
11	A11	55	75.6398	566222	20983.3	Target 1
11	A11	56	75.9294	558172	20986.6	Target 1
11	A11	57	76.219	553072	20905.6	Target 1
11	A11	58	76.5086	546231	20748.7	Target 1
11	A11	59	76.7982	541136	20550.1	Target 1
11	A11	60	77.0878	534667	20354.2	Target 1
11	A11	61	77.3774	529037	20202.8	Target 1
11	A11	62	77.667	523653	20132.4	Target 1
11	A11	63	77.9566	516077	20182.4	Target 1
11	A11	64	78.2462	511426	20405.1	Target 1
11	A11	65	78.5358	506688	20867.8	Target 1
11	A11	66	78.8254	499021	21646	Target 1
11	A11	67	79.115	492758	22794.5	Target 1
11	A11	68	79.4046	487075	24356.2	Target 1
11	A11	69	79.6942	478396	26405.7	Target 1
11	A11	70	79.9838	469707	29005.1	Target 1
11	A11	71	80.2734	459455	32252.1	Target 1
11	A11	72	80.563	450878	36312.4	Target 1
11	A11	73	80.8526	438527	41452	Target 1
11	A11	74	81.1422	423454	48048.9	Target 1
11	A11	75	81.4318	408046	56548.1	Target 1
11	A11	76	81.7214	392593	67319.9	Target 1
11	A11	77	82.011	372502	80414.2	Target 1
11	A11	78	82.3006	345279	95275.6	Target 1
11	A11	79	82.5902	306272	110562	Target 1
11	A11	80	82.8798	250006	124223	Target 1
11	A11	81	83.1694	188346	133908	Target 1
11	A11	82	83.459	131739	137591	Target 1
11	A11	83	83.7486	81002	134198	Target 1
11	A11	84	84.0382	46236.5	123945	Target 1
11	A11	85	84.3278	21468.1	108282	Target 1
11	A11	86	84.6174	5639.9	89456.3	Target 1
11	A11	87	84.907	-882.094	69910.6	Target 1
11	A11	88	85.1966	-5628	51729.4	Target 1
11	A11	89	85.4862	-5650.09	36299.8	Target 1
11	A11	90	85.7758	-8298.22	24229.6	Target 1
11	A11	91	86.0655	-8274.47	15244.3	Target 1
11	A11	92	86.355	-8225.68	9136.22	Target 1
11	A11	93	86.6447	-7962.76	5294.74	Target 1
11	A11	94	86.9343	-9482.36	3038.06	Target 1
11	A11	95	87.2239	-10344.7	1789.68	Target 1
11	A11	96	87.5135	-9778.79	1123.87	Target 1
11	A11	97	87.8031	-9960.74	765.033	Target 1
11	A11	98	88.0927	-9867.61	557.977	Target 1
11	A11	99	88.3823	-10863.1	424.912	Target 1
11	A11	100	88.6719	-10848.1	326.086	Target 1
11	A11	101	88.9615	-10843.4	236.746	Target 1
11	A11	102	89.2511	-12457.4	142.051	Target 1
11	A11	103	89.5407	-10067.2	40.2461	Target 1
11	A11	104	89.8303	-11194.6	-57.748	Target 1
11	A11	105	90.1199	-11838.3	-136.871	Target 1
11	A11	106	90.4095	-11287.1	-189.658	Target 1
11	A11	107	90.6991	-11104.7	-222.826	Target 1
11	A11	108	90.9887	-11978.2	-254.336	Target 1
11	A11	109	91.2783	-12444.9	-302.721	Target 1
11	A11	110	91.5679	-11434.8	-374.799	Target 1
11	A11	111	91.8575	-11366.5	-458.734	Target 1
11	A11	112	92.1471	-12035.2	-527.305	Target 1
11	A11	113	92.4367	-10409.5	-551.324	Target 1
11	A11	114	92.7263	-11272.4	-516.605	Target 1
11	A11	115	93.0159	-12253.7	-434.127	Target 1
11	A11	116	93.3055	-11937.4	-335.822	Target 1
11	A11	117	93.5951	-12678.3	-257.529	Target 1
11	A11	118	93.8847	-11459.9	-219.918	Target 1
11	A11	119	94.1743	-11614.4	-219.947	Target 1
11	A11	120	94.4639	-12313.3	-237.471	Target 1
11	A11	121	94.7535	-12316.9	-250.371	Target 1
12	A12	1	60.0013	895761	21348.5	Target 1
12	A12	2	60.2909	889225	21566.7	Target 1
12	A12	3	60.5805	886991	21796.4	Target 1
12	A12	4	60.8701	878758	22023.8	Target 1
12	A12	5	61.1597	873608	22244.3	Target 1
12	A12	6	61.4493	868308	22462	Target 1
12	A12	7	61.7389	862131	22680.6	Target 1
12	A12	8	62.0285	853267	22894.8	Target 1
12	A12	9	62.3181	848150	23087.1	Target 1
12	A12	10	62.6077	841486	23234	Target 1
12	A12	11	62.8973	834017	23316.4	Target 1
12	A12	12	63.1869	826310	23330.8	Target 1
12	A12	13	63.4765	818128	23291.2	Target 1
12	A12	14	63.7661	813721	23221.5	Target 1
12	A12	15	64.0557	804109	23143.4	Target 1
12	A12	16	64.3453	799377	23069.9	Target 1
12	A12	17	64.6349	791830	23007.1	Target 1
12	A12	18	64.9245	784441	22963.1	Target 1
12	A12	19	65.2141	776428	22948	Target 1
12	A12	20	65.5037	771511	22968.6	Target 1
12	A12	21	65.7933	764713	23018.6	Target 1
12	A12	22	66.0829	757655	23078.3	Target 1
12	A12	23	66.3725	749247	23125.5	Target 1
12	A12	24	66.6621	742887	23147.9	Target 1
12	A12	25	66.9517	735750	23146.1	Target 1
12	A12	26	67.2413	729957	23125.4	Target 1
12	A12	27	67.5309	721402	23085.8	Target 1
12	A12	28	67.8205	716336	23019.3	Target 1
12	A12	29	68.1101	708557	22919.9	Target 1
12	A12	30	68.3997	699791	22793.7	Target 1
12	A12	31	68.6893	695367	22659.5	Target 1
12	A12	32	68.979	686978	22536.2	Target 1
12	A12	33	69.2686	682737	22426.8	Target 1
12	A12	34	69.5582	675381	22315.9	Target 1
12	A12	35	69.8478	666790	22183.6	Target 1
12	A12	36	70.1374	660894	22025	Target 1
12	A12	37	70.427	653954	21857.2	Target 1
12	A12	38	70.7166	649071	21707.2	Target 1
12	A12	39	71.0062	642023	21590.3	Target 1
12	A12	40	71.2958	636153	21498	Target 1
12	A12	41	71.5854	629742	21408.4	Target 1
12	A12	42	71.875	620576	21306.5	Target 1
12	A12	43	72.1646	616496	21196.2	Target 1
12	A12	44	72.4542	611681	21093.7	Target 1
12	A12	45	72.7438	603333	21009.9	Target 1
12	A12	46	73.0334	598461	20936.3	Target 1
12	A12	47	73.323	591607	20848	Target 1
12	A12	48	73.6126	585048	20722.2	Target 1
12	A12	49	73.9022	578738	20557.7	Target 1
12	A12	50	74.1918	571792	20380.4	Target 1
12	A12	51	74.4814	567587	20230.9	Target 1
12	A12	52	74.771	561474	20140.5	Target 1
12	A12	53	75.0606	553844	20113.6	Target 1
12	A12	54	75.3502	550591	20126.8	Target 1
12	A12	55	75.6398	541611	20147.7	Target 1
12	A12	56	75.9294	534925	20158.5	Target 1
12	A12	57	76.219	530083	20165	Target 1
12	A12	58	76.5086	525809	20184.1	Target 1
12	A12	59	76.7982	519409	20219.9	Target 1
12	A12	60	77.0878	512200	20250.4	Target 1
12	A12	61	77.3774	505206	20241.8	Target 1
12	A12	62	77.667	499881	20179.1	Target 1
12	A12	63	77.9566	494424	20093.7	Target 1
12	A12	64	78.2462	488087	20067.6	Target 1
12	A12	65	78.5358	483153	20216.1	Target 1
12	A12	66	78.8254	477813	20660.7	Target 1
12	A12	67	79.115	471649	21511.2	Target 1
12	A12	68	79.4046	464435	22842.4	Target 1
12	A12	69	79.6942	457267	24738.2	Target 1
12	A12	70	79.9838	452420	27261.7	Target 1
12	A12	71	80.2734	441608	30477.2	Target 1
12	A12	72	80.563	430445	34481.4	Target 1
12	A12	73	80.8526	419659	39454.8	Target 1
12	A12	74	81.1422	406165	45707.8	Target 1
12	A12	75	81.4318	391113	53668.8	Target 1
12	A12	76	81.7214	376164	63762.1	Target 1
12	A12	77	82.011	359148	76161.4	Target 1
12	A12	78	82.3006	333815	90485.9	Target 1
12	A12	79	82.5902	296797	105581	Target 1
12	A12	80	82.8798	248662	119537	Target 1
12	A12	81	83.1694	187611	130038	Target 1
12	A12	82	83.459	131927	134953	Target 1
12	A12	83	83.7486	81522	132980	Target 1
12	A12	84	84.0382	42912.5	124065	Target 1
12	A12	85	84.3278	18835.2	109430	Target 1
12	A12	86	84.6174	3379.4	91210.5	Target 1
12	A12	87	84.907	-4738.32	71858.8	Target 1
12	A12	88	85.1966	-9484.53	53555.3	Target 1
12	A12	89	85.4862	-10652.4	37812.2	Target 1
12	A12	90	85.7758	-12834.9	25348.7	Target 1
12	A12	91	86.0655	-12673.5	16129.5	Target 1
12	A12	92	86.355	-13029.2	9785.42	Target 1
12	A12	93	86.6447	-13273.3	5718.84	Target 1
12	A12	94	86.9343	-13885.1	3262.75	Target 1
12	A12	95	87.2239	-14882.1	1847.49	Target 1
12	A12	96	87.5135	-13899.6	1051.23	Target 1
12	A12	97	87.8031	-14906	601.518	Target 1
12	A12	98	88.0927	-14166.8	346.615	Target 1
12	A12	99	88.3823	-14212.3	213.143	Target 1
12	A12	100	88.6719	-15778.5	165.117	Target 1
12	A12	101	88.9615	-13696.1	175.516	Target 1
12	A12	102	89.2511	-16910.4	214.387	Target 1
12	A12	103	89.5407	-14794.2	250.033	Target 1
12	A12	104	89.8303	-15932.4	255.992	Target 1
12	A12	105	90.1199	-17198.4	217.312	Target 1
12	A12	106	90.4095	-15616.6	132.605	Target 1
12	A12	107	90.6991	-16080.4	11.5273	Target 1
12	A12	108	90.9887	-16852.4	-130.191	Target 1
12	A12	109	91.2783	-15896.8	-274.59	Target 1
12	A12	110	91.5679	-17133	-402.051	Target 1
12	A12	111	91.8575	-15284.8	-490.566	Target 1
12	A12	112	92.1471	-16133.8	-519.197	Target 1
12	A12	113	92.4367	-14869.8	-478.529	Target 1
12	A12	114	92.7263	-16875.9	-382.889	Target 1
12	A12	115	93.0159	-16678.2	-272.902	Target 1
12	A12	116	93.3055	-17447.7	-200.939	Target 1
12	A12	117	93.5951	-17275.9	-205	Target 1
12	A12	118	93.8847	-15351.4	-287.621	Target 1
12	A12	119	94.1743	-17590.5	-414.875	Target 1
12	A12	120	94.4639	-15415	-536.361	Target 1
12	A12	121	94.7535	-16021.5	-612.426	Target 1
13	B1	1	60.0007	1.03268e+06	23322.2	Target 1
13	B1	2	60.2903	1.02624e+06	23715.5	Target 1
13	B1	3	60.5799	1.02327e+06	24152.5	Target 1
13	B1	4	60.8696	1.01594e+06	24603.7	Target 1
13	B1	5	61.1592	1.00928e+06	24985.5	Target 1
13	B1	6	61.4488	1.00215e+06	25344.7	Target 1
13	B1	7	61.7384	994797	25675.2	Target 1
13	B1	8	62.028	987261	25967.9	Target 1
13	B1	9	62.3177	979504	26208.7	Target 1
13	B1	10	62.6073	970896	26383.6	Target 1
13	B1	11	62.8969	964065	26489.2	Target 1
13	B1	12	63.1865	954162	26544.2	Target 1
13	B1	13	63.4762	945713	26588.3	Target 1
13	B1	14	63.7658	938774	26667.6	Target 1
13	B1	15	64.0554	930912	26810.1	Target 1
13	B1	16	64.345	921519	27005.5	Target 1
13	B1	17	64.6346	917239	27202.5	Target 1
13	B1	18	64.9243	904746	27329.9	Target 1
13	B1	19	65.2139	897613	27332.1	Target 1
13	B1	20	65.5035	888032	27200.5	Target 1
13	B1	21	65.7931	879560	26982.9	Target 1
13	B1	22	66.0827	869798	26762.8	Target 1
13	B1	23	66.3724	864868	26618.9	Target 1
13	B1	24	66.662	857023	26588.9	Target 1
13	B1	25	66.9516	848855	26657	Target 1
13	B1	26	67.2412	840668	26772.2	Target 1
13	B1	27	67.5308	830605	26881.1	Target 1
13	B1	28	67.8205	823950	26952	Target 1
13	B1	29	68.1101	814460	26978.1	Target 1
13	B1	30	68.3997	807942	26963.9	Target 1
13	B1	31	68.6893	799351	26911.4	Target 1
13	B1	32	68.9789	790254	26820.6	Target 1
13	B1	33	69.2686	782480	26697.9	Target 1
13	B1	34	69.5582	773428	26562.5	Target 1
13	B1	35	69.8478	765361	26439.1	Target 1
13	B1	36	70.1374	761103	26341.5	Target 1
13	B1	37	70.427	750582	26260.5	Target 1
13	B1	38	70.7167	742956	26168.8	Target 1
13	B1	39	71.0063	732617	26037	Target 1
13	B1	40	71.2959	728231	25850.3	Target 1
13	B1	41	71.5855	718564	25614.7	Target 1
13	B1	42	71.8752	713123	25354.2	Target 1
13	B1	43	72.1648	701370	25103.4	Target 1
13	B1	44	72.4544	696652	24895.8	Target 1
13	B1	45	72.744	691658	24752.9	Target 1
13	B1	46	73.0336	681791	24673.3	Target 1
13	B1	47	73.3233	675525	24636.4	Target 1
13	B1	48	73.6129	665832	24614.2	Target 1
13	B1	49	73.9025	661023	24582.9	Target 1
13	B1	50	74.1921	652419	24537	Target 1
13	B1	51	74.4817	644378	24477.4	Target 1
13	B1	52	74.7714	639852	24402.2	Target 1
13	B1	53	75.061	629990	24305.8	Target 1
13	B1	54	75.3506	620612	24186.2	Target 1
13	B1	55	75.6402	617623	24052.6	Target 1
13	B1	56	75.9298	607587	23924.5	Target 1
13	B1	57	76.2195	602037	23817	Target 1
13	B1	58	76.5091	594948	23731.8	Target 1
13	B1	59	76.7987	586715	23656	Target 1
13	B1	60	77.0883	579929	23575.1	Target 1
13	B1	61	77.3779	572764	23486.9	Target 1
13	B1	62	77.6676	567710	23405.1	Target 1
13	B1	63	77.9572	558780	23350.6	Target 1
13	B1	64	78.2468	552495	23334.9	Target 1
13	B1	65	78.5364	547296	23347.1	Target 1
13	B1	66	78.826	538137	23351.7	Target 1
13	B1	67	79.1157	531772	23300.9	Target 1
13	B1	68	79.4053	523582	23156.5	Target 1
13	B1	69	79.6949	516065	22910.6	Target 1
13	B1	70	79.9845	511780	22593.4	Target 1
13	B1	71	80.2742	504636	22263.5	Target 1
13	B1	72	80.5638	497037	21986	Target 1
13	B1	73	80.8534	491696	21810.2	Target 1
13	B1	74	81.143	486866	21752.2	Target 1
13	B1	75	81.4326	479766	21791.9	Target 1
13	B1	76	81.7223	472001	21883	Target 1
13	B1	77	82.0119	465431	21976.7	Target 1
13	B1	78	82.3015	459258	22052.6	Target 1
13	B1	79	82.5911	453111	22146.7	Target 1
13	B1	80	82.8807	445577	22372.6	Target 1
13	B1	81	83.1704	440443	22937	Target 1
13	B1	82	83.46	434408	24165.2	Target 1
13	B1	83	83.7496	426493	26276.7	Target 1
13	B1	84	84.0392	420969	29895	Target 1
13	B1	85	84.3288	411303	35806.4	Target 1
13	B1	86	84.6185	402881	44774	Target 1
13	B1	87	84.9081	389798	57348.7	Target 1
13	B1	88	85.1977	374148	73499.5	Target 1
13	B1	89	85.4873	340207	92233.1	Target 1
13	B1	90	85.7769	278844	111396	Target 1
13	B1	91	86.0666	180681	127864	Target 1
13	B1	92	86.3562	83296.9	138222	Target 1
13	B1	93	86.6458	21671.4	139795	Target 1
13	B1	94	86.9354	350.759	131651	Target 1
13	B1	95	87.2251	-7649.18	115072	Target 1
13	B1	96	87.5147	-10265.5	93206	Target 1
13	B1	97	87.8043	-10562.1	70003	Target 1
13	B1	98	88.0939	-11435.6	48953.4	Target 1
13	B1	99	88.3835	-11862.8	32207.6	Target 1
13	B1	100	88.6732	-11058	19707.7	Target 1
13	B1	101	88.9628	-13597.4	11036.7	Target 1
13	B1	102	89.2524	-13402.1	6067.2	Target 1
13	B1	103	89.542	-15414.4	3435.69	Target 1
13	B1	104	89.8316	-13867.2	2074.97	Target 1
13	B1	105	90.1213	-14636.7	1305.44	Target 1
13	B1	106	90.4109	-15634.6	775.588	Target 1
13	B1	107	90.7005	-15056.7	351.314	Target 1
13	B1	108	90.9901	-13018.2	13.625	Target 1
13	B1	109	91.2797	-14297.1	-214.789	Target 1
13	B1	110	91.5694	-14731.6	-314.445	Target 1
13	B1	111	91.859	-13590.3	-291.004	Target 1
13	B1	112	92.1486	-14409	-179.121	Target 1
13	B1	113	92.4382	-14828.7	-33.0996	Target 1
13	B1	114	92.7278	-15544.6	89.6172	Target 1
13	B1	115	93.0175	-14714.1	146.355	Target 1
13	B1	116	93.3071	-17329.2	123.176	Target 1
13	B1	117	93.5967	-13397.1	39.2617	Target 1
13	B1	118	93.8863	-14415.9	-62.5469	Target 1
13	B1	119	94.1759	-15891.9	-136.762	Target 1
13	B1	120	94.4656	-15247.2	-157.014	Target 1
13	B1	121	94.7552	-14989.9	-125.535	Target 1
14	B2	1	60.0007	981575	21805.1	Target 1
14	B2	2	60.2903	979182	22179.2	Target 1
14	B2	3	60.5799	971897	22591.9	Target 1
14	B2	4	60.8696	966682	23026.5	Target 1
14	B2	5	61.1592	960345	23449.4	Target 1
14	B2	6	61.4488	953480	23850	Target 1
14	B2	7	61.7384	947792	24210.5	Target 1
14	B2	8	62.028	939818	24499.1	Target 1
14	B2	9	62.3177	932438	24697.4	Target 1
14	B2	10	62.6073	923144	24816	Target 1
14	B2	11	62.8969	916443	24893.7	Target 1
14	B2	12	63.1865	907515	24975.8	Target 1
14	B2	13	63.4762	902439	25088.9	Target 1
14	B2	14	63.7658	895150	25227.3	Target 1
14	B2	15	64.0554	885855	25362.5	Target 1
14	B2	16	64.345	876790	25465.1	Target 1
14	B2	17	64.6346	870458	25523.4	Target 1
14	B2	18	64.9243	863352	25546.9	Target 1
14	B2	19	65.2139	853700	25558.5	Target 1
14	B2	20	65.5035	845535	25578.6	Target 1
14	B2	21	65.7931	839809	25611.5	Target 1
14	B2	22	66.0827	831676	25640.9	Target 1
14	B2	23	66.3724	823084	25636.7	Target 1
14	B2	24	66.662	814661	25572.1	Target 1
14	B2	25	66.9516	806837	25439.9	Target 1
14	B2	26	67.2412	799411	25261.1	Target 1
14	B2	27	67.5308	792283	25076.3	Target 1
14	B2	28	67.8205	782184	24928.6	Target 1
14	B2	29	68.1101	777600	24840.8	Target 1
14	B2	30	68.3997	771398	24803.8	Target 1
14	B2	31	68.6893	760898	24782	Target 1
14	B2	32	68.9789	754486	24735	Target 1
14	B2	33	69.2686	745483	24642.1	Target 1
14	B2	34	69.5582	739105	24513.1	Target 1
14	B2	35	69.8478	731757	24377.8	Target 1
14	B2	36	70.1374	724074	24262.1	Target 1
14	B2	37	70.427	717814	24168.3	Target 1
14	B2	38	70.7167	710522	24071.7	Target 1
14	B2	39	71.0063	702728	23938.8	Target 1
14	B2	40	71.2959	693920	23752.7	Target 1
14	B2	41	71.5855	686811	23530.6	Target 1
14	B2	42	71.8752	681902	23318.4	Target 1
14	B2	43	72.1648	674925	23166.1	Target 1
14	B2	44	72.4544	666502	23100.9	Target 1
14	B2	45	72.744	662055	23126.6	Target 1
14	B2	46	73.0336	654494	23206.3	Target 1
14	B2	47	73.3233	644861	23292.4	Target 1
14	B2	48	73.6129	639193	23354.4	Target 1
14	B2	49	73.9025	633840	23371.2	Target 1
14	B2	50	74.1921	624536	23330.6	Target 1
14	B2	51	74.4817	617004	23225.2	Target 1
14	B2	52	74.7714	612221	23045.6	Target 1
14	B2	53	75.061	602726	22807.1	Target 1
14	B2	54	75.3506	595434	22544.9	Target 1
14	B2	55	75.6402	590664	22301.3	Target 1
14	B2	56	75.9298	584798	22109.8	Target 1
14	B2	57	76.2195	577108	21980.6	Target 1
14	B2	58	76.5091	570156	21901.5	Target 1
14	B2	59	76.7987	561892	21851.6	Target 1
14	B2	60	77.0883	558249	21815.7	Target 1
14	B2	61	77.3779	551484	21785.5	Target 1
14	B2	62	77.6676	544533	21751.7	Target 1
14	B2	63	77.9572	537266	21699.8	Target 1
14	B2	64	78.2468	530516	21617.3	Target 1
14	B2	65	78.5364	524904	21506.6	Target 1
14	B2	66	78.826	516810	21388.6	Target 1
14	B2	67	79.1157	513905	21288.1	Target 1
14	B2	68	79.4053	505633	21215.4	Target 1
14	B2	69	79.6949	498550	21156.6	Target 1
14	B2	70	79.9845	491959	21084.4	Target 1
14	B2	71	80.2742	486158	20977.9	Target 1
14	B2	72	80.5638	479827	20839.1	Target 1
14	B2	73	80.8534	474518	20691.8	Target 1
14	B2	74	81.143	467737	20568.5	Target 1
14	B2	75	81.4326	461420	20493.3	Target 1
14	B2	76	81.7223	457241	20473	Target 1
14	B2	77	82.0119	449849	20500.9	Target 1
14	B2	78	82.3015	443414	20571.1	Target 1
14	B2	79	82.5911	436438	20703.9	Target 1
14	B2	80	82.8807	432353	20974.6	Target 1
14	B2	81	83.1704	424840	21549.2	Target 1
14	B2	82	83.46	419270	22723.3	Target 1
14	B2	83	83.7496	413084	24849.4	Target 1
14	B2	84	84.0392	405134	28564	Target 1
14	B2	85	84.3288	400834	34664.1	Target 1
14	B2	86	84.6185	389360	43922.7	Target 1
14	B2	87	84.9081	379420	56844.2	Target 1
14	B2	88	85.1977	360911	73292.2	Target 1
14	B2	89	85.4873	327246	92142.6	Target 1
14	B2	90	85.7769	269310	111141	Target 1
14	B2	91	86.0666	175819	127143	Target 1
14	B2	92	86.3562	86951.7	136813	Target 1
14	B2	93	86.6458	30896.9	137627	Target 1
14	B2	94	86.9354	9499.41	128817	Target 1
14	B2	95	87.2251	4218.46	111795	Target 1
14	B2	96	87.5147	2775.73	89766.1	Target 1
14	B2	97	87.8043	2646.17	66658.3	Target 1
14	B2	98	88.0939	2330.82	45883	Target 1
14	B2	99	88.3835	51.5525	29480.6	Target 1
14	B2	100	88.6732	320.888	17592.1	Target 1
14	B2	101	88.9628	-273.586	9797.96	Target 1
14	B2	102	89.2524	-99.2253	5304.81	Target 1
14	B2	103	89.542	-1459.13	2900.76	Target 1
14	B2	104	89.8316	-901.785	1673.53	Target 1
14	B2	105	90.1213	344.793	1055.45	Target 1
14	B2	106	90.4109	-1774.09	740.229	Target 1
14	B2	107	90.7005	-1043.03	575.086	Target 1
14	B2	108	90.9901	-2169.33	482.73	Target 1
14	B2	109	91.2797	-760.039	422.299	Target 1
14	B2	110	91.5694	-2431.17	374.035	Target 1
14	B2	111	91.859	-888.381	329.574	Target 1
14	B2	112	92.1486	-1474.79	280.441	Target 1
14	B2	113	92.4382	-3140.37	209.959	Target 1
14	B2	114	92.7278	-1904.69	96.9395	Target 1
14	B2	115	93.0175	-3017.66	-68.8887	Target 1
14	B2	116	93.3071	-935.725	-271.869	Target 1
14	B2	117	93.5967	-215.597	-471.184	Target 1
14	B2	118	93.8863	-502.638	-621.463	Target 1
14	B2	119	94.1759	-1927.63	-700.152	Target 1
14	B2	120	94.4656	-491.348	-721.041	Target 1
14	B2	121	94.7552	-1942.93	-723.736	Target 1
15	B3	1	60.0013	935641	22615.1	Target 1
15	B3	2	60.2911	933201	22828.7	Target 1
15	B3	3	60.5809	927510	23064.7	Target 1
15	B3	4	60.8706	920381	23282.6	Target 1
15	B3	5	61.1604	915162	23449.2	Target 1
15	B3	6	61.4502	907525	23552.9	Target 1
15	B3	7	61.74	900241	23606.3	Target 1
15	B3	8	62.0297	893008	23639.6	Target 1
15	B3	9	62.3195	886528	23684.8	Target 1
15	B3	10	62.6093	878088	23760.3	Target 1
15	B3	11	62.8991	872808	23863.2	Target 1
15	B3	12	63.1888	864312	23971.9	Target 1
15	B3	13	63.4786	856663	24058	Target 1
15	B3	14	63.7684	849589	24099.9	Target 1
15	B3	15	64.0582	841059	24092.6	Target 1
15	B3	16	64.348	833890	24047.6	Target 1
15	B3	17	64.6377	826950	23983	Target 1
15	B3	18	64.9275	818205	23911.9	Target 1
15	B3	19	65.2173	812668	23835.3	Target 1
15	B3	20	65.5071	805418	23745.2	Target 1
15	B3	21	65.7968	795615	23635.1	Target 1
15	B3	22	66.0866	789449	23509.3	Target 1
15	B3	23	66.3764	782525	23383.1	Target 1
15	B3	24	66.6662	774950	23276.3	Target 1
15	B3	25	66.9559	768688	23204.8	Target 1
15	B3	26	67.2457	760866	23175.9	Target 1
15	B3	27	67.5355	753154	23188.1	Target 1
15	B3	28	67.8253	747397	23231.2	Target 1
15	B3	29	68.1151	739702	23284.7	Target 1
15	B3	30	68.4048	733222	23321	Target 1
15	B3	31	68.6946	724636	23311.3	Target 1
15	B3	32	68.9844	717896	23238.9	Target 1
15	B3	33	69.2742	710704	23107.9	Target 1
15	B3	34	69.5639	703312	22944.1	Target 1
15	B3	35	69.8537	696298	22784.2	Target 1
15	B3	36	70.1435	690355	22658.5	Target 1
15	B3	37	70.4333	683800	22578	Target 1
15	B3	38	70.723	676524	22530.5	Target 1
15	B3	39	71.0128	668765	22490.2	Target 1
15	B3	40	71.3026	662582	22433	Target 1
15	B3	41	71.5924	656153	22348.7	Target 1
15	B3	42	71.8821	647804	22244.3	Target 1
15	B3	43	72.1719	642147	22136.2	Target 1
15	B3	44	72.4617	636305	22038.4	Target 1
15	B3	45	72.7515	629430	21954.1	Target 1
15	B3	46	73.0413	621744	21868.6	Target 1
15	B3	47	73.331	615432	21784.3	Target 1
15	B3	48	73.6208	608670	21697.5	Target 1
15	B3	49	73.9106	602820	21611	Target 1
15	B3	50	74.2004	596296	21526.2	Target 1
15	B3	51	74.4901	589438	21440.2	Target 1
15	B3	52	74.7799	581217	21348.6	Target 1
15	B3	53	75.0697	576662	21252	Target 1
15	B3	54	75.3595	568961	21157.9	Target 1
15	B3	55	75.6492	563796	21075.1	Target 1
15	B3	56	75.939	556265	21004.4	Target 1
15	B3	57	76.2288	550300	20935.2	Target 1
15	B3	58	76.5186	544301	20851.1	Target 1
15	B3	59	76.8083	535725	20740.3	Target 1
15	B3	60	77.0981	532474	20603.1	Target 1
15	B3	61	77.3879	524985	20451.3	Target 1
15	B3	62	77.6777	518916	20301.2	Target 1
15	B3	63	77.9675	512756	20166.3	Target 1
15	B3	64	78.2572	507309	20052	Target 1
15	B3	65	78.547	500870	19955	Target 1
15	B3	66	78.8368	495020	19866.1	Target 1
15	B3	67	79.1266	488901	19776	Target 1
15	B3	68	79.4163	481363	19682.1	Target 1
15	B3	69	79.7061	477294	19590.5	Target 1
15	B3	70	79.9959	471855	19512.8	Target 1
15	B3	71	80.2857	464546	19456.1	Target 1
15	B3	72	80.5755	458768	19415.9	Target 1
15	B3	73	80.8652	454158	19376.7	Target 1
15	B3	74	81.155	447111	19321.1	Target 1
15	B3	75	81.4448	440370	19241.4	Target 1
15	B3	76	81.7346	437122	19145.3	Target 1
15	B3	77	82.0243	430332	19055.3	Target 1
15	B3	78	82.3141	424932	19005.1	Target 1
15	B3	79	82.6039	418293	19042	Target 1
15	B3	80	82.8937	413752	19239.4	Target 1
15	B3	81	83.1834	407708	19720.9	Target 1
15	B3	82	83.4732	401996	20695	Target 1
15	B3	83	83.763	396580	22430.3	Target 1
15	B3	84	84.0528	389094	25175.8	Target 1
15	B3	85	84.3425	382814	29668.2	Target 1
15	B3	86	84.6323	374286	36589.3	Target 1
15	B3	87	84.9221	363108	46556.8	Target 1
15	B3	88	85.2119	348886	59842.4	Target 1
15	B3	89	85.5017	324150	76013.8	Target 1
15	B3	90	85.7914	275412	93630.8	Target 1
15	B3	91	86.0812	194258	110198	Target 1
15	B3	92	86.371	103172	122555	Target 1
15	B3	93	86.6608	39680	127733	Target 1
15	B3	94	86.9505	14445.7	124002	Target 1
15	B3	95	87.2403	5455.09	111640	Target 1
15	B3	96	87.5301	3688.15	92965.5	Target 1
15	B3	97	87.8199	3023.07	71549.4	Target 1
15	B3	98	88.1096	2856.7	50986.2	Target 1
15	B3	99	88.3994	1808.62	33839.9	Target 1
15	B3	100	88.6892	548.843	21092.5	Target 1
15	B3	101	88.979	1343.02	11622.1	Target 1
15	B3	102	89.2688	2225.64	5989.64	Target 1
15	B3	103	89.5585	-170.31	2940.62	Target 1
15	B3	104	89.8483	-249.487	1414.64	Target 1
15	B3	105	90.1381	580.363	681.473	Target 1
15	B3	106	90.4279	-211.204	312.02	Target 1
15	B3	107	90.7176	725.975	89.1035	Target 1
15	B3	108	91.0074	-1481.9	-77.9277	Target 1
15	B3	109	91.2972	-718.251	-212.322	Target 1
15	B3	110	91.587	1371.73	-305.498	Target 1
15	B3	111	91.8767	272.188	-341.059	Target 1
15	B3	112	92.1665	-128.341	-315.08	Target 1
15	B3	113	92.4563	-2094.18	-249.115	Target 1
15	B3	114	92.7461	-1151.98	-186.402	Target 1
15	B3	115	93.0359	-548.142	-170.311	Target 1
15	B3	116	93.3256	-1419.18	-219.525	Target 1
15	B3	117	93.6154	-158.004	-319.174	Target 1
15	B3	118	93.9052	-1126.7	-434.092	Target 1
15	B3	119	94.195	-1345.31	-532.291	Target 1
15	B3	120	94.4847	75.435	-600.715	Target 1
15	B3	121	94.7745	-1558.84	-645.025	Target 1
16	B4	1	60.0013	955649	22732.9	Target 1
16	B4	2	60.2911	948740	22956.7	Target 1
16	B4	3	60.5809	946533	23234.8	Target 1
16	B4	4	60.8706	941472	23537.2	Target 1
16	B4	5	61.1604	933279	23828	Target 1
16	B4	6	61.4502	925926	24078.4	Target 1
16	B4	7	61.74	919394	24272.9	Target 1
16	B4	8	62.0297	911915	24408	Target 1
16	B4	9	62.3195	904413	24485.4	Target 1
16	B4	10	62.6093	897046	24510.5	Target 1
16	B4	11	62.8991	888947	24493.4	Target 1
16	B4	12	63.1888	881395	24452.1	Target 1
16	B4	13	63.4786	873464	24410.6	Target 1
16	B4	14	63.7684	866569	24390.4	Target 1
16	B4	15	64.0582	858202	24400.6	Target 1
16	B4	16	64.348	852510	24434.8	Target 1
16	B4	17	64.6377	844124	24474.8	Target 1
16	B4	18	64.9275	835453	24502.6	Target 1
16	B4	19	65.2173	828900	24507.5	Target 1
16	B4	20	65.5071	820313	24486.9	Target 1
16	B4	21	65.7968	813969	24441.9	Target 1
16	B4	22	66.0866	805913	24372.7	Target 1
16	B4	23	66.3764	798263	24280.7	Target 1
16	B4	24	66.6662	789883	24172.6	Target 1
16	B4	25	66.9559	783175	24061.5	Target 1
16	B4	26	67.2457	775922	23962.3	Target 1
16	B4	27	67.5355	769157	23885	Target 1
16	B4	28	67.8253	760845	23830.9	Target 1
16	B4	29	68.1151	754070	23795.1	Target 1
16	B4	30	68.4048	746567	23770	Target 1
16	B4	31	68.6946	739889	23749.1	Target 1
16	B4	32	68.9844	731991	23727.1	Target 1
16	B4	33	69.2742	724824	23700.3	Target 1
16	B4	34	69.5639	718498	23666.3	Target 1
16	B4	35	69.8537	709461	23624.6	Target 1
16	B4	36	70.1435	703520	23574	Target 1
16	B4	37	70.4333	696743	23510	Target 1
16	B4	38	70.723	688666	23422.9	Target 1
16	B4	39	71.0128	681708	23301.6	Target 1
16	B4	40	71.3026	674740	23140.1	Target 1
16	B4	41	71.5924	667388	22944.5	Target 1
16	B4	42	71.8821	659878	22733.1	Target 1
16	B4	43	72.1719	654936	22528.9	Target 1
16	B4	44	72.4617	647178	22349	Target 1
16	B4	45	72.7515	641273	22193.6	Target 1
16	B4	46	73.0413	634290	22055	Target 1
16	B4	47	73.331	626476	21949	Target 1
16	B4	48	73.6208	621118	21885.2	Target 1
16	B4	49	73.9106	614177	21876.2	Target 1
16	B4	50	74.2004	609057	21922.2	Target 1
16	B4	51	74.4901	600999	21999	Target 1
16	B4	52	74.7799	594134	22061.4	Target 1
16	B4	53	75.0697	586999	22063.3	Target 1
16	B4	54	75.3595	579380	21979.5	Target 1
16	B4	55	75.6492	573115	21817.3	Target 1
16	B4	56	75.939	568083	21608.3	Target 1
16	B4	57	76.2288	560451	21389.8	Target 1
16	B4	58	76.5186	554667	21189.3	Target 1
16	B4	59	76.8083	546600	21019.3	Target 1
16	B4	60	77.0981	543006	20882.2	Target 1
16	B4	61	77.3879	535917	20775	Target 1
16	B4	62	77.6777	529123	20690.4	Target 1
16	B4	63	77.9675	523225	20616.7	Target 1
16	B4	64	78.2572	517224	20537.5	Target 1
16	B4	65	78.547	510842	20436.3	Target 1
16	B4	66	78.8368	505187	20301.4	Target 1
16	B4	67	79.1266	497857	20134	Target 1
16	B4	68	79.4163	491666	19953.8	Target 1
16	B4	69	79.7061	486927	19796.5	Target 1
16	B4	70	79.9959	482135	19700.6	Target 1
16	B4	71	80.2857	474835	19686.7	Target 1
16	B4	72	80.5755	469563	19742.9	Target 1
16	B4	73	80.8652	463753	19828.7	Target 1
16	B4	74	81.155	455641	19895.6	Target 1
16	B4	75	81.4448	450673	19914.6	Target 1
16	B4	76	81.7346	445801	19889.5	Target 1
16	B4	77	82.0243	439311	19851.5	Target 1
16	B4	78	82.3141	434170	19839.9	Target 1
16	B4	79	82.6039	427997	19889.1	Target 1
16	B4	80	82.8937	421268	20041.4	Target 1
16	B4	81	83.1834	414400	20386.8	Target 1
16	B4	82	83.4732	410019	21123.1	Target 1
16	B4	83	83.763	403933	22565.7	Target 1
16	B4	84	84.0528	398309	25021.5	Target 1
16	B4	85	84.3425	391960	29278.3	Target 1
16	B4	86	84.6323	383962	36070.8	Target 1
16	B4	87	84.9221	372165	46046.9	Target 1
16	B4	88	85.2119	359485	59488.9	Target 1
16	B4	89	85.5017	332527	75966.6	Target 1
16	B4	90	85.7914	284617	94037.6	Target 1
16	B4	91	86.0812	202076	111190	Target 1
16	B4	92	86.371	106865	124215	Target 1
16	B4	93	86.6608	41157.2	130054	Target 1
16	B4	94	86.9505	11841.5	126860	Target 1
16	B4	95	87.2403	3490.97	114806	Target 1
16	B4	96	87.5301	443.928	96148	Target 1
16	B4	97	87.8199	-2083.51	74469.5	Target 1
16	B4	98	88.1096	-813.849	53444.3	Target 1
16	B4	99	88.3994	-1158.19	35753.2	Target 1
16	B4	100	88.6892	-1945.23	22595.8	Target 1
16	B4	101	88.979	-2699.67	12681	Target 1
16	B4	102	89.2688	-1978.5	6721.93	Target 1
16	B4	103	89.5585	-2988.24	3493.84	Target 1
16	B4	104	89.8483	-2980.11	1894.36	Target 1
16	B4	105	90.1381	-3265.59	1151.35	Target 1
16	B4	106	90.4279	-3329.94	802.521	Target 1
16	B4	107	90.7176	-4077.3	604.859	Target 1
16	B4	108	91.0074	-3995.41	446.594	Target 1
16	B4	109	91.2972	-3464.93	288.74	Target 1
16	B4	110	91.587	-4229.88	133.119	Target 1
16	B4	111	91.8767	-3088.33	3.26953	Target 1
16	B4	112	92.1665	-2972.78	-72.3809	Target 1
16	B4	113	92.4563	-3540.16	-77.0176	Target 1
16	B4	114	92.7461	-3785.08	-16.4102	Target 1
16	B4	115	93.0359	-5046.82	81.832	Target 1
16	B4	116	93.3256	-3397.32	180.891	Target 1
16	B4	117	93.6154	-4424.62	251.322	Target 1
16	B4	118	93.9052	-4504.37	281.18	Target 1
16	B4	119	94.195	-4873.5	275.004	Target 1
16	B4	120	94.4847	-4848.8	245.625	Target 1
16	B4	121	94.7745	-4329.02	206.219	Target 1
17	B5	1	60.0012	1.1991e+06	29243.5	Target 1
17	B5	2	60.2909	1194073	29672.8	Target 1
17	B5	3	60.5805	1.18702e+06	30112.8	Target 1
17	B5	4	60.8702	1.17966e+06	30502.2	Target 1
17	B5	5	61.1599	1.17148e+06	30806.1	Target 1
17	B5	6	61.4495	1.16157e+06	31032.8	Target 1
17	B5	7	61.7392	1.1521e+06	31226.6	Target 1
17	B5	8	62.0289	1.14467e+06	31440	Target 1
17	B5	9	62.3185	1.13388e+06	31704.9	Target 1
17	B5	10	62.6082	1.12687e+06	32014.6	Target 1
17	B5	11	62.8979	1.11618e+06	32328.1	Target 1
17	B5	12	63.1875	1.10489e+06	32586.8	Target 1
17	B5	13	63.4772	1.09692e+06	32736.8	Target 1
17	B5	14	63.7669	1.08624e+06	32748.8	Target 1
17	B5	15	64.0565	1075905	32629.7	Target 1
17	B5	16	64.3462	1.0645e+06	32422.3	Target 1
17	B5	17	64.6359	1.05621e+06	32192.3	Target 1
[truncated: 9,663 more rows]

## Sheet: Melt Curve Result
Block Type	96-Well 0.2-mL Block
Calibration Background is expired	No
Calibration Background performed on	12-16-2020
Calibration Pure Dye ABY is expired	No
Calibration Pure Dye ABY performed on	12-16-2020
Calibration Pure Dye CY5 is expired	No
Calibration Pure Dye CY5 performed on	12-16-2020
Calibration Pure Dye FAM is expired	No
Calibration Pure Dye FAM performed on	12-16-2020
Calibration Pure Dye JUN is expired	No
Calibration Pure Dye JUN performed on	12-16-2020
Calibration Pure Dye MUSTANG PURPLE is expired	No
Calibration Pure Dye MUSTANG PURPLE performed on	12-16-2020
Calibration Pure Dye NED is expired	No
Calibration Pure Dye NED performed on	12-16-2020
Calibration Pure Dye ROX is expired	No
Calibration Pure Dye ROX performed on	12-16-2020
Calibration Pure Dye SYBR is expired	No
Calibration Pure Dye SYBR performed on	12-16-2020
Calibration Pure Dye TAMRA is expired	No
Calibration Pure Dye TAMRA performed on	12-16-2020
Calibration Pure Dye VIC is expired	No
Calibration Pure Dye VIC performed on	12-16-2020
Calibration ROI is expired	No
Calibration ROI performed on	12-16-2020
Calibration Uniformity is expired	No
Calibration Uniformity performed on	12-16-2020
Chemistry	SYBR_GREEN
Date Created	2021-03-23 15:56:50 PM CST
Experiment Barcode
Experiment Comment
Experiment File Name	H:\2021.03.23 第二板.eds
Experiment Name	Comparative-Ct-SYBR
Experiment Run End Time	2021-03-23 13:57:36 PM CST
Experiment Type	Comparative Cт (ΔΔCт)
Instrument Name	272522193
Instrument Serial Number	272522193
Instrument Type	QuantStudio™ 5 System
Passive Reference
Post-read Stage/Step
Pre-read Stage/Step
Quantification Cycle Method	Ct
Signal Smoothing On	true
Stage where Melt Analysis is performed	Stage3
Stage/ Cycle where Ct Analysis is performed	Stage2, Step2
User Name
Well	Well Position	Sample	Target Name	Tm	Melt Peak Height
1	A1	Sample 1	Target 1	77.6676	223392
2	A2	Sample 1	Target 1	77.6676	216640
3	A3	Sample 1	Target 1	77.8226	213541
4	A4	Sample 1	Target 1	77.8226	199405
5	A5	Sample 1	Target 1	84.3332	105822
6	A6	Sample 1	Target 1	84.478	135344
7	A7	Sample 1	Target 1	84.4872	101035
8	A8	Sample 1	Target 1	84.4872	84697.6
9	A9	Sample 1	Target 1	83.6179	153291
10	A10	Sample 1	Target 1	83.6179	152949
11	A11	Sample 1	Target 1	83.459	137591
12	A12	Sample 1	Target 1	83.459	134953
13	B1	Sample 1	Target 1	86.501	140215
14	B2	Sample 1	Target 1	86.501	138425
15	B3	Sample 1	Target 1	86.6608	127733
16	B4	Sample 1	Target 1	86.6608	130054
17	B5	Sample 1	Target 1	86.216	195687
18	B6	Sample 1	Target 1	86.216	140744
19	B7	Sample 1	Target 1	86.2259	84504.8
20	B8	Sample 1	Target 1	86.2259	81914.8
21	B9	Sample 1	Target 1	83.473	133460
22	B10	Sample 1	Target 1	83.473	137713
23	B11	Sample 1	Target 1	83.3142	144985
24	B12	Sample 1	Target 1	83.3142	130418
25	C1	Sample 1	Target 1	86.3562	152619
26	C2	Sample 1	Target 1	86.3562	166155
27	C3	Sample 1	Target 1	86.5159	132843
28	C4	Sample 1	Target 1	86.6608	128413
29	C5	Sample 1	Target 1	85.9263	136102
30	C6	Sample 1	Target 1	85.9263	120858
31	C7	Sample 1	Target 1	86.081	91704.5
32	C8	Sample 1	Target 1	86.081	128291
33	C9	Sample 1	Target 1	83.3281	144562
34	C10	Sample 1	Target 1	83.473	143363
35	C11	Sample 1	Target 1	83.1694	132949
36	C12	Sample 1	Target 1	83.3142	131471
37	D1	Sample 1	Target 1	86.2114	137294
38	D2	Sample 1	Target 1	86.2114	147137
39	D3	Sample 1	Target 1	86.5159	124925
40	D4	Sample 1	Target 1	86.5159	120998
41	D5	Sample 1	Target 1	85.6367	141445
42	D6	Sample 1	Target 1	85.6367	112801
43	D7	Sample 1	Target 1	85.7912	121918
44	D8	Sample 1	Target 1	85.6463	127106
45	D9	Sample 1	Target 1	83.3281	142780
46	D10	Sample 1	Target 1	83.3281	141966
47	D11	Sample 1	Target 1	83.1694	143383
48	D12	Sample 1	Target 1	83.1694	128717
49	E1	Sample 1	Target 1	85.1977	103464
50	E2	Sample 1	Target 1	85.1977	113958
51	E3	Sample 1	Target 1	85.3568	112263
52	E4	Sample 1	Target 1	85.3568	123032
53	E5	Sample 1	Target 1	83.4642	109868
54	E6	Sample 1	Target 1	83.609	103317
55	E7	Sample 1	Target 1	83.7627	104714
56	E8	Sample 1	Target 1	83.6178	112191
57	E9	Sample 1	Target 1	83.3281	154581
58	E10	Sample 1	Target 1	83.3281	144568
59	E11	Sample 1	Target 1	83.0246	138223
60	E12	Sample 1	Target 1	83.1694	132111
61	F1	Sample 1	Target 1	85.1977	126988
62	F2	Sample 1	Target 1	85.1977	111718
63	F3	Sample 1	Target 1	85.3568	128299
64	F4	Sample 1	Target 1	85.3568	107781
65	F5	Sample 1	Target 1	83.4642	119817
66	F6	Sample 1	Target 1	83.4642	121680
67	F7	Sample 1	Target 1	83.6178	114573
68	F8	Sample 1	Target 1	83.6178	121571
69	F9	Sample 1	Target 1	83.3281	150163
70	F10	Sample 1	Target 1	83.3281	137588
71	F11	Sample 1	Target 1	83.0246	131407
72	F12	Sample 1	Target 1	83.1694	142219
73	G1	Sample 1	Target 1	85.0529	124588
74	G2	Sample 1	Target 1	85.0529	116888
75	G3	Sample 1	Target 1	85.2119	121850
76	G4	Sample 1	Target 1	85.2119	118655
77	G5	Sample 1	Target 1	83.609	111109
78	G6	Sample 1	Target 1	83.609	128021
79	G7	Sample 1	Target 1	83.7627	122165
80	G8	Sample 1	Target 1	83.7627	120673
81	G9	Sample 1	Target 1	83.3281	144886
82	G10	Sample 1	Target 1	83.3281	130910
83	G11	Sample 1	Target 1	83.0246	139150
84	G12	Sample 1	Target 1	83.1694	145983
85	H1	Sample 1	Target 1	82.4463	178050
86	H2	Sample 1	Target 1	82.4463	230211
87	H3	Sample 1	Target 1	82.6039	157497
88	H4	Sample 1	Target 1	82.6039	159487
89	H5	Sample 1	Target 1	84.1883	166229
90	H6	Sample 1	Target 1	84.1883	154670
91	H7	Sample 1	Target 1	84.4872	161928
92	H8	Sample 1	Target 1	84.3423	145956
93	H9	Sample 1	Target 1	83.473	155122
94	H10	Sample 1	Target 1	83.3281	145395
95	H11	Sample 1	Target 1	83.1694	154270
96	H12	Sample 1	Target 1	83.1694	147763
