# Supplementary material for: Linalool disrupts Escherichia coli biofilms via dual suppression of motility and adhesion
Source: Front Vet Sci. 2026 Jan 21;12:1728048. doi: 10.3389/fvets.2025.1728048 (PMC12871537; doi:10.3389/fvets.2025.1728048)
Supplement: Supplementary file 3 [file Table_3.xls]

## Sheet: Sample Setup
Block Type	96-Well 0.2-mL Block
Calibration Background is expired	No
Calibration Background performed on	12-16-2020
Calibration Pure Dye ABY is expired	No
Calibration Pure Dye ABY performed on	12-16-2020
Calibration Pure Dye CY5 is expired	No
Calibration Pure Dye CY5 performed on	12-16-2020
Calibration Pure Dye FAM is expired	No
Calibration Pure Dye FAM performed on	12-16-2020
Calibration Pure Dye JUN is expired	No
Calibration Pure Dye JUN performed on	12-16-2020
Calibration Pure Dye MUSTANG PURPLE is expired	No
Calibration Pure Dye MUSTANG PURPLE performed on	12-16-2020
Calibration Pure Dye NED is expired	No
Calibration Pure Dye NED performed on	12-16-2020
Calibration Pure Dye ROX is expired	No
Calibration Pure Dye ROX performed on	12-16-2020
Calibration Pure Dye SYBR is expired	No
Calibration Pure Dye SYBR performed on	12-16-2020
Calibration Pure Dye TAMRA is expired	No
Calibration Pure Dye TAMRA performed on	12-16-2020
Calibration Pure Dye VIC is expired	No
Calibration Pure Dye VIC performed on	12-16-2020
Calibration ROI is expired	No
Calibration ROI performed on	12-16-2020
Calibration Uniformity is expired	No
Calibration Uniformity performed on	12-16-2020
Chemistry	SYBR_GREEN
Date Created	2021-03-26 14:31:04 PM CST
Experiment Barcode
Experiment Comment
Experiment File Name	H:\2021.03.26 第二板.eds
Experiment Name	Comparative-Ct-SYBR
Experiment Run End Time	2021-03-26 11:54:55 AM CST
Experiment Type	Comparative Cт (ΔΔCт)
Instrument Name	272522193
Instrument Serial Number	272522193
Instrument Type	QuantStudio™ 5 System
Passive Reference
Post-read Stage/Step
Pre-read Stage/Step
Quantification Cycle Method	Ct
Signal Smoothing On	true
Stage where Melt Analysis is performed	Stage3
Stage/ Cycle where Ct Analysis is performed	Stage2, Step2
User Name
Well	Well Position	Sample Name	Sample Color	Biogroup Name	Biogroup Color	Target Name	Target Color	Task	Reporter	Quencher	Quantity	Comments
1	A1	Sample 1	RGB(0,0,255)			Target 1	RGB(176,23,31)	UNKNOWN	SYBR	None
2	A2	Sample 1	RGB(0,0,255)			Target 1	RGB(176,23,31)	UNKNOWN	SYBR	None
3	A3	Sample 1	RGB(0,0,255)			Target 1	RGB(176,23,31)	UNKNOWN	SYBR	None
4	A4	Sample 1	RGB(0,0,255)			Target 1	RGB(176,23,31)	UNKNOWN	SYBR	None
5	A5	Sample 1	RGB(0,0,255)			Target 1	RGB(176,23,31)	UNKNOWN	SYBR	None
6	A6	Sample 1	RGB(0,0,255)			Target 1	RGB(176,23,31)	UNKNOWN	SYBR	None
7	A7	Sample 1	RGB(0,0,255)			Target 1	RGB(176,23,31)	UNKNOWN	SYBR	None
8	A8	Sample 1	RGB(0,0,255)			Target 1	RGB(176,23,31)	UNKNOWN	SYBR	None
9	A9	Sample 1	RGB(0,0,255)			Target 1	RGB(176,23,31)	UNKNOWN	SYBR	None
10	A10	Sample 1	RGB(0,0,255)			Target 1	RGB(176,23,31)	UNKNOWN	SYBR	None
11	A11	Sample 1	RGB(0,0,255)			Target 1	RGB(176,23,31)	UNKNOWN	SYBR	None
12	A12	Sample 1	RGB(0,0,255)			Target 1	RGB(176,23,31)	UNKNOWN	SYBR	None
13	B1	Sample 1	RGB(0,0,255)			Target 1	RGB(176,23,31)	UNKNOWN	SYBR	None
14	B2	Sample 1	RGB(0,0,255)			Target 1	RGB(176,23,31)	UNKNOWN	SYBR	None
15	B3	Sample 1	RGB(0,0,255)			Target 1	RGB(176,23,31)	UNKNOWN	SYBR	None
16	B4	Sample 1	RGB(0,0,255)			Target 1	RGB(176,23,31)	UNKNOWN	SYBR	None
17	B5	Sample 1	RGB(0,0,255)			Target 1	RGB(176,23,31)	UNKNOWN	SYBR	None
18	B6	Sample 1	RGB(0,0,255)			Target 1	RGB(176,23,31)	UNKNOWN	SYBR	None
19	B7	Sample 1	RGB(0,0,255)			Target 1	RGB(176,23,31)	UNKNOWN	SYBR	None
20	B8	Sample 1	RGB(0,0,255)			Target 1	RGB(176,23,31)	UNKNOWN	SYBR	None
21	B9	Sample 1	RGB(0,0,255)			Target 1	RGB(176,23,31)	UNKNOWN	SYBR	None
22	B10	Sample 1	RGB(0,0,255)			Target 1	RGB(176,23,31)	UNKNOWN	SYBR	None
23	B11	Sample 1	RGB(0,0,255)			Target 1	RGB(176,23,31)	UNKNOWN	SYBR	None
24	B12	Sample 1	RGB(0,0,255)			Target 1	RGB(176,23,31)	UNKNOWN	SYBR	None
25	C1	Sample 1	RGB(0,0,255)			Target 1	RGB(176,23,31)	UNKNOWN	SYBR	None
26	C2	Sample 1	RGB(0,0,255)			Target 1	RGB(176,23,31)	UNKNOWN	SYBR	None
27	C3	Sample 1	RGB(0,0,255)			Target 1	RGB(176,23,31)	UNKNOWN	SYBR	None
28	C4	Sample 1	RGB(0,0,255)			Target 1	RGB(176,23,31)	UNKNOWN	SYBR	None
29	C5	Sample 1	RGB(0,0,255)			Target 1	RGB(176,23,31)	UNKNOWN	SYBR	None
30	C6	Sample 1	RGB(0,0,255)			Target 1	RGB(176,23,31)	UNKNOWN	SYBR	None
31	C7	Sample 1	RGB(0,0,255)			Target 1	RGB(176,23,31)	UNKNOWN	SYBR	None
32	C8	Sample 1	RGB(0,0,255)			Target 1	RGB(176,23,31)	UNKNOWN	SYBR	None
33	C9	Sample 1	RGB(0,0,255)			Target 1	RGB(176,23,31)	UNKNOWN	SYBR	None
34	C10	Sample 1	RGB(0,0,255)			Target 1	RGB(176,23,31)	UNKNOWN	SYBR	None
35	C11	Sample 1	RGB(0,0,255)			Target 1	RGB(176,23,31)	UNKNOWN	SYBR	None
36	C12	Sample 1	RGB(0,0,255)			Target 1	RGB(176,23,31)	UNKNOWN	SYBR	None
37	D1	Sample 1	RGB(0,0,255)			Target 1	RGB(176,23,31)	UNKNOWN	SYBR	None
38	D2	Sample 1	RGB(0,0,255)			Target 1	RGB(176,23,31)	UNKNOWN	SYBR	None
39	D3	Sample 1	RGB(0,0,255)			Target 1	RGB(176,23,31)	UNKNOWN	SYBR	None
40	D4	Sample 1	RGB(0,0,255)			Target 1	RGB(176,23,31)	UNKNOWN	SYBR	None
41	D5	Sample 1	RGB(0,0,255)			Target 1	RGB(176,23,31)	UNKNOWN	SYBR	None
42	D6	Sample 1	RGB(0,0,255)			Target 1	RGB(176,23,31)	UNKNOWN	SYBR	None
43	D7	Sample 1	RGB(0,0,255)			Target 1	RGB(176,23,31)	UNKNOWN	SYBR	None
44	D8	Sample 1	RGB(0,0,255)			Target 1	RGB(176,23,31)	UNKNOWN	SYBR	None
45	D9	Sample 1	RGB(0,0,255)			Target 1	RGB(176,23,31)	UNKNOWN	SYBR	None
46	D10	Sample 1	RGB(0,0,255)			Target 1	RGB(176,23,31)	UNKNOWN	SYBR	None
47	D11	Sample 1	RGB(0,0,255)			Target 1	RGB(176,23,31)	UNKNOWN	SYBR	None
48	D12	Sample 1	RGB(0,0,255)			Target 1	RGB(176,23,31)	UNKNOWN	SYBR	None
49	E1	Sample 1	RGB(0,0,255)			Target 1	RGB(176,23,31)	UNKNOWN	SYBR	None
50	E2	Sample 1	RGB(0,0,255)			Target 1	RGB(176,23,31)	UNKNOWN	SYBR	None
51	E3	Sample 1	RGB(0,0,255)			Target 1	RGB(176,23,31)	UNKNOWN	SYBR	None
52	E4	Sample 1	RGB(0,0,255)			Target 1	RGB(176,23,31)	UNKNOWN	SYBR	None
53	E5	Sample 1	RGB(0,0,255)			Target 1	RGB(176,23,31)	UNKNOWN	SYBR	None
54	E6	Sample 1	RGB(0,0,255)			Target 1	RGB(176,23,31)	UNKNOWN	SYBR	None
55	E7	Sample 1	RGB(0,0,255)			Target 1	RGB(176,23,31)	UNKNOWN	SYBR	None
56	E8	Sample 1	RGB(0,0,255)			Target 1	RGB(176,23,31)	UNKNOWN	SYBR	None
57	E9	Sample 1	RGB(0,0,255)			Target 1	RGB(176,23,31)	UNKNOWN	SYBR	None
58	E10	Sample 1	RGB(0,0,255)			Target 1	RGB(176,23,31)	UNKNOWN	SYBR	None
59	E11	Sample 1	RGB(0,0,255)			Target 1	RGB(176,23,31)	UNKNOWN	SYBR	None
60	E12	Sample 1	RGB(0,0,255)			Target 1	RGB(176,23,31)	UNKNOWN	SYBR	None
61	F1	Sample 1	RGB(0,0,255)			Target 1	RGB(176,23,31)	UNKNOWN	SYBR	None
62	F2	Sample 1	RGB(0,0,255)			Target 1	RGB(176,23,31)	UNKNOWN	SYBR	None
63	F3	Sample 1	RGB(0,0,255)			Target 1	RGB(176,23,31)	UNKNOWN	SYBR	None
64	F4	Sample 1	RGB(0,0,255)			Target 1	RGB(176,23,31)	UNKNOWN	SYBR	None
65	F5	Sample 1	RGB(0,0,255)			Target 1	RGB(176,23,31)	UNKNOWN	SYBR	None
66	F6	Sample 1	RGB(0,0,255)			Target 1	RGB(176,23,31)	UNKNOWN	SYBR	None
67	F7	Sample 1	RGB(0,0,255)			Target 1	RGB(176,23,31)	UNKNOWN	SYBR	None
68	F8	Sample 1	RGB(0,0,255)			Target 1	RGB(176,23,31)	UNKNOWN	SYBR	None
69	F9	Sample 1	RGB(0,0,255)			Target 1	RGB(176,23,31)	UNKNOWN	SYBR	None
70	F10	Sample 1	RGB(0,0,255)			Target 1	RGB(176,23,31)	UNKNOWN	SYBR	None
71	F11	Sample 1	RGB(0,0,255)			Target 1	RGB(176,23,31)	UNKNOWN	SYBR	None
72	F12	Sample 1	RGB(0,0,255)			Target 1	RGB(176,23,31)	UNKNOWN	SYBR	None
73	G1	Sample 1	RGB(0,0,255)			Target 1	RGB(176,23,31)	UNKNOWN	SYBR	None
74	G2	Sample 1	RGB(0,0,255)			Target 1	RGB(176,23,31)	UNKNOWN	SYBR	None
75	G3	Sample 1	RGB(0,0,255)			Target 1	RGB(176,23,31)	UNKNOWN	SYBR	None
76	G4	Sample 1	RGB(0,0,255)			Target 1	RGB(176,23,31)	UNKNOWN	SYBR	None
77	G5	Sample 1	RGB(0,0,255)			Target 1	RGB(176,23,31)	UNKNOWN	SYBR	None
78	G6	Sample 1	RGB(0,0,255)			Target 1	RGB(176,23,31)	UNKNOWN	SYBR	None
79	G7	Sample 1	RGB(0,0,255)			Target 1	RGB(176,23,31)	UNKNOWN	SYBR	None
80	G8	Sample 1	RGB(0,0,255)			Target 1	RGB(176,23,31)	UNKNOWN	SYBR	None
81	G9	Sample 1	RGB(0,0,255)			Target 1	RGB(176,23,31)	UNKNOWN	SYBR	None
82	G10	Sample 1	RGB(0,0,255)			Target 1	RGB(176,23,31)	UNKNOWN	SYBR	None
83	G11	Sample 1	RGB(0,0,255)			Target 1	RGB(176,23,31)	UNKNOWN	SYBR	None
84	G12	Sample 1	RGB(0,0,255)			Target 1	RGB(176,23,31)	UNKNOWN	SYBR	None
85	H1	Sample 1	RGB(0,0,255)			Target 1	RGB(176,23,31)	UNKNOWN	SYBR	None
86	H2	Sample 1	RGB(0,0,255)			Target 1	RGB(176,23,31)	UNKNOWN	SYBR	None
87	H3	Sample 1	RGB(0,0,255)			Target 1	RGB(176,23,31)	UNKNOWN	SYBR	None
88	H4	Sample 1	RGB(0,0,255)			Target 1	RGB(176,23,31)	UNKNOWN	SYBR	None
89	H5	Sample 1	RGB(0,0,255)			Target 1	RGB(176,23,31)	UNKNOWN	SYBR	None
90	H6	Sample 1	RGB(0,0,255)			Target 1	RGB(176,23,31)	UNKNOWN	SYBR	None
91	H7	Sample 1	RGB(0,0,255)			Target 1	RGB(176,23,31)	UNKNOWN	SYBR	None
92	H8	Sample 1	RGB(0,0,255)			Target 1	RGB(176,23,31)	UNKNOWN	SYBR	None
93	H9	Sample 1	RGB(0,0,255)			Target 1	RGB(176,23,31)	UNKNOWN	SYBR	None
94	H10	Sample 1	RGB(0,0,255)			Target 1	RGB(176,23,31)	UNKNOWN	SYBR	None
95	H11	Sample 1	RGB(0,0,255)			Target 1	RGB(176,23,31)	UNKNOWN	SYBR	None
96	H12	Sample 1	RGB(0,0,255)			Target 1	RGB(176,23,31)	UNKNOWN	SYBR	None

## Sheet: Amplification Data
Block Type	96-Well 0.2-mL Block
Calibration Background is expired	No
Calibration Background performed on	12-16-2020
Calibration Pure Dye ABY is expired	No
Calibration Pure Dye ABY performed on	12-16-2020
Calibration Pure Dye CY5 is expired	No
Calibration Pure Dye CY5 performed on	12-16-2020
Calibration Pure Dye FAM is expired	No
Calibration Pure Dye FAM performed on	12-16-2020
Calibration Pure Dye JUN is expired	No
Calibration Pure Dye JUN performed on	12-16-2020
Calibration Pure Dye MUSTANG PURPLE is expired	No
Calibration Pure Dye MUSTANG PURPLE performed on	12-16-2020
Calibration Pure Dye NED is expired	No
Calibration Pure Dye NED performed on	12-16-2020
Calibration Pure Dye ROX is expired	No
Calibration Pure Dye ROX performed on	12-16-2020
Calibration Pure Dye SYBR is expired	No
Calibration Pure Dye SYBR performed on	12-16-2020
Calibration Pure Dye TAMRA is expired	No
Calibration Pure Dye TAMRA performed on	12-16-2020
Calibration Pure Dye VIC is expired	No
Calibration Pure Dye VIC performed on	12-16-2020
Calibration ROI is expired	No
Calibration ROI performed on	12-16-2020
Calibration Uniformity is expired	No
Calibration Uniformity performed on	12-16-2020
Chemistry	SYBR_GREEN
Date Created	2021-03-26 14:31:04 PM CST
Experiment Barcode
Experiment Comment
Experiment File Name	H:\2021.03.26 第二板.eds
Experiment Name	Comparative-Ct-SYBR
Experiment Run End Time	2021-03-26 11:54:55 AM CST
Experiment Type	Comparative Cт (ΔΔCт)
Instrument Name	272522193
Instrument Serial Number	272522193
Instrument Type	QuantStudio™ 5 System
Passive Reference
Post-read Stage/Step
Pre-read Stage/Step
Quantification Cycle Method	Ct
Signal Smoothing On	true
Stage where Melt Analysis is performed	Stage3
Stage/ Cycle where Ct Analysis is performed	Stage2, Step2
User Name
Well	Well Position	Cycle	Target Name	Rn	Delta Rn
1	A1	1	Target 1	11380.7	-450.327
1	A1	2	Target 1	11417.7	-334.343
1	A1	3	Target 1	11500.7	-172.338
1	A1	4	Target 1	11989.9	395.771
1	A1	5	Target 1	11772	256.885
1	A1	6	Target 1	11476.4	40.2749
1	A1	7	Target 1	11338.8	-18.3862
1	A1	8	Target 1	11278.1	-0.14583
1	A1	9	Target 1	11059	-140.284
1	A1	10	Target 1	10486.2	-634.076
1	A1	11	Target 1	10498	-543.364
1	A1	12	Target 1	11089.9	127.534
1	A1	13	Target 1	11143.2	259.783
1	A1	14	Target 1	11019.2	214.735
1	A1	15	Target 1	10939.1	213.612
1	A1	16	Target 1	11235.5	588.982
1	A1	17	Target 1	12414.8	1847.29
1	A1	18	Target 1	13412.6	2924.06
1	A1	19	Target 1	16548.9	6139.32
1	A1	20	Target 1	20591.2	10260.6
1	A1	21	Target 1	31055.1	20803.4
1	A1	22	Target 1	50932.4	40759.7
1	A1	23	Target 1	86210.5	76116.8
1	A1	24	Target 1	148519	138505
1	A1	25	Target 1	249604	239668
1	A1	26	Target 1	394308	384451
1	A1	27	Target 1	560857	551079
1	A1	28	Target 1	710805	701106
1	A1	29	Target 1	819485	809865
1	A1	30	Target 1	887247	877706
1	A1	31	Target 1	929443	919981
1	A1	32	Target 1	957229	947846
1	A1	33	Target 1	974782	965478
1	A1	34	Target 1	989638	980413
1	A1	35	Target 1	998741	989595
1	A1	36	Target 1	1.00659e+06	997525
1	A1	37	Target 1	1.01214e+06	1.00315e+06
1	A1	38	Target 1	1.01699e+06	1008080
1	A1	39	Target 1	1.01949e+06	1.01066e+06
1	A1	40	Target 1	1.02258e+06	1013828
2	A2	1	Target 1	25042.7	-1359.06
2	A2	2	Target 1	25195.8	-1207.65
2	A2	3	Target 1	26214.9	-190.15
2	A2	4	Target 1	26586.6	179.941
2	A2	5	Target 1	26507.4	99.0634
2	A2	6	Target 1	26371.5	-38.4512
2	A2	7	Target 1	26290.2	-121.339
2	A2	8	Target 1	26162.4	-250.824
2	A2	9	Target 1	26171.1	-243.702
2	A2	10	Target 1	26610.4	193.93
2	A2	11	Target 1	26599.4	181.366
2	A2	12	Target 1	26702.9	283.147
2	A2	13	Target 1	27211.8	790.433
2	A2	14	Target 1	26144.1	-278.861
2	A2	15	Target 1	25820	-604.553
2	A2	16	Target 1	26071.5	-354.73
2	A2	17	Target 1	26595.9	168.027
2	A2	18	Target 1	29027.5	2598.02
2	A2	19	Target 1	32162.6	5731.45
2	A2	20	Target 1	35930.7	9497.91
2	A2	21	Target 1	44423.1	17988.8
2	A2	22	Target 1	60030.5	33594.5
2	A2	23	Target 1	91026.3	64588.7
2	A2	24	Target 1	145588	119148
2	A2	25	Target 1	233889	207448
2	A2	26	Target 1	360825	334382
2	A2	27	Target 1	506405	479961
2	A2	28	Target 1	638579	612133
2	A2	29	Target 1	734664	708217
2	A2	30	Target 1	796890	770441
2	A2	31	Target 1	834071	807621
2	A2	32	Target 1	858189	831737
2	A2	33	Target 1	875025	848571
2	A2	34	Target 1	887968	861513
2	A2	35	Target 1	898078	871620
2	A2	36	Target 1	904195	877736
2	A2	37	Target 1	908938	882478
2	A2	38	Target 1	912486	886024
2	A2	39	Target 1	914601	888137
2	A2	40	Target 1	916466	890001
3	A3	1	Target 1	31623.7	-407.57
3	A3	2	Target 1	31735.8	-481.382
3	A3	3	Target 1	31794.1	-608.967
3	A3	4	Target 1	32115	-474.029
3	A3	5	Target 1	32739.7	-35.2037
3	A3	6	Target 1	33052	91.2052
3	A3	7	Target 1	33828.9	682.153
3	A3	8	Target 1	33928.7	596.011
3	A3	9	Target 1	33781.6	263.022
3	A3	10	Target 1	33735.4	30.9034
3	A3	11	Target 1	33856.1	-34.301
3	A3	12	Target 1	34388.1	311.764
3	A3	13	Target 1	34354	91.8293
3	A3	14	Target 1	34157.5	-290.59
3	A3	15	Target 1	34010.2	-623.798
3	A3	16	Target 1	34339.1	-480.877
3	A3	17	Target 1	35742.2	736.328
3	A3	18	Target 1	37496	2304.27
3	A3	19	Target 1	40820	5442.36
3	A3	20	Target 1	45967.4	10403.8
3	A3	21	Target 1	55837.6	20088.1
3	A3	22	Target 1	73997.8	38062.3
3	A3	23	Target 1	108742	72620.4
3	A3	24	Target 1	171281	134974
3	A3	25	Target 1	272954	236461
3	A3	26	Target 1	415316	378637
3	A3	27	Target 1	574937	538072
3	A3	28	Target 1	718666	681615
3	A3	29	Target 1	821145	783908
3	A3	30	Target 1	886396	848973
3	A3	31	Target 1	925748	888140
3	A3	32	Target 1	950336	912541
3	A3	33	Target 1	968140	930160
3	A3	34	Target 1	983528	945361
3	A3	35	Target 1	993955	955603
3	A3	36	Target 1	1.00131e+06	962773
3	A3	37	Target 1	1.00598e+06	967255
3	A3	38	Target 1	1.00986e+06	970949
3	A3	39	Target 1	1.01367e+06	974570
3	A3	40	Target 1	1.01631e+06	977032
4	A4	1	Target 1	23577.5	-450.901
4	A4	2	Target 1	23633	-540.241
4	A4	3	Target 1	24254.3	-63.7387
4	A4	4	Target 1	24468.3	5.37462
4	A4	5	Target 1	24525.4	-82.3089
4	A4	6	Target 1	25069.1	316.58
4	A4	7	Target 1	25460.5	563.178
4	A4	8	Target 1	25133.5	91.2792
4	A4	9	Target 1	25008.2	-178.828
4	A4	10	Target 1	25175.3	-156.494
4	A4	11	Target 1	24805.2	-671.43
4	A4	12	Target 1	24813.3	-808.156
4	A4	13	Target 1	25738.9	-27.3571
4	A4	14	Target 1	26466.7	555.578
4	A4	15	Target 1	26512.3	456.323
4	A4	16	Target 1	26555.5	354.768
4	A4	17	Target 1	27717.3	1371.75
4	A4	18	Target 1	29717.5	3227.09
4	A4	19	Target 1	31812.2	5177.01
4	A4	20	Target 1	36809.4	10029.4
4	A4	21	Target 1	45940.1	19015.3
4	A4	22	Target 1	63461.7	36392
4	A4	23	Target 1	96487	69272.5
4	A4	24	Target 1	155610	128251
4	A4	25	Target 1	251325	223821
4	A4	26	Target 1	386418	358769
4	A4	27	Target 1	541843	514050
4	A4	28	Target 1	682476	654538
4	A4	29	Target 1	782581	754497
4	A4	30	Target 1	846697	818469
4	A4	31	Target 1	884919	856545
4	A4	32	Target 1	907993	879476
4	A4	33	Target 1	924147	895484
4	A4	34	Target 1	936841	908033
4	A4	35	Target 1	945437	916484
4	A4	36	Target 1	952314	923216
4	A4	37	Target 1	956552	927310
4	A4	38	Target 1	959763	930377
4	A4	39	Target 1	962020	932488
4	A4	40	Target 1	963230	933553
5	A5	1	Target 1	11694.9	-458.87
5	A5	2	Target 1	11924.7	-509.726
5	A5	3	Target 1	12515.1	-199.951
5	A5	4	Target 1	12835.5	-160.06
5	A5	5	Target 1	12905.1	-371.055
5	A5	6	Target 1	13374.2	-182.625
5	A5	7	Target 1	13848	10.6202
5	A5	8	Target 1	14689.7	571.72
5	A5	9	Target 1	14984	585.427
5	A5	10	Target 1	15034.6	355.437
5	A5	11	Target 1	14732.3	-227.529
5	A5	12	Target 1	14800.1	-440.291
5	A5	13	Target 1	15976.9	455.928
5	A5	14	Target 1	16340.6	538.995
5	A5	15	Target 1	15926.8	-155.416
5	A5	16	Target 1	15780.8	-581.979
5	A5	17	Target 1	16381.4	-262.009
5	A5	18	Target 1	16986.8	62.7883
5	A5	19	Target 1	17326.8	122.181
5	A5	20	Target 1	18229.2	743.971
5	A5	21	Target 1	19568.6	1802.77
5	A5	22	Target 1	21677.9	3631.45
5	A5	23	Target 1	25735.5	7408.45
5	A5	24	Target 1	34196.2	15588.5
5	A5	25	Target 1	48794.1	29905.9
5	A5	26	Target 1	77692.9	58524.1
5	A5	27	Target 1	130812	111363
5	A5	28	Target 1	219774	200044
5	A5	29	Target 1	349936	329925
5	A5	30	Target 1	506799	486508
5	A5	31	Target 1	650014	629442
5	A5	32	Target 1	752075	731223
5	A5	33	Target 1	823012	801879
5	A5	34	Target 1	879647	858233
5	A5	35	Target 1	919064	897369
5	A5	36	Target 1	946278	924303
5	A5	37	Target 1	965682	943427
5	A5	38	Target 1	981052	958516
5	A5	39	Target 1	993096	970279
5	A5	40	Target 1	1.00101e+06	977918
6	A6	1	Target 1	13979.8	360.317
6	A6	2	Target 1	14126.7	425.375
6	A6	3	Target 1	13881.5	98.2887
6	A6	4	Target 1	13709.7	-155.455
6	A6	5	Target 1	13507.3	-439.766
6	A6	6	Target 1	13786.5	-242.491
6	A6	7	Target 1	14953.4	842.502
6	A6	8	Target 1	14604.5	411.693
6	A6	9	Target 1	14529.2	254.448
6	A6	10	Target 1	14900.6	543.941
6	A6	11	Target 1	13909	-529.559
6	A6	12	Target 1	13816.7	-703.773
6	A6	13	Target 1	14563	-39.3326
6	A6	14	Target 1	14174.6	-509.742
6	A6	15	Target 1	14192.4	-573.809
6	A6	16	Target 1	15147.9	299.753
6	A6	17	Target 1	15520	589.987
6	A6	18	Target 1	15165.3	153.316
6	A6	19	Target 1	15232	138.145
6	A6	20	Target 1	16616.7	1440.95
6	A6	21	Target 1	18498.5	3240.81
6	A6	22	Target 1	20435.5	5095.95
6	A6	23	Target 1	23921.2	8499.66
6	A6	24	Target 1	31220.7	15717.3
6	A6	25	Target 1	46288.8	30703.5
6	A6	26	Target 1	73720.7	58053.5
6	A6	27	Target 1	123143	107394
6	A6	28	Target 1	207046	191215
6	A6	29	Target 1	333494	317581
6	A6	30	Target 1	484986	468992
6	A6	31	Target 1	623890	607813
6	A6	32	Target 1	722730	706571
6	A6	33	Target 1	791281	775041
6	A6	34	Target 1	843680	827358
6	A6	35	Target 1	880363	863959
6	A6	36	Target 1	907796	891309
6	A6	37	Target 1	927461	910893
6	A6	38	Target 1	941064	924414
6	A6	39	Target 1	950603	933871
6	A6	40	Target 1	957789	940975
7	A7	1	Target 1	6830.98	-19.0953
7	A7	2	Target 1	6756.34	-242.352
7	A7	3	Target 1	6788.81	-358.509
7	A7	4	Target 1	7064.18	-231.765
7	A7	5	Target 1	7297.52	-147.053
7	A7	6	Target 1	8124.14	530.94
7	A7	7	Target 1	8229.8	487.975
7	A7	8	Target 1	8142.56	252.115
7	A7	9	Target 1	8223.4	184.324
7	A7	10	Target 1	8173.02	-14.6771
7	A7	11	Target 1	8200.06	-136.262
7	A7	12	Target 1	8177.08	-307.868
7	A7	13	Target 1	8372.39	-261.191
7	A7	14	Target 1	8536.85	-245.356
7	A7	15	Target 1	8643.53	-287.296
7	A7	16	Target 1	9324.64	245.191
7	A7	17	Target 1	9420.38	192.301
7	A7	18	Target 1	9473.84	97.1309
7	A7	19	Target 1	9603.86	78.5287
7	A7	20	Target 1	10008.1	334.182
7	A7	21	Target 1	11488.3	1665.71
7	A7	22	Target 1	12773.2	2802.03
7	A7	23	Target 1	16154.1	6034.24
7	A7	24	Target 1	22160	11891.6
7	A7	25	Target 1	33050.9	22633.8
7	A7	26	Target 1	54213.5	43647.8
7	A7	27	Target 1	93460.5	82746.2
7	A7	28	Target 1	159969	149106
7	A7	29	Target 1	260035	249023
7	A7	30	Target 1	380696	369535
7	A7	31	Target 1	491226	479917
7	A7	32	Target 1	571198	559741
7	A7	33	Target 1	625226	613620
7	A7	34	Target 1	666871	655116
7	A7	35	Target 1	697374	685470
7	A7	36	Target 1	719634	707583
7	A7	37	Target 1	734602	722401
7	A7	38	Target 1	745517	733168
7	A7	39	Target 1	753883	741385
7	A7	40	Target 1	759974	747328
8	A8	1	Target 1	-39361.7	4023.05
8	A8	2	Target 1	-40959	3815.55
8	A8	3	Target 1	-44070	2094.28
8	A8	4	Target 1	-47155.6	398.443
8	A8	5	Target 1	-49308.7	-364.909
8	A8	6	Target 1	-50763.9	-430.292
8	A8	7	Target 1	-53082	-1358.66
8	A8	8	Target 1	-54332	-1218.88
8	A8	9	Target 1	-55440.9	-938.063
8	A8	10	Target 1	-56468.9	-576.263
8	A8	11	Target 1	-57041.2	241.178
8	A8	12	Target 1	-58024.5	647.607
8	A8	13	Target 1	-58556.3	1505.56
8	A8	14	Target 1	-59267.2	2184.46
8	A8	15	Target 1	-59680	3161.36
8	A8	16	Target 1	-59921.4	4309.79
8	A8	17	Target 1	-59979.8	5641.12
8	A8	18	Target 1	-59990.3	7020.32
8	A8	19	Target 1	-59914.8	8485.58
8	A8	20	Target 1	-59589.1	10201.1
8	A8	21	Target 1	-59231.2	11948.8
8	A8	22	Target 1	-57772.1	14797.6
8	A8	23	Target 1	-55262.6	18696.8
8	A8	24	Target 1	-50556.1	24793.1
8	A8	25	Target 1	-41004.4	35734.6
8	A8	26	Target 1	-22961.4	55167.3
8	A8	27	Target 1	9003.44	88521.9
8	A8	28	Target 1	65251.9	146160
8	A8	29	Target 1	149835	232133
8	A8	30	Target 1	252514	336202
8	A8	31	Target 1	347539	432617
8	A8	32	Target 1	415447	501914
8	A8	33	Target 1	461955	549812
8	A8	34	Target 1	498613	587860
8	A8	35	Target 1	523726	614362
8	A8	36	Target 1	541649	633675
8	A8	37	Target 1	554745	648161
8	A8	38	Target 1	563818	658623
8	A8	39	Target 1	570952	667147
8	A8	40	Target 1	575660	673245
9	A9	1	Target 1	-10183.9	2333.54
9	A9	2	Target 1	-12547.1	2151.09
9	A9	3	Target 1	-15445.5	1433.48
9	A9	4	Target 1	-18497.9	561.867
9	A9	5	Target 1	-22258.6	-1018.11
9	A9	6	Target 1	-24404	-982.74
9	A9	7	Target 1	-26718.2	-1116.18
9	A9	8	Target 1	-28478.9	-696.075
9	A9	9	Target 1	-29607	356.621
9	A9	10	Target 1	-30683.2	1461.13
9	A9	11	Target 1	-31697.9	2627.21
9	A9	12	Target 1	-31900.2	4605.63
9	A9	13	Target 1	-31761.3	6925.36
9	A9	14	Target 1	-31184.5	9682.91
9	A9	15	Target 1	-30372.9	12675.3
9	A9	16	Target 1	-29016.7	16212.3
9	A9	17	Target 1	-25030.7	22379
9	A9	18	Target 1	-16252.1	33338.4
9	A9	19	Target 1	482.841	52254.1
9	A9	20	Target 1	33288.6	87240.6
9	A9	21	Target 1	90693.1	146826
9	A9	22	Target 1	179086	237400
9	A9	23	Target 1	297464	357959
9	A9	24	Target 1	425751	488426
9	A9	25	Target 1	535475	600330
9	A9	26	Target 1	611356	678393
9	A9	27	Target 1	662341	731558
9	A9	28	Target 1	697786	769184
9	A9	29	Target 1	720548	794127
9	A9	30	Target 1	738202	813962
9	A9	31	Target 1	750123	828064
9	A9	32	Target 1	759453	839574
9	A9	33	Target 1	766462	848764
9	A9	34	Target 1	771509	855991
9	A9	35	Target 1	774620	861284
9	A9	36	Target 1	777594	866438
9	A9	37	Target 1	778888	869913
9	A9	38	Target 1	781265	874471
9	A9	39	Target 1	781940	877327
9	A9	40	Target 1	782269	879836
10	A10	1	Target 1	-19109.2	-1432.29
10	A10	2	Target 1	-18373.7	-713.411
10	A10	3	Target 1	-18131.1	-487.521
10	A10	4	Target 1	-18001.7	-374.762
10	A10	5	Target 1	-17282.8	327.399
10	A10	6	Target 1	-16941	652.565
10	A10	7	Target 1	-17224.8	352.054
10	A10	8	Target 1	-17464.6	95.5868
10	A10	9	Target 1	-17625.3	-81.7282
10	A10	10	Target 1	-17762.1	-235.233
10	A10	11	Target 1	-17758.6	-248.36
10	A10	12	Target 1	-17634.7	-141.216
10	A10	13	Target 1	-16558.2	918.59
10	A10	14	Target 1	-15513.9	1946.31
10	A10	15	Target 1	-14155.9	3287.59
10	A10	16	Target 1	-11252.1	6174.67
10	A10	17	Target 1	-6633.44	10776.7
10	A10	18	Target 1	3166.41	20559.9
10	A10	19	Target 1	23544.6	40921.4
10	A10	20	Target 1	59038.4	76398.6
10	A10	21	Target 1	121208	138551
10	A10	22	Target 1	218267	235594
10	A10	23	Target 1	349106	366416
10	A10	24	Target 1	488596	505890
10	A10	25	Target 1	605518	622795
10	A10	26	Target 1	688953	706213
10	A10	27	Target 1	743227	760470
10	A10	28	Target 1	780214	797440
10	A10	29	Target 1	804506	821716
10	A10	30	Target 1	822499	839692
10	A10	31	Target 1	836097	853274
10	A10	32	Target 1	846645	863805
10	A10	33	Target 1	853515	870659
10	A10	34	Target 1	859002	876128
10	A10	35	Target 1	862351	879461
10	A10	36	Target 1	865813	882907
10	A10	37	Target 1	867829	884906
10	A10	38	Target 1	868520	885580
10	A10	39	Target 1	869150	886193
10	A10	40	Target 1	870518	887544
11	A11	1	Target 1	30040.8	-921.842
11	A11	2	Target 1	30026.8	-774.63
11	A11	3	Target 1	30012.4	-627.785
11	A11	4	Target 1	30367	-112.003
11	A11	5	Target 1	30947.3	629.475
11	A11	6	Target 1	30878.8	722.197
11	A11	7	Target 1	30153.4	157.948
11	A11	8	Target 1	29408	-426.219
11	A11	9	Target 1	29278.7	-394.281
11	A11	10	Target 1	29365.7	-146.104
11	A11	11	Target 1	29547.4	196.772
11	A11	12	Target 1	30268.3	1078.93
11	A11	13	Target 1	30730.8	1702.58
11	A11	14	Target 1	32150.2	3283.21
11	A11	15	Target 1	32677.2	3971.39
11	A11	16	Target 1	34605.3	6060.65
11	A11	17	Target 1	39338.1	10954.6
11	A11	18	Target 1	49472.4	21250.2
11	A11	19	Target 1	69198.9	41137.9
11	A11	20	Target 1	103486	75586.4
11	A11	21	Target 1	163255	135517
11	A11	22	Target 1	260203	232626
11	A11	23	Target 1	388477	361061
11	A11	24	Target 1	526411	499156
11	A11	25	Target 1	642805	615711
11	A11	26	Target 1	726552	699620
11	A11	27	Target 1	780134	753363
11	A11	28	Target 1	814897	788287
11	A11	29	Target 1	838802	812353
11	A11	30	Target 1	858610	832322
11	A11	31	Target 1	871930	845804
11	A11	32	Target 1	881213	855248
11	A11	33	Target 1	888584	862780
11	A11	34	Target 1	894009	868366
11	A11	35	Target 1	896705	871223
11	A11	36	Target 1	900052	874731
11	A11	37	Target 1	900990	875831
11	A11	38	Target 1	902470	877471
11	A11	39	Target 1	902793	877956
11	A11	40	Target 1	903828	879152
12	A12	1	Target 1	15778.5	-1205.53
12	A12	2	Target 1	15233.4	-1266.18
12	A12	3	Target 1	14941.3	-1073.78
12	A12	4	Target 1	15392.1	-138.557
12	A12	5	Target 1	15402.3	356.147
12	A12	6	Target 1	15413.2	851.47
12	A12	7	Target 1	14714.5	637.247
12	A12	8	Target 1	14169	576.19
12	A12	9	Target 1	13205.4	97.0361
12	A12	10	Target 1	11318.2	-1305.76
12	A12	11	Target 1	11160.6	-978.871
12	A12	12	Target 1	12280.1	625.092
12	A12	13	Target 1	12584.8	1414.21
12	A12	14	Target 1	13040.9	2354.74
12	A12	15	Target 1	13480.8	3279.12
12	A12	16	Target 1	15736.6	6019.33
12	A12	17	Target 1	19671.6	10438.8
12	A12	18	Target 1	28068	19319.7
12	A12	19	Target 1	43253.9	34990
12	A12	20	Target 1	72770	64990.6
12	A12	21	Target 1	122916	115621
12	A12	22	Target 1	202149	195339
12	A12	23	Target 1	308095	301768
12	A12	24	Target 1	419671	413830
12	A12	25	Target 1	515185	509828
12	A12	26	Target 1	582450	577577
12	A12	27	Target 1	627356	622968
12	A12	28	Target 1	656997	653093
12	A12	29	Target 1	677798	674378
12	A12	30	Target 1	693044	690109
12	A12	31	Target 1	704194	701744
12	A12	32	Target 1	712890	710924
12	A12	33	Target 1	719886	718404
12	A12	34	Target 1	724432	723435
12	A12	35	Target 1	728583	728071
12	A12	36	Target 1	731464	731436
12	A12	37	Target 1	734501	734957
12	A12	38	Target 1	734969	735910
12	A12	39	Target 1	735517	736942
12	A12	40	Target 1	736680	738590
13	B1	1	Target 1	26237.7	-898.888
13	B1	2	Target 1	26184.1	-1000.57
13	B1	3	Target 1	26333.5	-899.22
13	B1	4	Target 1	27193.9	-86.9314
13	B1	5	Target 1	27914.2	585.258
13	B1	6	Target 1	27918	541.008
13	B1	7	Target 1	27758	332.949
13	B1	8	Target 1	27580.6	107.429
13	B1	9	Target 1	27587	65.7631
13	B1	10	Target 1	27955.1	385.728
13	B1	11	Target 1	27381	-236.413
13	B1	12	Target 1	26803.9	-861.564
13	B1	13	Target 1	26944.4	-769.122
13	B1	14	Target 1	28116.7	355.014
13	B1	15	Target 1	28289.8	480.102
13	B1	16	Target 1	28773.5	915.68
13	B1	17	Target 1	30915.2	3009.29
13	B1	18	Target 1	31454.9	3500.96
13	B1	19	Target 1	32381.4	4379.4
13	B1	20	Target 1	36774.8	8724.62
13	B1	21	Target 1	45722.7	17624.5
13	B1	22	Target 1	61821.7	33675.4
13	B1	23	Target 1	90573.5	62379.1
13	B1	24	Target 1	145376	117133
13	B1	25	Target 1	236717	208426
13	B1	26	Target 1	371846	343507
13	B1	27	Target 1	538326	509939
13	B1	28	Target 1	701966	673532
13	B1	29	Target 1	826410	797927
13	B1	30	Target 1	910525	881994
13	B1	31	Target 1	961071	932492
13	B1	32	Target 1	992768	964141
13	B1	33	Target 1	1.01337e+06	984700
13	B1	34	Target 1	1.02978e+06	1001058
13	B1	35	Target 1	1.04182e+06	1.01305e+06
13	B1	36	Target 1	1.05234e+06	1.02352e+06
13	B1	37	Target 1	1.05891e+06	1.03004e+06
13	B1	38	Target 1	1.06391e+06	1.035e+06
13	B1	39	Target 1	1.06714e+06	1038181
13	B1	40	Target 1	1.07059e+06	1.04158e+06
14	B2	1	Target 1	37487.8	828.857
14	B2	2	Target 1	37417.5	695.029
14	B2	3	Target 1	37149.5	363.537
14	B2	4	Target 1	36876.3	26.791
14	B2	5	Target 1	36291.5	-621.479
14	B2	6	Target 1	36235	-741.533
14	B2	7	Target 1	36778.5	-261.49
14	B2	8	Target 1	37652.1	548.643
14	B2	9	Target 1	37784.1	617.127
14	B2	10	Target 1	37660.8	430.299
14	B2	11	Target 1	37571.2	277.143
14	B2	12	Target 1	37473.2	115.643
14	B2	13	Target 1	37348.8	-72.2129
14	B2	14	Target 1	36802.1	-682.467
14	B2	15	Target 1	36709	-839.088
14	B2	16	Target 1	37164.2	-447.4
14	B2	17	Target 1	37834.2	159.17
14	B2	18	Target 1	38958.9	1220.34
14	B2	19	Target 1	39790	1987.96
14	B2	20	Target 1	43816.9	5951.35
14	B2	21	Target 1	51555.5	13626.4
14	B2	22	Target 1	65880.9	27888.3
14	B2	23	Target 1	93250.1	55194
14	B2	24	Target 1	141456	103336
14	B2	25	Target 1	223265	185082
14	B2	26	Target 1	343680	305433
14	B2	27	Target 1	492131	453821
14	B2	28	Target 1	636816	598442
14	B2	29	Target 1	747129	708691
14	B2	30	Target 1	820905	782405
14	B2	31	Target 1	864369	825805
14	B2	32	Target 1	891400	852772
14	B2	33	Target 1	910711	872020
14	B2	34	Target 1	924904	886150
14	B2	35	Target 1	934593	895775
14	B2	36	Target 1	942382	903501
14	B2	37	Target 1	947693	908748
14	B2	38	Target 1	952117	913108
14	B2	39	Target 1	956064	916991
14	B2	40	Target 1	957702	918566
15	B3	1	Target 1	42989.1	-11.7169
15	B3	2	Target 1	43187.5	225.165
15	B3	3	Target 1	43052.3	128.43
15	B3	4	Target 1	42438.2	-447.269
15	B3	5	Target 1	42384.8	-462.122
15	B3	6	Target 1	42897.2	88.7411
15	B3	7	Target 1	43027.7	257.67
15	B3	8	Target 1	43249.4	517.896
15	B3	9	Target 1	43214.8	521.739
15	B3	10	Target 1	42973	318.442
15	B3	11	Target 1	42178.8	-437.352
15	B3	12	Target 1	42091.5	-486.176
15	B3	13	Target 1	42520.5	-18.6966
15	B3	14	Target 1	42760.2	259.471
15	B3	15	Target 1	43500.6	1038.31
15	B3	16	Target 1	43699.9	1276.16
15	B3	17	Target 1	44119	1733.71
15	B3	18	Target 1	44580.3	2233.44
15	B3	19	Target 1	46804.4	4496.06
15	B3	20	Target 1	51356.3	9086.45
15	B3	21	Target 1	60013.9	17782.5
15	B3	22	Target 1	74976.8	32783.9
15	B3	23	Target 1	104333	62178.2
15	B3	24	Target 1	158048	115932
15	B3	25	Target 1	246896	204819
15	B3	26	Target 1	379792	337753
15	B3	27	Target 1	542581	500580
15	B3	28	Target 1	700175	658213
15	B3	29	Target 1	821448	779524
15	B3	30	Target 1	898591	856706
15	B3	31	Target 1	944352	902505
15	B3	32	Target 1	974290	932482
15	B3	33	Target 1	994167	952398
15	B3	34	Target 1	1.00863e+06	966902
15	B3	35	Target 1	1.02e+06	978303
15	B3	36	Target 1	1.02915e+06	987495
15	B3	37	Target 1	1.03476e+06	993147
15	B3	38	Target 1	1.03932e+06	997741
15	B3	39	Target 1	1.04264e+06	1.0011e+06
15	B3	40	Target 1	1.04562e+06	1.00412e+06
16	B4	1	Target 1	45855.1	-1499.33
16	B4	2	Target 1	46325.5	-1138.36
16	B4	3	Target 1	47281.3	-291.907
16	B4	4	Target 1	47805.6	122.93
16	B4	5	Target 1	47787.7	-4.4332
16	B4	6	Target 1	47887.6	-13.9405
16	B4	7	Target 1	48245.1	234.123
16	B4	8	Target 1	48716.1	595.748
16	B4	9	Target 1	48404.9	175.092
16	B4	10	Target 1	48247	-92.2508
16	B4	11	Target 1	48413.3	-35.3402
16	B4	12	Target 1	47854.7	-703.383
16	B4	13	Target 1	47808.5	-859.003
16	B4	14	Target 1	48814	37.0286
16	B4	15	Target 1	49342.1	455.76
16	B4	16	Target 1	49375.4	379.577
16	B4	17	Target 1	49778.1	672.866
16	B4	18	Target 1	49904.8	690.191
16	B4	19	Target 1	51460.4	2136.38
16	B4	20	Target 1	56349	6915.51
16	B4	21	Target 1	64940.7	15397.8
16	B4	22	Target 1	81459.5	31807.2
16	B4	23	Target 1	111246	61484.4
16	B4	24	Target 1	163960	114089
16	B4	25	Target 1	252553	202573
16	B4	26	Target 1	382432	332342
16	B4	27	Target 1	543305	493106
16	B4	28	Target 1	698110	647801
16	B4	29	Target 1	816907	766488
16	B4	30	Target 1	893904	843377
16	B4	31	Target 1	940352	889715
16	B4	32	Target 1	968887	918140
16	B4	33	Target 1	988126	937270
16	B4	34	Target 1	1.00328e+06	952318
16	B4	35	Target 1	1.01372e+06	962650
16	B4	36	Target 1	1.02109e+06	969907
16	B4	37	Target 1	1.02682e+06	975530
16	B4	38	Target 1	1.03103e+06	979630
16	B4	39	Target 1	1.03491e+06	983397
16	B4	40	Target 1	1.03776e+06	986133
17	B5	1	Target 1	9093.55	-1053.78
17	B5	2	Target 1	9227.65	-1147.26
17	B5	3	Target 1	10425.2	-177.33
17	B5	4	Target 1	10820.5	-9.55282
17	B5	5	Target 1	10871.4	-186.28
17	B5	6	Target 1	10877.7	-407.529
17	B5	7	Target 1	11324.8	-188.024
17	B5	8	Target 1	11698.5	-41.9427
17	B5	9	Target 1	12335.8	367.778
17	B5	10	Target 1	13063	867.359
17	B5	11	Target 1	12993.2	570.072
17	B5	12	Target 1	12766	115.27
17	B5	13	Target 1	12776.5	-101.877
17	B5	14	Target 1	13144.8	38.8538
17	B5	15	Target 1	13043.5	-290.065
17	B5	16	Target 1	13004.4	-556.732
17	B5	17	Target 1	13694.1	-94.5692
17	B5	18	Target 1	14191.7	175.458
17	B5	19	Target 1	14938.3	694.428
17	B5	20	Target 1	16133.7	1662.28
17	B5	21	Target 1	19306.5	4607.49
17	B5	22	Target 1	26127.7	11201.1
17	B5	23	Target 1	36135.5	20981.3
17	B5	24	Target 1	55063.2	39681.4
17	B5	25	Target 1	93193.5	77584.1
17	B5	26	Target 1	160501	144664
17	B5	27	Target 1	272593	256528
17	B5	28	Target 1	435494	419202
17	B5	29	Target 1	622644	606124
17	B5	30	Target 1	788837	772089
17	B5	31	Target 1	907275	890300
17	B5	32	Target 1	990517	973314
17	B5	33	Target 1	1.05489e+06	1.03746e+06
17	B5	34	Target 1	1.10329e+06	1.08563e+06
17	B5	35	Target 1	1.13591e+06	1.11803e+06
17	B5	36	Target 1	1.15997e+06	1141859
17	B5	37	Target 1	1.17728e+06	1.15894e+06
17	B5	38	Target 1	1.19161e+06	1.17304e+06
17	B5	39	Target 1	1.2035e+06	1.18471e+06
17	B5	40	Target 1	1.21208e+06	1.19306e+06
18	B6	1	Target 1	14732.8	-1008.99
18	B6	2	Target 1	14798.2	-1088.62
18	B6	3	Target 1	15539.1	-492.735
18	B6	4	Target 1	15868.4	-308.51
18	B6	5	Target 1	16092.1	-229.918
18	B6	6	Target 1	16746	278.979
18	B6	7	Target 1	17114.3	502.133
18	B6	8	Target 1	17196.7	439.487
18	B6	9	Target 1	17448	545.733
18	B6	10	Target 1	17200.5	153.176
18	B6	11	Target 1	17045.8	-146.593
18	B6	12	Target 1	17179	-158.49
18	B6	13	Target 1	17125.3	-357.175
18	B6	14	Target 1	17341.6	-285.949
18	B6	15	Target 1	17855.7	83.0492
18	B6	16	Target 1	17894.5	-23.1871
18	B6	17	Target 1	18176	113.229
18	B6	18	Target 1	18566	358.125
18	B6	19	Target 1	18904.5	551.565
18	B6	20	Target 1	19816.5	1318.56
18	B6	21	Target 1	21961.2	3318.19
18	B6	22	Target 1	26024.5	7236.38
18	B6	23	Target 1	32928.2	13995.1
18	B6	24	Target 1	47041.4	27963.2
18	B6	25	Target 1	72139.9	52916.6
18	B6	26	Target 1	118391	99022.9
18	B6	27	Target 1	198702	179189
18	B6	28	Target 1	319128	299470
18	B6	29	Target 1	464575	444772
18	B6	30	Target 1	599994	580045
18	B6	31	Target 1	699984	679890
18	B6	32	Target 1	769539	749300
18	B6	33	Target 1	821361	800977
18	B6	34	Target 1	860896	840367
18	B6	35	Target 1	887980	867306
18	B6	36	Target 1	906761	885942
18	B6	37	Target 1	920798	899834
18	B6	38	Target 1	931002	909893
18	B6	39	Target 1	939064	917809
18	B6	40	Target 1	945170	923771
19	B7	1	Target 1	9854.29	-1098.41
19	B7	2	Target 1	9959.56	-1073.76
19	B7	3	Target 1	10614.5	-499.389
19	B7	4	Target 1	11084.8	-109.699
19	B7	5	Target 1	11223.2	-51.9292
19	B7	6	Target 1	11478	122.206
19	B7	7	Target 1	11796.4	360.051
19	B7	8	Target 1	11942.9	425.947
19	B7	9	Target 1	12071.8	474.211
19	B7	10	Target 1	11968.8	290.627
19	B7	11	Target 1	11627.5	-131.292
19	B7	12	Target 1	11420.4	-418.991
19	B7	13	Target 1	11418.7	-501.272
19	B7	14	Target 1	11887.5	-113.15
19	B7	15	Target 1	12069.3	-11.9546
19	B7	16	Target 1	12039.5	-122.329
19	B7	17	Target 1	12337.2	94.7532
19	B7	18	Target 1	12515.3	192.211
19	B7	19	Target 1	12574.5	170.801
19	B7	20	Target 1	13335.1	850.887
19	B7	21	Target 1	14522.2	1957.37
19	B7	22	Target 1	17227.5	4582.04
19	B7	23	Target 1	21551.4	8825.31
19	B7	24	Target 1	29823.5	17016.8
19	B7	25	Target 1	45155	32267.7
19	B7	26	Target 1	73504	60536.1
19	B7	27	Target 1	122289	109240
19	B7	28	Target 1	195179	182049
19	B7	29	Target 1	284343	271133
19	B7	30	Target 1	367060	353770
19	B7	31	Target 1	428034	414663
19	B7	32	Target 1	470832	457380
19	B7	33	Target 1	502921	489389
19	B7	34	Target 1	527045	513432
19	B7	35	Target 1	543656	529963
19	B7	36	Target 1	555348	541574
19	B7	37	Target 1	563182	549328
19	B7	38	Target 1	569985	556050
19	B7	39	Target 1	575375	561360
19	B7	40	Target 1	578775	564679
20	B8	1	Target 1	13196.9	-81.4529
20	B8	2	Target 1	13340.7	-23.302
20	B8	3	Target 1	13364.3	-85.4519
20	B8	4	Target 1	13333.4	-202.016
20	B8	5	Target 1	13475.4	-145.764
20	B8	6	Target 1	13819.7	112.832
20	B8	7	Target 1	14295.3	502.703
20	B8	8	Target 1	14279	400.746
20	B8	9	Target 1	14110.7	146.762
20	B8	10	Target 1	13965.5	-84.1299
20	B8	11	Target 1	13803.9	-331.427
20	B8	12	Target 1	13779.6	-441.509
20	B8	13	Target 1	14144.2	-162.615
20	B8	14	Target 1	14494	101.492
20	B8	15	Target 1	14477.4	-0.798198
20	B8	16	Target 1	14436.6	-127.239
20	B8	17	Target 1	14748.5	98.9655
20	B8	18	Target 1	14952.7	217.449
20	B8	19	Target 1	15074.5	253.55
20	B8	20	Target 1	16036.7	1130.02
20	B8	21	Target 1	17466.6	2474.16
20	B8	22	Target 1	20405.4	5327.27
20	B8	23	Target 1	25851.3	10687.5
20	B8	24	Target 1	35352	20102.5
20	B8	25	Target 1	53783.6	38448.4
20	B8	26	Target 1	87546.8	72125.8
20	B8	27	Target 1	145131	129625
20	B8	28	Target 1	229092	213500
20	B8	29	Target 1	327326	311648
20	B8	30	Target 1	415424	399660
20	B8	31	Target 1	478697	462847
20	B8	32	Target 1	522567	506632
20	B8	33	Target 1	554976	538956
20	B8	34	Target 1	579083	562976
20	B8	35	Target 1	595814	579622
20	B8	36	Target 1	608034	591756
20	B8	37	Target 1	616617	600253
20	B8	38	Target 1	623657	607208
20	B8	39	Target 1	628757	612222
20	B8	40	Target 1	632205	615584
21	B9	1	Target 1	27699.6	-868.321
21	B9	2	Target 1	27943.1	-629.615
21	B9	3	Target 1	28115.6	-461.936
21	B9	4	Target 1	28618.7	36.3995
21	B9	5	Target 1	28879.4	292.231
21	B9	6	Target 1	28824	232.109
21	B9	7	Target 1	28766.3	169.616
21	B9	8	Target 1	28535.3	-66.2245
21	B9	9	Target 1	28519.2	-87.1138
21	B9	10	Target 1	28832.3	221.196
21	B9	11	Target 1	28279.6	-336.277
21	B9	12	Target 1	28220.7	-399.905
21	B9	13	Target 1	29032	406.563
21	B9	14	Target 1	29773.6	1143.36
21	B9	15	Target 1	30447.1	1812.1
21	B9	16	Target 1	31989.3	3349.53
21	B9	17	Target 1	34332.3	5687.65
21	B9	18	Target 1	40237.8	11588.4
21	B9	19	Target 1	52022.3	23368.1
21	B9	20	Target 1	74087.3	45428.4
21	B9	21	Target 1	112980	84316.7
21	B9	22	Target 1	179106	150437
21	B9	23	Target 1	276058	247384
21	B9	24	Target 1	393035	364356
21	B9	25	Target 1	505546	476863
21	B9	26	Target 1	592827	564139
21	B9	27	Target 1	652867	624174
21	B9	28	Target 1	692076	663378
21	B9	29	Target 1	717248	688546
21	B9	30	Target 1	736658	707951
21	B9	31	Target 1	751043	722331
21	B9	32	Target 1	761538	732822
21	B9	33	Target 1	768607	739886
21	B9	34	Target 1	774760	746034
21	B9	35	Target 1	779391	750660
21	B9	36	Target 1	782339	753603
21	B9	37	Target 1	784687	755946
21	B9	38	Target 1	786166	757421
21	B9	39	Target 1	787511	758761
21	B9	40	Target 1	789003	760248
22	B10	1	Target 1	33781.2	-520.483
22	B10	2	Target 1	33874.7	-547.984
22	B10	3	Target 1	34747.7	204.065
22	B10	4	Target 1	34458.1	-206.522
22	B10	5	Target 1	34388.8	-396.839
22	B10	6	Target 1	34938.4	31.8591
22	B10	7	Target 1	35264.4	236.866
22	B10	8	Target 1	35285.9	137.412
22	B10	9	Target 1	35546	276.547
22	B10	10	Target 1	35512.6	122.074
22	B10	11	Target 1	35106	-405.462
22	B10	12	Target 1	35127.1	-505.362
22	B10	13	Target 1	36024.1	270.676
22	B10	14	Target 1	36662.4	788.042
22	B10	15	Target 1	37608.5	1613.14
22	B10	16	Target 1	39450.7	3334.34
22	B10	17	Target 1	42883.8	6646.5
22	B10	18	Target 1	49338.5	12980.2
22	B10	19	Target 1	62605.4	26126.2
22	B10	20	Target 1	87849.4	51249.1
22	B10	21	Target 1	133254	96533.1
22	B10	22	Target 1	209796	172954
22	B10	23	Target 1	320799	283836
22	B10	24	Target 1	457164	420080
22	B10	25	Target 1	588224	551019
22	B10	26	Target 1	690236	652910
22	B10	27	Target 1	758679	721232
22	B10	28	Target 1	803779	766211
22	B10	29	Target 1	834458	796769
22	B10	30	Target 1	856955	819145
22	B10	31	Target 1	872530	834599
22	B10	32	Target 1	884202	846150
22	B10	33	Target 1	893761	855588
22	B10	34	Target 1	901017	862723
22	B10	35	Target 1	904995	866580
22	B10	36	Target 1	909590	871054
22	B10	37	Target 1	912640	873983
22	B10	38	Target 1	914179	875401
22	B10	39	Target 1	915343	876444
22	B10	40	Target 1	916608	877588
23	B11	1	Target 1	28921	-1420.05
23	B11	2	Target 1	29176.2	-468.594
23	B11	3	Target 1	29250.9	302.238
23	B11	4	Target 1	28824.5	572.053
23	B11	5	Target 1	27496	-60.3181
23	B11	6	Target 1	26392.1	-468.062
23	B11	7	Target 1	25364.8	-799.201
23	B11	8	Target 1	25041.9	-425.923
23	B11	9	Target 1	24934.3	162.653
23	B11	10	Target 1	24504.7	429.208
23	B11	11	Target 1	23666.6	287.351
23	B11	12	Target 1	23437.6	754.478
23	B11	13	Target 1	23608.6	1621.62
23	B11	14	Target 1	24447.4	3156.6
23	B11	15	Target 1	25201.5	4606.89
23	B11	16	Target 1	26598.2	6699.79
23	B11	17	Target 1	30190.8	10988.5
23	B11	18	Target 1	36401.2	17895.1
23	B11	19	Target 1	48616.7	30806.8
23	B11	20	Target 1	73410.3	56296.6
23	B11	21	Target 1	117572	101154
23	B11	22	Target 1	191203	175481
23	B11	23	Target 1	300897	285872
23	B11	24	Target 1	433102	418773
23	B11	25	Target 1	560370	546737
23	B11	26	Target 1	658669	645732
23	B11	27	Target 1	725933	713692
23	B11	28	Target 1	768936	757392
23	B11	29	Target 1	799003	788155
23	B11	30	Target 1	820023	809871
23	B11	31	Target 1	835797	826341
23	B11	32	Target 1	847635	838875
23	B11	33	Target 1	856396	848332
23	B11	34	Target 1	862328	854961
23	B11	35	Target 1	866307	859635
23	B11	36	Target 1	870786	864811
23	B11	37	Target 1	873666	868388
23	B11	38	Target 1	876346	871763
23	B11	39	Target 1	876652	872766
23	B11	40	Target 1	877763	874572
24	B12	1	Target 1	31712.4	-213.281
24	B12	2	Target 1	31562.6	-359.839
24	B12	3	Target 1	31642.3	-276.888
24	B12	4	Target 1	32139.8	223.882
24	B12	5	Target 1	31764.9	-147.728
24	B12	6	Target 1	31714	-195.292
24	B12	7	Target 1	32112.6	206.551
24	B12	8	Target 1	32093.6	190.808
24	B12	9	Target 1	32040.8	141.33
24	B12	10	Target 1	32121	224.796
24	B12	11	Target 1	31925.4	32.3869
24	B12	12	Target 1	31694.7	-195.018
24	B12	13	Target 1	31681.6	-204.828
24	B12	14	Target 1	31907.1	23.9113
24	B12	15	Target 1	32516.5	636.615
24	B12	16	Target 1	35193.9	3317.27
24	B12	17	Target 1	37914.8	6041.47
24	B12	18	Target 1	44287.5	12417.5
24	B12	19	Target 1	55651	23784.2
24	B12	20	Target 1	77836.6	45973.1
24	B12	21	Target 1	118394	86533.5
24	B12	22	Target 1	185372	153515
24	B12	23	Target 1	285752	253898
24	B12	24	Target 1	408580	376730
24	B12	25	Target 1	527220	495372
24	B12	26	Target 1	618407	586563
24	B12	27	Target 1	681163	649322
24	B12	28	Target 1	722535	690698
24	B12	29	Target 1	748951	717117
24	B12	30	Target 1	768686	736856
24	B12	31	Target 1	784832	753004
24	B12	32	Target 1	797861	766037
24	B12	33	Target 1	806204	774383
24	B12	34	Target 1	812606	780789
24	B12	35	Target 1	815356	783542
24	B12	36	Target 1	817901	786090
24	B12	37	Target 1	820972	789164
24	B12	38	Target 1	823437	791632
24	B12	39	Target 1	823827	792025
24	B12	40	Target 1	825226	793428
25	C1	1	Target 1	26124.7	-4165.97
25	C1	2	Target 1	27774.3	-3730.68
25	C1	3	Target 1	31065.2	-1654.12
25	C1	4	Target 1	32953.3	-980.318
25	C1	5	Target 1	35522.6	374.644
25	C1	6	Target 1	36113.7	-248.504
25	C1	7	Target 1	37601	24.5239
25	C1	8	Target 1	39896.5	1105.67
25	C1	9	Target 1	41387.4	1382.28
25	C1	10	Target 1	42879.1	1659.74
25	C1	11	Target 1	43548.4	1114.71
25	C1	12	Target 1	43880.1	232.125
25	C1	13	Target 1	44733.5	-128.746
25	C1	14	Target 1	44922.9	-1153.72
25	C1	15	Target 1	46413.3	-877.546
25	C1	16	Target 1	47654.4	-850.736
25	C1	17	Target 1	48623.9	-1095.56
25	C1	18	Target 1	51716.2	782.484
25	C1	19	Target 1	57516.2	5368.11
25	C1	20	Target 1	66741.1	13378.8
25	C1	21	Target 1	86212.8	31636.2
25	C1	22	Target 1	121848	66057
25	C1	23	Target 1	186972	129967
25	C1	24	Target 1	291606	233386
25	C1	25	Target 1	440841	381407
25	C1	26	Target 1	617944	557295
25	C1	27	Target 1	782234	720371
25	C1	28	Target 1	903091	840014
25	C1	29	Target 1	980848	916557
25	C1	30	Target 1	1.03162e+06	966113
25	C1	31	Target 1	1.06677e+06	1.00005e+06
25	C1	32	Target 1	1.09131e+06	1.02338e+06
25	C1	33	Target 1	1.10878e+06	1.03963e+06
25	C1	34	Target 1	1.12155e+06	1.05118e+06
25	C1	35	Target 1	1130714	1.05914e+06
25	C1	36	Target 1	1.14015e+06	1.06735e+06
25	C1	37	Target 1	1.14751e+06	1.0735e+06
25	C1	38	Target 1	1.15023e+06	1.07501e+06
25	C1	39	Target 1	1.15211e+06	1.07568e+06
25	C1	40	Target 1	1.15388e+06	1076227
26	C2	1	Target 1	38029.7	-2579.18
26	C2	2	Target 1	38825	-2044.63
26	C2	3	Target 1	39652.3	-1478.06
26	C2	4	Target 1	41843.7	452.607
26	C2	5	Target 1	42191.5	539.642
26	C2	6	Target 1	42045.1	132.529
26	C2	7	Target 1	42511.2	337.841
26	C2	8	Target 1	43153.1	719.037
26	C2	9	Target 1	42722.3	27.4897
26	C2	10	Target 1	42656.4	-299.147
26	C2	11	Target 1	43586.2	369.958
26	C2	12	Target 1	43364.7	-112.315
26	C2	13	Target 1	43048.2	-689.577
26	C2	14	Target 1	43250.7	-747.792
26	C2	15	Target 1	44459.7	200.54
26	C2	16	Target 1	45752	1232.08
26	C2	17	Target 1	47228.2	2447.57
26	C2	18	Target 1	49701.2	4659.81
26	C2	19	Target 1	55322.1	10020
26	C2	20	Target 1	66765.8	21202.9
26	C2	21	Target 1	87111.6	41287.9
26	C2	22	Target 1	125782	79697.2
26	C2	23	Target 1	197182	150837
26	C2	24	Target 1	316759	270153
26	C2	25	Target 1	487857	440991
26	C2	26	Target 1	691958	644830
26	C2	27	Target 1	884826	837438
26	C2	28	Target 1	1.02933e+06	981686
26	C2	29	Target 1	1.12037e+06	1.07246e+06
26	C2	30	Target 1	1.17785e+06	1.12968e+06
26	C2	31	Target 1	1217511	1169080
26	C2	32	Target 1	1242438	1.19375e+06
26	C2	33	Target 1	1.25762e+06	1.20867e+06
26	C2	34	Target 1	1.27206e+06	1.22285e+06
26	C2	35	Target 1	1282901	1.23343e+06
26	C2	36	Target 1	1.29091e+06	1.24117e+06
26	C2	37	Target 1	1297000	1.247e+06
26	C2	38	Target 1	1.30073e+06	1.25048e+06
26	C2	39	Target 1	1.30353e+06	1.25301e+06
26	C2	40	Target 1	1.30572e+06	1.25494e+06
27	C3	1	Target 1	35952.3	-1542.82
27	C3	2	Target 1	36916.9	-846.247
27	C3	3	Target 1	37833.9	-197.224
27	C3	4	Target 1	38405.8	106.701
27	C3	5	Target 1	39415.8	848.7
27	C3	6	Target 1	39377.8	542.722
27	C3	7	Target 1	38891.3	-211.712
27	C3	8	Target 1	38724.5	-646.53
27	C3	9	Target 1	39049.9	-589.109
27	C3	10	Target 1	39199.3	-707.723
27	C3	11	Target 1	40054.1	-120.88
27	C3	12	Target 1	40463.3	20.3064
27	C3	13	Target 1	41323.4	612.458
27	C3	14	Target 1	41290.8	311.851
27	C3	15	Target 1	41277.4	30.4404
27	C3	16	Target 1	42027.7	512.822
27	C3	17	Target 1	42351.1	568.216
27	C3	18	Target 1	44670.1	2619.2
27	C3	19	Target 1	50353.8	8034.95
27	C3	20	Target 1	59487.6	16900.8
27	C3	21	Target 1	77142.9	34288.1
27	C3	22	Target 1	111377	68254.4
27	C3	23	Target 1	171058	127667
27	C3	24	Target 1	270754	227095
27	C3	25	Target 1	414758	370831
27	C3	26	Target 1	583032	538837
27	C3	27	Target 1	738862	694399
27	C3	28	Target 1	855348	810617
27	C3	29	Target 1	930058	885060
27	C3	30	Target 1	976583	931316
27	C3	31	Target 1	1006013	960478
27	C3	32	Target 1	1.02713e+06	981331
27	C3	33	Target 1	1041213	995142
27	C3	34	Target 1	1.05231e+06	1.00598e+06
27	C3	35	Target 1	1.05917e+06	1.01256e+06
27	C3	36	Target 1	1066183	1.01931e+06
27	C3	37	Target 1	1.07101e+06	1.02386e+06
27	C3	38	Target 1	1.07424e+06	1.02683e+06
27	C3	39	Target 1	1.07667e+06	1.02899e+06
27	C3	40	Target 1	1076204	1.02826e+06
28	C4	1	Target 1	37445.4	-1665.1
28	C4	2	Target 1	37934.7	-1336.32
28	C4	3	Target 1	38994	-437.544
28	C4	4	Target 1	39760.7	168.657
28	C4	5	Target 1	40082.9	330.253
28	C4	6	Target 1	40019.9	106.758
28	C4	7	Target 1	40123.9	50.1821
28	C4	8	Target 1	40157.5	-76.7379
28	C4	9	Target 1	40107.6	-287.146
28	C4	10	Target 1	40516.4	-38.8513
28	C4	11	Target 1	40965.2	249.432
28	C4	12	Target 1	41193.4	317.074
28	C4	13	Target 1	40654.8	-382.076
28	C4	14	Target 1	40694.5	-502.883
28	C4	15	Target 1	42050.4	692.416
28	C4	16	Target 1	42581.3	1062.87
28	C4	17	Target 1	43651.9	1972.94
28	C4	18	Target 1	46607.6	4768.11
28	C4	19	Target 1	51591.6	9591.49
28	C4	20	Target 1	60535.6	18375
28	C4	21	Target 1	78143.4	35822.3
28	C4	22	Target 1	111037	68555.3
28	C4	23	Target 1	170778	128136
28	C4	24	Target 1	268851	226048
28	C4	25	Target 1	410908	367945
28	C4	26	Target 1	577977	534853
28	C4	27	Target 1	733730	690446
28	C4	28	Target 1	850205	806760
28	C4	29	Target 1	923779	880174
28	C4	30	Target 1	969261	925496
28	C4	31	Target 1	998841	954915
28	C4	32	Target 1	1.01965e+06	975561
28	C4	33	Target 1	1.03366e+06	989417
28	C4	34	Target 1	1.04447e+06	1.00006e+06
28	C4	35	Target 1	1.05284e+06	1.00828e+06
28	C4	36	Target 1	1.0585e+06	1.01377e+06
28	C4	37	Target 1	1.06397e+06	1.01908e+06
28	C4	38	Target 1	1.06714e+06	1.02209e+06
28	C4	39	Target 1	1.06772e+06	1022505
28	C4	40	Target 1	1.06906e+06	1.02369e+06
29	C5	1	Target 1	22688.2	-1905.05
29	C5	2	Target 1	23851.2	-1004.41
29	C5	3	Target 1	24865.5	-252.314
29	C5	4	Target 1	25370.8	-9.26976
29	C5	5	Target 1	25732.1	89.7396
29	C5	6	Target 1	26074.5	169.835
29	C5	7	Target 1	26547.7	380.817
29	C5	8	Target 1	26695.2	266
29	C5	9	Target 1	26648.6	-42.8927
29	C5	10	Target 1	26553.3	-400.399
29	C5	11	Target 1	26879.4	-336.614
29	C5	12	Target 1	27058.5	-419.751
29	C5	13	Target 1	28010.7	270.137
29	C5	14	Target 1	28122.9	120.078
29	C5	15	Target 1	28429.7	164.634
29	C5	16	Target 1	28913.1	385.677
29	C5	17	Target 1	29913.7	1124.06
29	C5	18	Target 1	31445.7	2393.82
29	C5	19	Target 1	34475.6	5161.4
29	C5	20	Target 1	40075.7	10499.3
29	C5	21	Target 1	51267	21428.3
29	C5	22	Target 1	72893.2	42792.2
29	C5	23	Target 1	111682	81318.7
29	C5	24	Target 1	180054	149429
29	C5	25	Target 1	290102	259215
29	C5	26	Target 1	437805	406655
29	C5	27	Target 1	591621	560209
29	C5	28	Target 1	713205	681530
29	C5	29	Target 1	798889	766952
29	C5	30	Target 1	863754	831554
29	C5	31	Target 1	911501	879039
29	C5	32	Target 1	945248	912524
29	C5	33	Target 1	967580	934594
29	C5	34	Target 1	985472	952223
29	C5	35	Target 1	997655	964145
29	C5	36	Target 1	1.00839e+06	974617
29	C5	37	Target 1	1.01701e+06	982976
29	C5	38	Target 1	1.02298e+06	988685
29	C5	39	Target 1	1.02825e+06	993688
29	C5	40	Target 1	1.03171e+06	996883
30	C6	1	Target 1	16551.5	-1112.88
30	C6	2	Target 1	17046	-917.673
30	C6	3	Target 1	18170.8	-92.1264
30	C6	4	Target 1	18936.6	374.434
30	C6	5	Target 1	18916.1	54.6498
30	C6	6	Target 1	18913	-247.657
30	C6	7	Target 1	19546.9	86.8987
30	C6	8	Target 1	19612.7	-146.532
30	C6	9	Target 1	19903.3	-155.206
30	C6	10	Target 1	20670.4	312.645
30	C6	11	Target 1	20723	65.959
30	C6	12	Target 1	20709	-247.229
30	C6	13	Target 1	20976.8	-278.735
30	C6	14	Target 1	21172	-382.828
30	C6	15	Target 1	22295.6	441.586
30	C6	16	Target 1	22367.5	214.142
30	C6	17	Target 1	22559.5	106.952
30	C6	18	Target 1	24198.6	1446.79
30	C6	19	Target 1	26970.2	3919.12
30	C6	20	Target 1	32040.5	8690.11
30	C6	21	Target 1	41737.3	18087.7
30	C6	22	Target 1	59852.8	35903.9
30	C6	23	Target 1	93719.2	69471
30	C6	24	Target 1	154251	129703
30	C6	25	Target 1	251899	227052
30	C6	26	Target 1	384480	359334
30	C6	27	Target 1	526644	501199
30	C6	28	Target 1	641709	615965
30	C6	29	Target 1	721258	695214
30	C6	30	Target 1	780207	753864
30	C6	31	Target 1	823856	797214
30	C6	32	Target 1	855357	828415
30	C6	33	Target 1	876135	848894
30	C6	34	Target 1	892070	864530
30	C6	35	Target 1	903724	875885
30	C6	36	Target 1	913503	885364
30	C6	37	Target 1	920789	892351
30	C6	38	Target 1	926473	897736
30	C6	39	Target 1	930917	901880
30	C6	40	Target 1	934629	905294
31	C7	1	Target 1	12473.3	-1640.78
31	C7	2	Target 1	12889.7	-1452.29
31	C7	3	Target 1	14251.3	-318.678
31	C7	4	Target 1	14671.3	-126.608
31	C7	5	Target 1	14957.6	-68.2318
31	C7	6	Target 1	15043.5	-210.232
31	C7	7	Target 1	15728.5	246.841
31	C7	8	Target 1	16266.2	556.594
31	C7	9	Target 1	16356.2	418.65
31	C7	10	Target 1	16237.9	72.4384
31	C7	11	Target 1	16340.9	-52.4962
31	C7	12	Target 1	16371.2	-250.061
31	C7	13	Target 1	16925.2	75.9981
31	C7	14	Target 1	16931.6	-145.576
31	C7	15	Target 1	17106.4	-198.639
31	C7	16	Target 1	17614.3	81.3322
31	C7	17	Target 1	18502.5	741.569
31	C7	18	Target 1	19509.3	1520.41
31	C7	19	Target 1	21563	3346.23
31	C7	20	Target 1	25741.7	7296.92
31	C7	21	Target 1	33227.1	14554.4
31	C7	22	Target 1	47890.8	28990.2
31	C7	23	Target 1	75693.6	56565.1
31	C7	24	Target 1	124020	104663
31	C7	25	Target 1	202037	182452
31	C7	26	Target 1	306958	287146
31	C7	27	Target 1	418284	398243
31	C7	28	Target 1	507929	487661
31	C7	29	Target 1	570690	550194
31	C7	30	Target 1	617212	596488
31	C7	31	Target 1	651644	630692
31	C7	32	Target 1	674914	653734
31	C7	33	Target 1	691258	669850
31	C7	34	Target 1	704198	682563
31	C7	35	Target 1	713194	691331
31	C7	36	Target 1	720610	698519
31	C7	37	Target 1	726039	703719
31	C7	38	Target 1	729842	707294
31	C7	39	Target 1	733388	710613
31	C7	40	Target 1	735593	712590
32	C8	1	Target 1	17197.6	-744.196
32	C8	2	Target 1	17272.8	-981.019
32	C8	3	Target 1	18261.1	-304.644
32	C8	4	Target 1	19225.9	348.15
32	C8	5	Target 1	19024.2	-165.572
32	C8	6	Target 1	18966.6	-535.123
32	C8	7	Target 1	19710.3	-103.446
32	C8	8	Target 1	20493.5	367.783
32	C8	9	Target 1	20640.5	202.751
32	C8	10	Target 1	21112.6	362.823
32	C8	11	Target 1	21309.6	247.795
32	C8	12	Target 1	21996.9	623.136
32	C8	13	Target 1	21389.2	-296.551
32	C8	14	Target 1	21250.7	-747.1
32	C8	15	Target 1	22148	-161.724
32	C8	16	Target 1	22642.1	20.3962
32	C8	17	Target 1	23482.9	549.141
32	C8	18	Target 1	24971.1	1725.4
32	C8	19	Target 1	28283.2	4725.43
32	C8	20	Target 1	32984.6	9114.89
32	C8	21	Target 1	43397.8	19216.1
32	C8	22	Target 1	62652.5	38158.8
32	C8	23	Target 1	99517.4	74711.7
32	C8	24	Target 1	164273	139155
32	C8	25	Target 1	268246	242817
32	C8	26	Target 1	408617	382875
32	C8	27	Target 1	557189	531135
32	C8	28	Target 1	676181	649815
32	C8	29	Target 1	758965	732288
32	C8	30	Target 1	820757	793767
32	C8	31	Target 1	867022	839720
32	C8	32	Target 1	899327	871713
32	C8	33	Target 1	920116	892190
32	C8	34	Target 1	936906	908668
32	C8	35	Target 1	949069	920519
32	C8	36	Target 1	959071	930209
32	C8	37	Target 1	966766	937592
32	C8	38	Target 1	972001	942515
32	C8	39	Target 1	976618	946821
32	C8	40	Target 1	979735	949625
33	C9	1	Target 1	28877.5	-684.057
33	C9	2	Target 1	29194.6	-618.544
33	C9	3	Target 1	29877.7	-187.079
33	C9	4	Target 1	30258.1	-58.2399
33	C9	5	Target 1	30886.2	318.307
33	C9	6	Target 1	30778	-41.4908
33	C9	7	Target 1	30837.7	-233.39
33	C9	8	Target 1	31725.9	403.231
33	C9	9	Target 1	31660.7	86.494
33	C9	10	Target 1	31578.6	-247.194
33	C9	11	Target 1	32036.7	-40.6378
33	C9	12	Target 1	32239.6	-89.316
33	C9	13	Target 1	33148.1	567.545
33	C9	14	Target 1	33781.9	949.802
33	C9	15	Target 1	35608.1	2524.4
33	C9	16	Target 1	38493	5157.73
33	C9	17	Target 1	44175.2	10588.4
33	C9	18	Target 1	56695.3	22856.9
33	C9	19	Target 1	79705.5	45615.5
33	C9	20	Target 1	120424	86082.8
33	C9	21	Target 1	186836	152243
33	C9	22	Target 1	285722	250878
33	C9	23	Target 1	404618	369521
33	C9	24	Target 1	518104	482757
33	C9	25	Target 1	604943	569343
33	C9	26	Target 1	663530	627679
33	C9	27	Target 1	702443	666340
33	C9	28	Target 1	729790	693435
33	C9	29	Target 1	749539	712933
33	C9	30	Target 1	765447	728590
33	C9	31	Target 1	776637	739528
33	C9	32	Target 1	784914	747554
33	C9	33	Target 1	790858	753246
33	C9	34	Target 1	796585	758722
33	C9	35	Target 1	800295	762180
33	C9	36	Target 1	803092	764726
33	C9	37	Target 1	805717	767098
33	C9	38	Target 1	806909	768039
33	C9	39	Target 1	807480	768358
33	C9	40	Target 1	808687	769314
34	C10	1	Target 1	45256.1	-1301.32
34	C10	2	Target 1	45392.6	-1140.69
34	C10	3	Target 1	46309.3	-199.818
34	C10	4	Target 1	46235.6	-249.392
34	C10	5	Target 1	46226.7	-234.236
34	C10	6	Target 1	46778.2	341.44
34	C10	7	Target 1	46943.9	531.276
34	C10	8	Target 1	47128.7	740.214
34	C10	9	Target 1	45990.6	-373.751
34	C10	10	Target 1	45784.5	-555.731
34	C10	11	Target 1	46469.5	153.402
34	C10	12	Target 1	46897.4	605.351
34	C10	13	Target 1	47514.1	1246.23
34	C10	14	Target 1	47774.7	1530.94
34	C10	15	Target 1	49533.3	3313.68
34	C10	16	Target 1	54117.3	7921.86
34	C10	17	Target 1	61276.3	15104.9
34	C10	18	Target 1	75539.2	29392
34	C10	19	Target 1	102507	56384.3
34	C10	20	Target 1	151487	105388
34	C10	21	Target 1	233715	187640
34	C10	22	Target 1	353646	307595
34	C10	23	Target 1	498247	452220
34	C10	24	Target 1	637193	591190
34	C10	25	Target 1	743149	697170
34	C10	26	Target 1	813305	767351
34	C10	27	Target 1	860266	814336
34	C10	28	Target 1	892485	846579
34	C10	29	Target 1	915045	869163
34	C10	30	Target 1	932932	887074
34	C10	31	Target 1	945264	899431
34	C10	32	Target 1	954110	908300
34	C10	33	Target 1	960006	914221
34	C10	34	Target 1	965057	919296
34	C10	35	Target 1	968434	922697
34	C10	36	Target 1	970712	924999
34	C10	37	Target 1	974228	928539
34	C10	38	Target 1	976271	930606
34	C10	39	Target 1	975808	930168
34	C10	40	Target 1	975922	930306
35	C11	1	Target 1	42276.4	-98.3451
35	C11	2	Target 1	41997.6	-285.147
35	C11	3	Target 1	41846.5	-344.23
35	C11	4	Target 1	42091.1	-7.65755
35	C11	5	Target 1	42025	18.2396
35	C11	6	Target 1	42087.7	172.957
35	C11	7	Target 1	42691	868.257
35	C11	8	Target 1	42058.6	327.837
35	C11	9	Target 1	40822.8	-816.004
35	C11	10	Target 1	40801.3	-745.466
35	C11	11	Target 1	41735	280.228
35	C11	12	Target 1	41608.6	245.84
35	C11	13	Target 1	41589.3	318.553
35	C11	14	Target 1	42495.6	1316.79
35	C11	15	Target 1	44226.4	3139.59
35	C11	16	Target 1	46672.8	5678.03
35	C11	17	Target 1	52853.2	11950.4
35	C11	18	Target 1	64834.5	24023.7
35	C11	19	Target 1	88197.4	47478.6
35	C11	20	Target 1	128668	88041.5
35	C11	21	Target 1	196901	156366
35	C11	22	Target 1	297681	257238
35	C11	23	Target 1	418467	378116
35	C11	24	Target 1	535202	494943
35	C11	25	Target 1	625375	585209
35	C11	26	Target 1	685223	645148
35	C11	27	Target 1	723654	683671
35	C11	28	Target 1	751254	711363
35	C11	29	Target 1	770120	730321
35	C11	30	Target 1	784062	744355
35	C11	31	Target 1	794826	755211
35	C11	32	Target 1	802687	763164
35	C11	33	Target 1	807175	767744
35	C11	34	Target 1	812823	773484
35	C11	35	Target 1	815353	776106
35	C11	36	Target 1	818017	778862
35	C11	37	Target 1	820581	781518
35	C11	38	Target 1	821112	782141
35	C11	39	Target 1	822230	783351
35	C11	40	Target 1	822855	784068
36	C12	1	Target 1	21140.3	-505.921
36	C12	2	Target 1	21119.2	-730.503
36	C12	3	Target 1	21503.7	-549.581
36	C12	4	Target 1	22975	718.222
36	C12	5	Target 1	22802.5	342.206
36	C12	6	Target 1	22539.9	-123.948
36	C12	7	Target 1	22546.7	-320.754
36	C12	8	Target 1	23041.7	-29.2074
36	C12	9	Target 1	23136.2	-138.315
36	C12	10	Target 1	23175.6	-302.391
36	C12	11	Target 1	23854.6	173.01
36	C12	12	Target 1	24231.9	346.776
36	C12	13	Target 1	23972.6	-116.017
36	C12	14	Target 1	24407	114.825
36	C12	15	Target 1	26961.8	2466.07
36	C12	16	Target 1	28567	3867.75
36	C12	17	Target 1	34406.6	9503.86
36	C12	18	Target 1	45351.1	20244.8
36	C12	19	Target 1	65844.6	40534.7
36	C12	20	Target 1	102046	76532.6
36	C12	21	Target 1	162596	136879
36	C12	22	Target 1	251335	225415
36	C12	23	Target 1	359548	333424
36	C12	24	Target 1	464932	438604
36	C12	25	Target 1	545187	518656
36	C12	26	Target 1	599195	572460
36	C12	27	Target 1	634483	607545
36	C12	28	Target 1	657930	630789
36	C12	29	Target 1	675423	648077
36	C12	30	Target 1	688987	661438
36	C12	31	Target 1	698796	671044
36	C12	32	Target 1	705852	677896
36	C12	33	Target 1	710182	682022
36	C12	34	Target 1	715483	687120
36	C12	35	Target 1	717285	688718
36	C12	36	Target 1	719934	691164
36	C12	37	Target 1	721766	692793
36	C12	38	Target 1	723352	694175
36	C12	39	Target 1	724084	694704
36	C12	40	Target 1	722737	693153
37	D1	1	Target 1	13227.2	208.313
37	D1	2	Target 1	13991.9	716.765
37	D1	3	Target 1	13881.6	350.207
37	D1	4	Target 1	13746.7	-40.8879
37	D1	5	Target 1	14046.7	2.91082
37	D1	6	Target 1	14161.3	-138.729
37	D1	7	Target 1	14652.1	95.8511
37	D1	8	Target 1	14531.1	-281.333
37	D1	9	Target 1	14781.5	-287.168
37	D1	10	Target 1	16204.2	879.283
37	D1	11	Target 1	15394.5	-186.65
37	D1	12	Target 1	15333.6	-503.755
37	D1	13	Target 1	16691.6	598.049
37	D1	14	Target 1	16457.6	107.831
37	D1	15	Target 1	16124	-482.027
37	D1	16	Target 1	16178.4	-683.828
37	D1	17	Target 1	16880.2	-238.26
37	D1	18	Target 1	17133.9	-240.773
37	D1	19	Target 1	18095	464.132
37	D1	20	Target 1	18321.7	434.52
37	D1	21	Target 1	18294	150.626
37	D1	22	Target 1	18881.3	481.756
37	D1	23	Target 1	19480.8	825.022
37	D1	24	Target 1	22399.2	3487.21
37	D1	25	Target 1	25816.7	6648.5
37	D1	26	Target 1	33747	14322.5
37	D1	27	Target 1	48502.6	28821.9
37	D1	28	Target 1	76825.3	56888.4
37	D1	29	Target 1	126474	106281
37	D1	30	Target 1	206795	186345
37	D1	31	Target 1	325348	304643
37	D1	32	Target 1	472476	451514
37	D1	33	Target 1	619337	598119
37	D1	34	Target 1	742620	721146
37	D1	35	Target 1	834792	813062
37	D1	36	Target 1	898266	876280
37	D1	37	Target 1	942831	920588
37	D1	38	Target 1	973820	951321
37	D1	39	Target 1	995111	972355
37	D1	40	Target 1	1.00989e+06	986882
38	D2	1	Target 1	11011.6	-902.49
38	D2	2	Target 1	11024.2	-1094.42
38	D2	3	Target 1	11373.3	-949.856
38	D2	4	Target 1	12278.5	-249.286
38	D2	5	Target 1	12705.6	-26.7256
38	D2	6	Target 1	12835.5	-101.341
38	D2	7	Target 1	13075.1	-66.327
38	D2	8	Target 1	13646.7	300.751
38	D2	9	Target 1	13975.6	425.006
38	D2	10	Target 1	15118.5	1363.4
38	D2	11	Target 1	14904.5	944.875
38	D2	12	Target 1	14593.2	428.929
38	D2	13	Target 1	14473.2	104.436
38	D2	14	Target 1	14486.2	-87.1477
38	D2	15	Target 1	14090.5	-687.424
38	D2	16	Target 1	14009.3	-973.17
38	D2	17	Target 1	14576.9	-610.129
38	D2	18	Target 1	14725.6	-666.003
38	D2	19	Target 1	15432.7	-163.441
38	D2	20	Target 1	16226.2	425.521
38	D2	21	Target 1	16593.2	587.928
38	D2	22	Target 1	16634.1	424.338
38	D2	23	Target 1	17747	1332.63
38	D2	24	Target 1	20262.9	3643.98
38	D2	25	Target 1	23647.7	6824.18
38	D2	26	Target 1	31383.3	14355.3
38	D2	27	Target 1	47823	30590.4
38	D2	28	Target 1	76485.9	59048.7
38	D2	29	Target 1	127205	109564
38	D2	30	Target 1	212665	194819
38	D2	31	Target 1	335645	317595
38	D2	32	Target 1	486932	468676
38	D2	33	Target 1	637374	618914
38	D2	34	Target 1	763211	744547
38	D2	35	Target 1	856280	837411
38	D2	36	Target 1	920378	901305
38	D2	37	Target 1	964024	944746
38	D2	38	Target 1	995756	976273
38	D2	39	Target 1	1.01726e+06	997572
38	D2	40	Target 1	1034259	1.01437e+06
39	D3	1	Target 1	12705	-78.3162
39	D3	2	Target 1	13040.2	94.1872
39	D3	3	Target 1	13219	110.419
39	D3	4	Target 1	13384.5	113.304
39	D3	5	Target 1	13248	-185.821
39	D3	6	Target 1	13372.1	-224.35
39	D3	7	Target 1	14160.1	401.037
39	D3	8	Target 1	13626.2	-295.548
39	D3	9	Target 1	13629.1	-455.291
39	D3	10	Target 1	14633.9	386.95
39	D3	11	Target 1	14465.7	56.0473
39	D3	12	Target 1	14373.5	-198.747
39	D3	13	Target 1	14839.4	104.488
39	D3	14	Target 1	14974.6	77.0556
39	D3	15	Target 1	15447.2	387.11
39	D3	16	Target 1	15303.8	81.0489
39	D3	17	Target 1	15213.4	-172.026
39	D3	18	Target 1	15591.8	43.8165
39	D3	19	Target 1	15481.2	-229.495
39	D3	20	Target 1	15616.3	-256.974
39	D3	21	Target 1	16865	829.067
39	D3	22	Target 1	17226.1	1027.52
39	D3	23	Target 1	18359.5	1998.32
39	D3	24	Target 1	20464.3	3940.48
39	D3	25	Target 1	24248.8	7562.37
39	D3	26	Target 1	30380.3	13531.3
39	D3	27	Target 1	44121.6	27109.9
39	D3	28	Target 1	69884.4	52710.1
39	D3	29	Target 1	114557	97219.9
39	D3	30	Target 1	189277	171777
39	D3	31	Target 1	300150	282488
39	D3	32	Target 1	440343	422518
39	D3	33	Target 1	582805	564818
39	D3	34	Target 1	702202	684052
39	D3	35	Target 1	790699	772387
39	D3	36	Target 1	850761	832285
39	D3	37	Target 1	892228	873590
39	D3	38	Target 1	921592	902792
39	D3	39	Target 1	942641	923678
39	D3	40	Target 1	957685	938559
40	D4	1	Target 1	45616.7	3191.71
40	D4	2	Target 1	45062.5	2805.5
40	D4	3	Target 1	44084	1994.87
40	D4	4	Target 1	42201.2	279.992
40	D4	5	Target 1	41040.9	-712.347
40	D4	6	Target 1	40846.5	-738.819
40	D4	7	Target 1	41084.5	-332.911
40	D4	8	Target 1	41038.8	-210.645
40	D4	9	Target 1	40874.7	-206.859
40	D4	10	Target 1	40531.6	-381.99
40	D4	11	Target 1	40049.1	-696.61
40	D4	12	Target 1	40006.9	-570.813
40	D4	13	Target 1	40339.7	-70.1592
40	D4	14	Target 1	40377.9	135.955
40	D4	15	Target 1	40440.3	366.312
40	D4	16	Target 1	40740.7	834.637
40	D4	17	Target 1	40047.5	309.384
40	D4	18	Target 1	40009.9	439.682
40	D4	19	Target 1	40764.9	1362.59
40	D4	20	Target 1	41218	1983.71
40	D4	21	Target 1	41343.3	2276.91
40	D4	22	Target 1	42109.6	3211.08
40	D4	23	Target 1	43306	4575.46
40	D4	24	Target 1	45061.4	6498.78
40	D4	25	Target 1	48482.5	10087.8
40	D4	26	Target 1	54767.6	16540.8
40	D4	27	Target 1	67158.4	29099.5
40	D4	28	Target 1	90834.3	52943.3
40	D4	29	Target 1	134010	96287
40	D4	30	Target 1	206068	168513
40	D4	31	Target 1	314449	277061
40	D4	32	Target 1	454378	417159
40	D4	33	Target 1	601282	564231
40	D4	34	Target 1	728164	691280
40	D4	35	Target 1	822892	786176
40	D4	36	Target 1	888734	852187
40	D4	37	Target 1	934211	897832
40	D4	38	Target 1	965816	929605
40	D4	39	Target 1	989369	953325
40	D4	40	Target 1	1004076	968200
41	D5	1	Target 1	17240	-924.802
41	D5	2	Target 1	17699.4	-654.33
41	D5	3	Target 1	18275	-267.663
41	D5	4	Target 1	18676.9	-54.644
41	D5	5	Target 1	18905.4	-15.1624
41	D5	6	Target 1	19424.7	315.259
41	D5	7	Target 1	19864.4	566.023
41	D5	8	Target 1	19349.3	-137.977
41	D5	9	Target 1	19270.4	-405.836
41	D5	10	Target 1	20104.9	239.783
41	D5	11	Target 1	20646.7	592.571
41	D5	12	Target 1	21725.9	1482.93
41	D5	13	Target 1	23854.5	3422.54
41	D5	14	Target 1	26390.8	5769.92
41	D5	15	Target 1	31024.9	10215.1
41	D5	16	Target 1	41504.8	20506.1
41	D5	17	Target 1	61079.7	39892
41	D5	18	Target 1	97361.1	75984.5
41	D5	19	Target 1	161589	140024
41	D5	20	Target 1	265206	243451
41	D5	21	Target 1	411062	389118
41	D5	22	Target 1	581483	559351
41	D5	23	Target 1	742552	720231
41	D5	24	Target 1	866575	844065
41	D5	25	Target 1	952461	929762
41	D5	26	Target 1	1.00911e+06	986222
41	D5	27	Target 1	1.04876e+06	1.02568e+06
41	D5	28	Target 1	1.07589e+06	1.05263e+06
41	D5	29	Target 1	1.09537e+06	1.07191e+06
41	D5	30	Target 1	1.11116e+06	1.08751e+06
41	D5	31	Target 1	1.12115e+06	1097313
41	D5	32	Target 1	1129024	1.105e+06
41	D5	33	Target 1	1.13536e+06	1111151
41	D5	34	Target 1	1.13992e+06	1.11552e+06
41	D5	35	Target 1	1.14379e+06	1.1192e+06
41	D5	36	Target 1	1.14711e+06	1.12233e+06
41	D5	37	Target 1	1.14965e+06	1.12468e+06
41	D5	38	Target 1	1.15072e+06	1125563
41	D5	39	Target 1	1.15184e+06	1.12649e+06
41	D5	40	Target 1	1.15309e+06	1.12756e+06
42	D6	1	Target 1	8154.29	-1058.68
42	D6	2	Target 1	8689.66	-695.666
42	D6	3	Target 1	9606.33	48.6442
42	D6	4	Target 1	9689.5	-40.5493
42	D6	5	Target 1	9766.24	-136.164
42	D6	6	Target 1	9861.42	-213.343
42	D6	7	Target 1	10419.9	172.743
42	D6	8	Target 1	10499.7	80.1818
42	D6	9	Target 1	10849.9	258.041
42	D6	10	Target 1	11095	330.79
42	D6	11	Target 1	10436.2	-500.344
42	D6	12	Target 1	10455.8	-653.138
42	D6	13	Target 1	12218.7	937.38
42	D6	14	Target 1	14876.5	3422.86
42	D6	15	Target 1	18512.5	6886.5
42	D6	16	Target 1	25434.6	13636.2
42	D6	17	Target 1	39064.7	27093.9
42	D6	18	Target 1	64422.7	52279.6
42	D6	19	Target 1	109553	97237.9
42	D6	20	Target 1	182000	169513
42	D6	21	Target 1	284237	271576
42	D6	22	Target 1	403019	390186
42	D6	23	Target 1	514559	501554
42	D6	24	Target 1	601465	588288
42	D6	25	Target 1	661273	647924
42	D6	26	Target 1	701319	687797
42	D6	27	Target 1	728854	715160
42	D6	28	Target 1	748015	734148
42	D6	29	Target 1	761134	747095
42	D6	30	Target 1	770652	756441
42	D6	31	Target 1	778686	764302
42	D6	32	Target 1	784374	769818
42	D6	33	Target 1	788953	774225
42	D6	34	Target 1	792005	777104
42	D6	35	Target 1	794392	779319
42	D6	36	Target 1	795913	780668
42	D6	37	Target 1	797213	781795
42	D6	38	Target 1	799059	783469
42	D6	39	Target 1	799009	783246
42	D6	40	Target 1	798986	783051
43	D7	1	Target 1	14758.9	413.139
43	D7	2	Target 1	15035.9	313.733
43	D7	3	Target 1	15205	106.449
43	D7	4	Target 1	15316.8	-158.153
43	D7	5	Target 1	15969	117.7
43	D7	6	Target 1	16150.5	-77.1823
43	D7	7	Target 1	16608.7	4.63401
43	D7	8	Target 1	16864.2	-116.306
43	D7	9	Target 1	17398.6	41.7451
43	D7	10	Target 1	17915.3	182.083
43	D7	11	Target 1	18008.6	-100.97
43	D7	12	Target 1	18597.6	111.569
43	D7	13	Target 1	19434.8	572.383
43	D7	14	Target 1	21934.2	2695.47
43	D7	15	Target 1	26405	6789.85
43	D7	16	Target 1	34772.4	14780.9
43	D7	17	Target 1	50922.5	30554.6
43	D7	18	Target 1	80068.7	59324.4
43	D7	19	Target 1	133120	111999
43	D7	20	Target 1	217774	196277
43	D7	21	Target 1	336519	314646
43	D7	22	Target 1	475299	453049
43	D7	23	Target 1	606116	583490
43	D7	24	Target 1	706936	683933
43	D7	25	Target 1	775835	752456
43	D7	26	Target 1	821910	798155
43	D7	27	Target 1	852808	828676
43	D7	28	Target 1	874444	849936
43	D7	29	Target 1	890988	866104
43	D7	30	Target 1	901912	876651
43	D7	31	Target 1	909454	883817
43	D7	32	Target 1	916059	890046
43	D7	33	Target 1	921281	894891
43	D7	34	Target 1	925014	898248
43	D7	35	Target 1	926860	899717
43	D7	36	Target 1	929018	901499
43	D7	37	Target 1	930987	903091
43	D7	38	Target 1	932117	903845
43	D7	39	Target 1	932470	903822
43	D7	40	Target 1	933127	904102
44	D8	1	Target 1	19899.9	-623.793
44	D8	2	Target 1	20068.8	-658.786
44	D8	3	Target 1	20847.1	-84.2429
44	D8	4	Target 1	21167.1	31.9218
44	D8	5	Target 1	21474.5	135.461
44	D8	6	Target 1	21486.9	-56.0106
44	D8	7	Target 1	21680.2	-66.5569
44	D8	8	Target 1	22037.5	86.9809
44	D8	9	Target 1	22108.9	-45.4795
44	D8	10	Target 1	22372.2	14.0192
44	D8	11	Target 1	22546	-16.0934
44	D8	12	Target 1	22803.8	37.9052
44	D8	13	Target 1	24536.2	1566.47
44	D8	14	Target 1	26888.2	3714.59
44	D8	15	Target 1	31678.3	8300.87
44	D8	16	Target 1	40859.9	17278.7
44	D8	17	Target 1	58299.1	34514
44	D8	18	Target 1	89701.4	65712.5
44	D8	19	Target 1	145238	121045
44	D8	20	Target 1	235942	211545
44	D8	21	Target 1	363409	338808
44	D8	22	Target 1	512652	487848
44	D8	23	Target 1	653817	628809
44	D8	24	Target 1	763166	737955
44	D8	25	Target 1	838850	813434
44	D8	26	Target 1	889225	863606
44	D8	27	Target 1	924483	898660
44	D8	28	Target 1	948452	922425
44	D8	29	Target 1	965053	938822
44	D8	30	Target 1	978160	951726
44	D8	31	Target 1	988708	962069
44	D8	32	Target 1	994820	967977
44	D8	33	Target 1	1.00038e+06	973336
44	D8	34	Target 1	1.00415e+06	976900
44	D8	35	Target 1	1.00707e+06	979617
44	D8	36	Target 1	1009848	982190
44	D8	37	Target 1	1.01079e+06	982930
44	D8	38	Target 1	1.01182e+06	983753
44	D8	39	Target 1	1.01194e+06	983672
44	D8	40	Target 1	1013737	985264
45	D9	1	Target 1	20138.4	-1087.09
45	D9	2	Target 1	20170.6	-927.227
45	D9	3	Target 1	20768.8	-201.18
45	D9	4	Target 1	20760.1	-82.1563
45	D9	5	Target 1	20540.5	-174.062
45	D9	6	Target 1	20497.7	-89.0733
45	D9	7	Target 1	20789.7	330.667
45	D9	8	Target 1	20835.1	503.806
45	D9	9	Target 1	20582.9	379.371
45	D9	10	Target 1	19953.6	-122.142
45	D9	11	Target 1	19606.4	-341.647
45	D9	12	Target 1	19616.7	-203.584
45	D9	13	Target 1	19867.6	175.088
45	D9	14	Target 1	20128.1	563.383
45	D9	15	Target 1	21247.7	1810.68
45	D9	16	Target 1	22435.2	3125.93
45	D9	17	Target 1	24533.7	5352.16
45	D9	18	Target 1	28241.3	9187.59
45	D9	19	Target 1	35421	16495
45	D9	20	Target 1	48199.6	29401.3
45	D9	21	Target 1	74776	56105.6
45	D9	22	Target 1	122238	103696
45	D9	23	Target 1	199849	181434
45	D9	24	Target 1	314295	296008
45	D9	25	Target 1	454353	436194
45	D9	26	Target 1	589742	571710
45	D9	27	Target 1	693567	675663
45	D9	28	Target 1	762409	744632
45	D9	29	Target 1	807843	790195
45	D9	30	Target 1	838491	820971
45	D9	31	Target 1	859466	842073
45	D9	32	Target 1	875905	858640
45	D9	33	Target 1	886680	869543
45	D9	34	Target 1	895324	878314
45	D9	35	Target 1	901970	885088
45	D9	36	Target 1	906625	889871
45	D9	37	Target 1	911290	894664
45	D9	38	Target 1	913779	897280
45	D9	39	Target 1	915002	898632
45	D9	40	Target 1	917038	900795
46	D10	1	Target 1	86699.3	-315.168
46	D10	2	Target 1	86470	-170.879
46	D10	3	Target 1	86244.3	-23.0747
46	D10	4	Target 1	86197	303.168
46	D10	5	Target 1	85703.4	183.16
46	D10	6	Target 1	85178	31.2925
46	D10	7	Target 1	84015.1	-758.059
46	D10	8	Target 1	83894.2	-505.434
46	D10	9	Target 1	84572.4	546.293
46	D10	10	Target 1	83915.5	262.957
46	D10	11	Target 1	83238.7	-40.3012
46	D10	12	Target 1	83259.5	353.957
46	D10	13	Target 1	83795.8	1263.82
46	D10	14	Target 1	83733.6	1575.18
46	D10	15	Target 1	83831.1	2046.2
46	D10	16	Target 1	84800.1	3388.79
46	D10	17	Target 1	86085.8	5047.97
46	D10	18	Target 1	89232.9	8568.62
46	D10	19	Target 1	96599.2	16308.5
46	D10	20	Target 1	110900	30983.1
46	D10	21	Target 1	138002	58458
46	D10	22	Target 1	185699	106529
46	D10	23	Target 1	267250	188454
46	D10	24	Target 1	386338	307915
46	D10	25	Target 1	531102	453052
46	D10	26	Target 1	672345	594669
46	D10	27	Target 1	781987	704685
46	D10	28	Target 1	854106	777177
46	D10	29	Target 1	899142	822586
46	D10	30	Target 1	930542	854360
46	D10	31	Target 1	953247	877438
46	D10	32	Target 1	968785	893350
46	D10	33	Target 1	980403	905342
46	D10	34	Target 1	989198	914510
46	D10	35	Target 1	995608	921294
46	D10	36	Target 1	1.00009e+06	926146
46	D10	37	Target 1	1.00275e+06	929178
46	D10	38	Target 1	1.00477e+06	931576
46	D10	39	Target 1	1.00681e+06	933990
46	D10	40	Target 1	1.00805e+06	935600
47	D11	1	Target 1	20813.5	-977.1
47	D11	2	Target 1	21165.2	-662.532
47	D11	3	Target 1	22142.1	277.15
47	D11	4	Target 1	22106.7	204.623
47	D11	5	Target 1	21562.8	-376.432
47	D11	6	Target 1	21499.6	-476.832
47	D11	7	Target 1	22103.8	90.2268
47	D11	8	Target 1	22362.6	311.858
47	D11	9	Target 1	22163	75.1157
47	D11	10	Target 1	21984.3	-140.796
47	D11	11	Target 1	21984.6	-177.658
47	D11	12	Target 1	22312.2	112.759
47	D11	13	Target 1	22336.5	99.9853
47	D11	14	Target 1	22482.8	209.091
47	D11	15	Target 1	22904.8	593.886
47	D11	16	Target 1	25109.6	2761.58
47	D11	17	Target 1	26847.5	4462.29
47	D11	18	Target 1	29243.1	6820.73
47	D11	19	Target 1	35678.5	13219
47	D11	20	Target 1	48637.7	26141
47	D11	21	Target 1	73493.6	50959.7
47	D11	22	Target 1	116276	93705.3
47	D11	23	Target 1	188884	166276
47	D11	24	Target 1	296104	273459
47	D11	25	Target 1	426425	403742
47	D11	26	Target 1	552650	529930
47	D11	27	Target 1	650619	627862
47	D11	28	Target 1	715932	693138
47	D11	29	Target 1	757369	734538
47	D11	30	Target 1	786739	763870
47	D11	31	Target 1	806180	783274
47	D11	32	Target 1	821312	798370
47	D11	33	Target 1	832165	809186
47	D11	34	Target 1	840161	817144
47	D11	35	Target 1	845869	822815
47	D11	36	Target 1	849561	826470
47	D11	37	Target 1	852781	829652
47	D11	38	Target 1	855452	832287
47	D11	39	Target 1	857258	834055
47	D11	40	Target 1	859206	835966
48	D12	1	Target 1	15867.6	-736.777
48	D12	2	Target 1	16307.8	-388.879
48	D12	3	Target 1	16689.7	-99.4223
48	D12	4	Target 1	16515.7	-365.773
48	D12	5	Target 1	16525	-448.782
48	D12	6	Target 1	17234.7	168.595
48	D12	7	Target 1	17785.4	626.867
48	D12	8	Target 1	17500.4	249.561
48	D12	9	Target 1	17438.7	95.5343
48	D12	10	Target 1	17915.7	480.183
48	D12	11	Target 1	17597.2	69.2933
48	D12	12	Target 1	17346.2	-274.005
48	D12	13	Target 1	17210.6	-502.051
48	D12	14	Target 1	17345.7	-459.287
48	D12	15	Target 1	18715.2	817.872
48	D12	16	Target 1	20486.7	2497.05
48	D12	17	Target 1	22029	3946.97
48	D12	18	Target 1	24243.7	6069.31
48	D12	19	Target 1	30393.6	12126.8
48	D12	20	Target 1	42875.2	24516.1
48	D12	21	Target 1	64505	46053.5
48	D12	22	Target 1	104576	86032.7
48	D12	23	Target 1	171522	152886
48	D12	24	Target 1	271242	252514
48	D12	25	Target 1	392265	373444
48	D12	26	Target 1	508729	489815
48	D12	27	Target 1	600929	581923
48	D12	28	Target 1	661457	642359
48	D12	29	Target 1	700357	681166
48	D12	30	Target 1	727485	708202
48	D12	31	Target 1	745902	726527
48	D12	32	Target 1	759639	740172
48	D12	33	Target 1	770115	750555
48	D12	34	Target 1	778150	758498
48	D12	35	Target 1	783878	764133
48	D12	36	Target 1	787366	767530
48	D12	37	Target 1	789686	769757
48	D12	38	Target 1	793214	773192
48	D12	39	Target 1	795672	775558
48	D12	40	Target 1	797110	776904
49	E1	1	Target 1	15274.7	545.441
49	E1	2	Target 1	15263.5	348.378
49	E1	3	Target 1	15451	350.016
49	E1	4	Target 1	15394.2	107.289
49	E1	5	Target 1	14863	-609.804
49	E1	6	Target 1	15111	-547.636
49	E1	7	Target 1	16610.7	766.128
49	E1	8	Target 1	16637.9	607.531
49	E1	9	Target 1	15960	-256.35
49	E1	10	Target 1	15935	-467.215
49	E1	11	Target 1	16803	214.948
49	E1	12	Target 1	17055.6	281.646
49	E1	13	Target 1	16520	-439.858
49	E1	14	Target 1	16502.1	-643.623
49	E1	15	Target 1	17378.6	46.9925
49	E1	16	Target 1	17614.9	97.4421
49	E1	17	Target 1	17906.9	203.558
49	E1	18	Target 1	18507	617.754
49	E1	19	Target 1	17746.3	-328.816
49	E1	20	Target 1	17651.8	-609.195
49	E1	21	Target 1	19033.6	586.673
49	E1	22	Target 1	20934.6	2301.83
49	E1	23	Target 1	23418.2	4599.59
49	E1	24	Target 1	28256.4	9251.83
49	E1	25	Target 1	37476.4	18286
49	E1	26	Target 1	55868.4	36492.1
49	E1	27	Target 1	89661.9	70099.7
49	E1	28	Target 1	149111	129363
49	E1	29	Target 1	243832	223898
49	E1	30	Target 1	373091	352971
49	E1	31	Target 1	520321	500015
49	E1	32	Target 1	656570	636078
49	E1	33	Target 1	764975	744297
[truncated: 1,887 more rows]

## Sheet: Results
Block Type	96-Well 0.2-mL Block
Calibration Background is expired	No
Calibration Background performed on	12-16-2020
Calibration Pure Dye ABY is expired	No
Calibration Pure Dye ABY performed on	12-16-2020
Calibration Pure Dye CY5 is expired	No
Calibration Pure Dye CY5 performed on	12-16-2020
Calibration Pure Dye FAM is expired	No
Calibration Pure Dye FAM performed on	12-16-2020
Calibration Pure Dye JUN is expired	No
Calibration Pure Dye JUN performed on	12-16-2020
Calibration Pure Dye MUSTANG PURPLE is expired	No
Calibration Pure Dye MUSTANG PURPLE performed on	12-16-2020
Calibration Pure Dye NED is expired	No
Calibration Pure Dye NED performed on	12-16-2020
Calibration Pure Dye ROX is expired	No
Calibration Pure Dye ROX performed on	12-16-2020
Calibration Pure Dye SYBR is expired	No
Calibration Pure Dye SYBR performed on	12-16-2020
Calibration Pure Dye TAMRA is expired	No
Calibration Pure Dye TAMRA performed on	12-16-2020
Calibration Pure Dye VIC is expired	No
Calibration Pure Dye VIC performed on	12-16-2020
Calibration ROI is expired	No
Calibration ROI performed on	12-16-2020
Calibration Uniformity is expired	No
Calibration Uniformity performed on	12-16-2020
Chemistry	SYBR_GREEN
Date Created	2021-03-26 14:31:05 PM CST
Experiment Barcode
Experiment Comment
Experiment File Name	H:\2021.03.26 第二板.eds
Experiment Name	Comparative-Ct-SYBR
Experiment Run End Time	2021-03-26 11:54:55 AM CST
Experiment Type	Comparative Cт (ΔΔCт)
Instrument Name	272522193
Instrument Serial Number	272522193
Instrument Type	QuantStudio™ 5 System
Passive Reference
Post-read Stage/Step
Pre-read Stage/Step
Quantification Cycle Method	Ct
Signal Smoothing On	true
Stage where Melt Analysis is performed	Stage3
Stage/ Cycle where Ct Analysis is performed	Stage2, Step2
User Name
Well	Well Position	Omit	Sample Name	Target Name	Task	Reporter	Quencher	Quantity	Quantity Mean	Quantity SD	RQ	RQ Min	RQ Max	CT	Ct Mean	Ct SD	Delta Ct	Delta Ct Mean	Delta Ct SD	Delta Ct SE	Delta Delta Ct	Automatic Ct Threshold	Ct Threshold	Automatic Baseline	Baseline Start	Baseline End	Amp Status	Comments	Cq Conf	Tm1	HIGHSD	Tm2	Tm3	Tm4
5	A5	FALSE	0 μL/mL	motA	UNKNOWN	SYBR	None							26.1089	22.7586	3.31027						TRUE	63011.4	TRUE	3	18	Amp		0.98255	86.36	Y
6	A6	FALSE	0 μL/mL	motA	UNKNOWN	SYBR	None							26.1458	22.7586	3.31027						TRUE	63011.4	TRUE	3	18	Amp		0.990541	86.36	Y
7	A7	FALSE	0 μL/mL	motA	UNKNOWN	SYBR	None							26.5648	22.7586	3.31027						TRUE	63011.4	TRUE	3	18	Amp		0.986968	86.3739	Y
8	A8	FALSE	0 μL/mL	motA	UNKNOWN	SYBR	None							26.3037	22.7586	3.31027						TRUE	63011.4	TRUE	3	13	Amp		0.976901	86.5188	Y
17	B5	FALSE	1 μL/mL	motA	UNKNOWN	SYBR	None							24.7025	22.7586	3.31027						TRUE	63011.4	TRUE	3	16	Amp		0.987381	86.36	Y
18	B6	FALSE	1 μL/mL	motA	UNKNOWN	SYBR	None							25.2814	22.7586	3.31027						TRUE	63011.4	TRUE	3	16	Amp		0.985213	86.36	Y
19	B7	FALSE	1 μL/mL	motA	UNKNOWN	SYBR	None							26.0161	22.7586	3.31027						TRUE	63011.4	TRUE	3	18	Amp		0.978102	86.3739	Y
20	B8	FALSE	1 μL/mL	motA	UNKNOWN	SYBR	None							25.7677	22.7586	3.31027						TRUE	63011.4	TRUE	3	18	Amp		0.988518	86.5188	Y
29	C5	FALSE	2 μL/mL	motA	UNKNOWN	SYBR	None							22.6154	22.7586	3.31027						TRUE	63011.4	TRUE	3	15	Amp		0.979761	86.2151	Y
30	C6	FALSE	2 μL/mL	motA	UNKNOWN	SYBR	None							22.8525	22.7586	3.31027						TRUE	63011.4	TRUE	3	16	Amp		0.980171	86.2151	Y
31	C7	FALSE	2 μL/mL	motA	UNKNOWN	SYBR	None							23.1499	22.7586	3.31027						TRUE	63011.4	TRUE	3	15	Amp		0.972793	86.3739	Y
32	C8	FALSE	2 μL/mL	motA	UNKNOWN	SYBR	None							22.7485	22.7586	3.31027						TRUE	63011.4	TRUE	3	14	Amp		0.981558	86.3739	Y
45	D9	FALSE	0 μL/mL	16S	UNKNOWN	SYBR	None							21.1863	22.7586	3.31027						TRUE	63011.4	TRUE	3	12	Amp		0.990453	83.327	Y
46	D10	FALSE	0 μL/mL	16S	UNKNOWN	SYBR	None							21.133	22.7586	3.31027						TRUE	63011.4	TRUE	3	11	Amp		0.991431	83.327	Y
47	D11	FALSE	0 μL/mL	16S	UNKNOWN	SYBR	None							21.3505	22.7586	3.31027						TRUE	63011.4	TRUE	3	13	Amp		0.987134	83.1708	Y
48	D12	FALSE	0 μL/mL	16S	UNKNOWN	SYBR	None							21.4907	22.7586	3.31027						TRUE	63011.4	TRUE	3	13	Amp		0.984896	83.1708	Y
57	E9	FALSE	1 μL/mL	16S	UNKNOWN	SYBR	None							20.6323	22.7586	3.31027						TRUE	63011.4	TRUE	3	11	Amp		0.985615	83.327	Y
58	E10	FALSE	1 μL/mL	16S	UNKNOWN	SYBR	None							20.5902	22.7586	3.31027						TRUE	63011.4	TRUE	3	14	Amp		0.966296	83.327	Y
59	E11	FALSE	1 μL/mL	16S	UNKNOWN	SYBR	None							20.7053	22.7586	3.31027						TRUE	63011.4	TRUE	3	13	Amp		0.99002	83.026	Y
60	E12	FALSE	1 μL/mL	16S	UNKNOWN	SYBR	None							20.7449	22.7586	3.31027						TRUE	63011.4	TRUE	3	12	Amp		0.989966	83.1708	Y
69	F9	FALSE	2 μL/mL	16S	UNKNOWN	SYBR	None							16.6085	22.7586	3.31027						TRUE	63011.4	TRUE	3	8	Inconclusive		0.985408	83.327	Y
70	F10	FALSE	2 μL/mL	16S	UNKNOWN	SYBR	None							16.5355	22.7586	3.31027						TRUE	63011.4	TRUE	3	8	Inconclusive		0.983275	83.327	Y
71	F11	FALSE	2 μL/mL	16S	UNKNOWN	SYBR	None							16.7218	22.7586	3.31027						TRUE	63011.4	TRUE	3	9	Inconclusive		0.988034	83.026	Y
72	F12	FALSE	2 μL/mL	16S	UNKNOWN	SYBR	None							16.7251	22.7586	3.31027						TRUE	63011.4	TRUE	3	10	Inconclusive		0.977362	83.1708	Y
Analysis Type	Singleplex
Endogenous Control	Target 1
RQ Min/Max Confidence Level	95.0
Reference Sample	Sample 1

## Sheet: Melt Curve Raw Data
Block Type	96-Well 0.2-mL Block
Calibration Background is expired	No
Calibration Background performed on	12-16-2020
Calibration Pure Dye ABY is expired	No
Calibration Pure Dye ABY performed on	12-16-2020
Calibration Pure Dye CY5 is expired	No
Calibration Pure Dye CY5 performed on	12-16-2020
Calibration Pure Dye FAM is expired	No
Calibration Pure Dye FAM performed on	12-16-2020
Calibration Pure Dye JUN is expired	No
Calibration Pure Dye JUN performed on	12-16-2020
Calibration Pure Dye MUSTANG PURPLE is expired	No
Calibration Pure Dye MUSTANG PURPLE performed on	12-16-2020
Calibration Pure Dye NED is expired	No
Calibration Pure Dye NED performed on	12-16-2020
Calibration Pure Dye ROX is expired	No
Calibration Pure Dye ROX performed on	12-16-2020
Calibration Pure Dye SYBR is expired	No
Calibration Pure Dye SYBR performed on	12-16-2020
Calibration Pure Dye TAMRA is expired	No
Calibration Pure Dye TAMRA performed on	12-16-2020
Calibration Pure Dye VIC is expired	No
Calibration Pure Dye VIC performed on	12-16-2020
Calibration ROI is expired	No
Calibration ROI performed on	12-16-2020
Calibration Uniformity is expired	No
Calibration Uniformity performed on	12-16-2020
Chemistry	SYBR_GREEN
Date Created	2021-03-26 14:31:05 PM CST
Experiment Barcode
Experiment Comment
Experiment File Name	H:\2021.03.26 第二板.eds
Experiment Name	Comparative-Ct-SYBR
Experiment Run End Time	2021-03-26 11:54:55 AM CST
Experiment Type	Comparative Cт (ΔΔCт)
Instrument Name	272522193
Instrument Serial Number	272522193
Instrument Type	QuantStudio™ 5 System
Passive Reference
Post-read Stage/Step
Pre-read Stage/Step
Quantification Cycle Method	Ct
Signal Smoothing On	true
Stage where Melt Analysis is performed	Stage3
Stage/ Cycle where Ct Analysis is performed	Stage2, Step2
User Name
Well	Well Position	Reading	Temperature	Fluorescence	Derivative	Target Name
1	A1	1	60.0007	1.02615e+06	22308.8	Target 1
1	A1	2	60.2903	1.02246e+06	22706.3	Target 1
1	A1	3	60.5799	1.01906e+06	23147	Target 1
1	A1	4	60.8695	1.01155e+06	23599.9	Target 1
1	A1	5	61.159	1.00463e+06	24038.8	Target 1
1	A1	6	61.4486	998751	24453.9	Target 1
1	A1	7	61.7382	990012	24849	Target 1
1	A1	8	62.0278	984505	25203.2	Target 1
1	A1	9	62.3174	975355	25534.7	Target 1
1	A1	10	62.607	969556	25827.1	Target 1
1	A1	11	62.8965	960573	26057.7	Target 1
1	A1	12	63.1861	951691	26213.3	Target 1
1	A1	13	63.4757	944064	26295.7	Target 1
1	A1	14	63.7653	937221	26319.5	Target 1
1	A1	15	64.0549	926609	26303.2	Target 1
1	A1	16	64.3445	921903	26263.7	Target 1
1	A1	17	64.6341	911747	26217.8	Target 1
1	A1	18	64.9236	903678	26185.7	Target 1
1	A1	19	65.2132	895264	26188.2	Target 1
1	A1	20	65.5028	888186	26235.8	Target 1
1	A1	21	65.7924	880336	26315.7	Target 1
1	A1	22	66.082	872390	26390.3	Target 1
1	A1	23	66.3716	865158	26414.4	Target 1
1	A1	24	66.6612	854306	26361	Target 1
1	A1	25	66.9507	847159	26239.5	Target 1
1	A1	26	67.2403	839374	26090.6	Target 1
1	A1	27	67.5299	832664	25961.9	Target 1
1	A1	28	67.8195	823850	25879.3	Target 1
1	A1	29	68.1091	817911	25836.2	Target 1
1	A1	30	68.3987	808535	25803	Target 1
1	A1	31	68.6882	800046	25749.8	Target 1
1	A1	32	68.9778	793364	25664.5	Target 1
1	A1	33	69.2674	785587	25556.9	Target 1
1	A1	34	69.557	777782	25450.5	Target 1
1	A1	35	69.8466	770400	25369.4	Target 1
1	A1	36	70.1362	762717	25329	Target 1
1	A1	37	70.4258	755957	25332.1	Target 1
1	A1	38	70.7153	746902	25368.6	Target 1
1	A1	39	71.0049	740072	25415.5	Target 1
1	A1	40	71.2945	732810	25441.5	Target 1
1	A1	41	71.5841	724670	25416.1	Target 1
1	A1	42	71.8737	715651	25323.4	Target 1
1	A1	43	72.1633	707317	25170.2	Target 1
1	A1	44	72.4529	701706	24983.3	Target 1
1	A1	45	72.7424	694083	24786.6	Target 1
1	A1	46	73.032	687010	24600.3	Target 1
1	A1	47	73.3216	679072	24439	Target 1
1	A1	48	73.6112	670942	24302.7	Target 1
1	A1	49	73.9008	664158	24194.5	Target 1
1	A1	50	74.1904	658910	24120.3	Target 1
1	A1	51	74.4799	651106	24078.6	Target 1
1	A1	52	74.7695	642912	24055.2	Target 1
1	A1	53	75.0591	636078	24027.5	Target 1
1	A1	54	75.3487	628397	23975.9	Target 1
1	A1	55	75.6383	620902	23890.5	Target 1
1	A1	56	75.9279	615223	23768	Target 1
1	A1	57	76.2175	606659	23605.7	Target 1
1	A1	58	76.507	598577	23401.5	Target 1
1	A1	59	76.7966	593225	23164.8	Target 1
1	A1	60	77.0862	584367	22925.3	Target 1
1	A1	61	77.3758	577840	22730	Target 1
1	A1	62	77.6654	574234	22622.6	Target 1
1	A1	63	77.955	566997	22620.7	Target 1
1	A1	64	78.2446	556753	22705.8	Target 1
1	A1	65	78.5341	552037	22837.8	Target 1
1	A1	66	78.8237	544732	22982.4	Target 1
1	A1	67	79.1133	538009	23134.2	Target 1
1	A1	68	79.4029	530827	23323.5	Target 1
1	A1	69	79.6925	524936	23608.7	Target 1
1	A1	70	79.9821	517267	24067.3	Target 1
1	A1	71	80.2717	509951	24789.9	Target 1
1	A1	72	80.5612	503068	25805.6	Target 1
1	A1	73	80.8508	496691	27257.2	Target 1
1	A1	74	81.1404	487283	29260.1	Target 1
1	A1	75	81.43	477736	31931.4	Target 1
1	A1	76	81.7196	467180	35403.2	Target 1
1	A1	77	82.0092	456453	39833.1	Target 1
1	A1	78	82.2988	442290	45410.9	Target 1
1	A1	79	82.5883	425470	52357.3	Target 1
1	A1	80	82.8779	408499	60909.1	Target 1
1	A1	81	83.1675	385220	71270.6	Target 1
1	A1	82	83.4571	358248	83503.6	Target 1
1	A1	83	83.7467	326841	97332.6	Target 1
1	A1	84	84.0363	296115	111902	Target 1
1	A1	85	84.3258	250127	125608	Target 1
1	A1	86	84.6154	185062	136202	Target 1
1	A1	87	84.905	109512	141254	Target 1
1	A1	88	85.1946	47280	138933	Target 1
1	A1	89	85.4842	2717.43	128749	Target 1
1	A1	90	85.7738	-17054.3	111888	Target 1
1	A1	91	86.0634	-25958	90927	Target 1
1	A1	92	86.3529	-27198.2	69025.6	Target 1
1	A1	93	86.6425	-28344.6	48997.2	Target 1
1	A1	94	86.9321	-28227.8	32649.9	Target 1
1	A1	95	87.2217	-29716.2	20272.9	Target 1
1	A1	96	87.5113	-28705.2	11579.2	Target 1
1	A1	97	87.8009	-28287.9	6266.81	Target 1
1	A1	98	88.0904	-30609.6	3289.46	Target 1
1	A1	99	88.38	-29133.2	1741.07	Target 1
1	A1	100	88.6696	-32136	966.568	Target 1
1	A1	101	88.9592	-29784.9	563.051	Target 1
1	A1	102	89.2488	-30153.5	325.867	Target 1
1	A1	103	89.5384	-30103.1	176.16	Target 1
1	A1	104	89.828	-30625.5	92.4609	Target 1
1	A1	105	90.1175	-31028.9	62.4746	Target 1
1	A1	106	90.4071	-30555.6	62.8945	Target 1
1	A1	107	90.6967	-31907.5	62.9531	Target 1
1	A1	108	90.9863	-30786.2	38.0332	Target 1
1	A1	109	91.2759	-31890.6	-20.25	Target 1
1	A1	110	91.5655	-30541.6	-103.203	Target 1
1	A1	111	91.8551	-31953.8	-191.26	Target 1
1	A1	112	92.1446	-31404.6	-262.074	Target 1
1	A1	113	92.4342	-30624	-297.471	Target 1
1	A1	114	92.7238	-31066.1	-288.664	Target 1
1	A1	115	93.0134	-31503.5	-239.219	Target 1
1	A1	116	93.303	-31928.2	-163.854	Target 1
1	A1	117	93.5926	-31876.4	-82.4512	Target 1
1	A1	118	93.8821	-31139.5	-12.1641	Target 1
1	A1	119	94.1717	-31753.4	37.377	Target 1
1	A1	120	94.4613	-33514.8	63.6953	Target 1
1	A1	121	94.7509	-32083.5	68.5508	Target 1
2	A2	1	60.0007	924122	21625	Target 1
2	A2	2	60.2903	918800	21907.6	Target 1
2	A2	3	60.5799	913713	22229.3	Target 1
2	A2	4	60.8695	909238	22546.1	Target 1
2	A2	5	61.159	902168	22864.5	Target 1
2	A2	6	61.4486	896603	23158.7	Target 1
2	A2	7	61.7382	889023	23400.8	Target 1
2	A2	8	62.0278	884194	23569.3	Target 1
2	A2	9	62.3174	873956	23660.5	Target 1
2	A2	10	62.607	867517	23692	Target 1
2	A2	11	62.8965	861259	23697.4	Target 1
2	A2	12	63.1861	853962	23710.5	Target 1
2	A2	13	63.4757	846819	23749.8	Target 1
2	A2	14	63.7653	840124	23810.9	Target 1
2	A2	15	64.0549	832762	23868.9	Target 1
2	A2	16	64.3445	825901	23891	Target 1
2	A2	17	64.6341	818276	23852.9	Target 1
2	A2	18	64.9236	810651	23754.6	Target 1
2	A2	19	65.2132	802459	23624.5	Target 1
2	A2	20	65.5028	795522	23507.1	Target 1
2	A2	21	65.7924	790127	23442.4	Target 1
2	A2	22	66.082	782340	23444.2	Target 1
2	A2	23	66.3716	775757	23493.5	Target 1
2	A2	24	66.6612	769328	23548.5	Target 1
2	A2	25	66.9507	760608	23565.3	Target 1
2	A2	26	67.2403	754148	23517.9	Target 1
2	A2	27	67.5299	747439	23408.7	Target 1
2	A2	28	67.8195	739648	23265.9	Target 1
2	A2	29	68.1091	732273	23129.6	Target 1
2	A2	30	68.3987	726803	23032.7	Target 1
2	A2	31	68.6882	720707	22984.6	Target 1
2	A2	32	68.9778	713378	22968.3	Target 1
2	A2	33	69.2674	706369	22951.8	Target 1
2	A2	34	69.557	698693	22907.8	Target 1
2	A2	35	69.8466	692170	22827.8	Target 1
2	A2	36	70.1362	686692	22723	Target 1
2	A2	37	70.4258	678230	22612.8	Target 1
2	A2	38	70.7153	672664	22509.4	Target 1
2	A2	39	71.0049	666358	22409.3	Target 1
2	A2	40	71.2945	658858	22295.7	Target 1
2	A2	41	71.5841	652626	22146.7	Target 1
2	A2	42	71.8737	644399	21953.1	Target 1
2	A2	43	72.1633	640025	21748.6	Target 1
2	A2	44	72.4529	630963	21575.5	Target 1
2	A2	45	72.7424	627614	21471.8	Target 1
2	A2	46	73.032	621809	21450.4	Target 1
2	A2	47	73.3216	613705	21491.5	Target 1
2	A2	48	73.6112	607654	21554.9	Target 1
2	A2	49	73.9008	600268	21600.8	Target 1
2	A2	50	74.1904	595369	21603.7	Target 1
2	A2	51	74.4799	588866	21552	Target 1
2	A2	52	74.7695	582799	21441	Target 1
2	A2	53	75.0591	574640	21271.1	Target 1
2	A2	54	75.3487	569693	21052.8	Target 1
2	A2	55	75.6383	561644	20810.1	Target 1
2	A2	56	75.9279	558588	20574	Target 1
2	A2	57	76.2175	550780	20368.7	Target 1
2	A2	58	76.507	544885	20202.5	Target 1
2	A2	59	76.7966	538792	20071.6	Target 1
2	A2	60	77.0862	532001	19971.9	Target 1
2	A2	61	77.3758	527003	19905.7	Target 1
2	A2	62	77.6654	521761	19876.2	Target 1
2	A2	63	77.955	516498	19876.5	Target 1
2	A2	64	78.2446	508279	19887.8	Target 1
2	A2	65	78.5341	502969	19894.7	Target 1
2	A2	66	78.8237	496004	19906.7	Target 1
2	A2	67	79.1133	492804	19968.5	Target 1
2	A2	68	79.4029	486879	20146.5	Target 1
2	A2	69	79.6925	480114	20505.7	Target 1
2	A2	70	79.9821	475145	21092.3	Target 1
2	A2	71	80.2717	467726	21938.6	Target 1
2	A2	72	80.5612	461321	23002.3	Target 1
2	A2	73	80.8508	454493	24372.4	Target 1
2	A2	74	81.1404	447980	26167.5	Target 1
2	A2	75	81.43	439178	28514.7	Target 1
2	A2	76	81.7196	429840	31568.4	Target 1
2	A2	77	82.0092	420248	35504.7	Target 1
2	A2	78	82.2988	407332	40518.9	Target 1
2	A2	79	82.5883	394624	46820.9	Target 1
2	A2	80	82.8779	377689	54619.7	Target 1
2	A2	81	83.1675	357292	64078.7	Target 1
2	A2	82	83.4571	332100	75213.7	Target 1
2	A2	83	83.7467	306520	87715.9	Target 1
2	A2	84	84.0363	275991	100737	Target 1
2	A2	85	84.3258	236183	112759	Target 1
2	A2	86	84.6154	175544	121714	Target 1
2	A2	87	84.905	108361	125453	Target 1
2	A2	88	85.1946	53915.4	122460	Target 1
2	A2	89	85.4842	19213.2	112501	Target 1
2	A2	90	85.7738	4879.08	96858.6	Target 1
2	A2	91	86.0634	-1562.97	77980.3	Target 1
2	A2	92	86.3529	-3904.83	58705.3	Target 1
2	A2	93	86.6425	-4035.17	41431.8	Target 1
2	A2	94	86.9321	-3868.64	27586.2	Target 1
2	A2	95	87.2217	-6959.25	17071.5	Target 1
2	A2	96	87.5113	-5111.29	9737.54	Target 1
2	A2	97	87.8009	-4876.18	5241.03	Target 1
2	A2	98	88.0904	-6926.09	2651.32	Target 1
2	A2	99	88.38	-6330.38	1211.52	Target 1
2	A2	100	88.6696	-6983.24	409.559	Target 1
2	A2	101	88.9592	-5555.49	-45.2266	Target 1
2	A2	102	89.2488	-5601.84	-288.84	Target 1
2	A2	103	89.5384	-4920.42	-377.908	Target 1
2	A2	104	89.828	-6492.94	-349.826	Target 1
2	A2	105	90.1175	-6987.11	-251.715	Target 1
2	A2	106	90.4071	-6917.12	-136.795	Target 1
2	A2	107	90.6967	-6812.63	-44.5547	Target 1
2	A2	108	90.9863	-6034.01	11.7285	Target 1
2	A2	109	91.2759	-6974.41	37.9219	Target 1
2	A2	110	91.5655	-8086.55	40.3145	Target 1
2	A2	111	91.8551	-7286.79	13.2988	Target 1
2	A2	112	92.1446	-8244.85	-56.1484	Target 1
2	A2	113	92.4342	-7835.05	-173.213	Target 1
2	A2	114	92.7238	-7243.07	-324.184	Target 1
2	A2	115	93.0134	-7478.85	-479.607	Target 1
2	A2	116	93.303	-7801.78	-609.479	Target 1
2	A2	117	93.5926	-5951.04	-699.635	Target 1
2	A2	118	93.8821	-8387.74	-758.551	Target 1
2	A2	119	94.1717	-8184.57	-810.643	Target 1
2	A2	120	94.4613	-7494.08	-880.865	Target 1
2	A2	121	94.7509	-6274.88	-980.836	Target 1
3	A3	1	60.0005	1.02481e+06	22157.5	Target 1
3	A3	2	60.2903	1.02094e+06	22471	Target 1
3	A3	3	60.5801	1.01683e+06	22847.3	Target 1
3	A3	4	60.8699	1.01072e+06	23264.1	Target 1
3	A3	5	61.1597	1.0032e+06	23697.4	Target 1
3	A3	6	61.4494	997223	24124.4	Target 1
3	A3	7	61.7392	989808	24522.3	Target 1
3	A3	8	62.029	982893	24863.6	Target 1
3	A3	9	62.3188	975238	25117.4	Target 1
3	A3	10	62.6086	966715	25262.5	Target 1
3	A3	11	62.8984	959542	25302.7	Target 1
3	A3	12	63.1882	950250	25272.3	Target 1
3	A3	13	63.478	942859	25224.4	Target 1
3	A3	14	63.7678	935547	25206.1	Target 1
3	A3	15	64.0575	928836	25235	Target 1
3	A3	16	64.3473	920669	25292.4	Target 1
3	A3	17	64.6371	912921	25339.4	Target 1
3	A3	18	64.9269	903595	25343.7	Target 1
3	A3	19	65.2167	896072	25301	Target 1
3	A3	20	65.5065	887869	25236.8	Target 1
3	A3	21	65.7963	880203	25189.5	Target 1
3	A3	22	66.0861	874274	25185.1	Target 1
3	A3	23	66.3759	864169	25222.2	Target 1
3	A3	24	66.6656	859564	25272	Target 1
3	A3	25	66.9554	849478	25297.9	Target 1
3	A3	26	67.2452	842247	25276.2	Target 1
3	A3	27	67.535	832897	25208.9	Target 1
3	A3	28	67.8248	826308	25114.2	Target 1
3	A3	29	68.1146	820532	25007.7	Target 1
3	A3	30	68.4044	811459	24888.3	Target 1
3	A3	31	68.6942	803990	24742.8	Target 1
3	A3	32	68.984	795492	24563.6	Target 1
3	A3	33	69.2738	788220	24366.5	Target 1
3	A3	34	69.5635	782313	24188.9	Target 1
3	A3	35	69.8533	774234	24074.8	Target 1
3	A3	36	70.1431	767328	24053	Target 1
3	A3	37	70.4329	760392	24121.7	Target 1
3	A3	38	70.7227	752783	24248	Target 1
3	A3	39	71.0125	745654	24377.7	Target 1
3	A3	40	71.3023	736865	24453.2	Target 1
3	A3	41	71.5921	729962	24431	Target 1
3	A3	42	71.8819	721198	24295.3	Target 1
3	A3	43	72.1716	714131	24061	Target 1
3	A3	44	72.4614	707734	23764.9	Target 1
3	A3	45	72.7512	699658	23455.1	Target 1
3	A3	46	73.041	693343	23176.1	Target 1
3	A3	47	73.3308	686066	22958.7	Target 1
3	A3	48	73.6206	680972	22817.3	Target 1
3	A3	49	73.9104	672346	22750.2	Target 1
3	A3	50	74.2002	665624	22743.3	Target 1
3	A3	51	74.49	659470	22772.7	Target 1
3	A3	52	74.7798	653949	22805.8	Target 1
3	A3	53	75.0695	643339	22805.7	Target 1
3	A3	54	75.3593	638881	22740	Target 1
3	A3	55	75.6491	630575	22593.9	Target 1
3	A3	56	75.9389	623448	22379.3	Target 1
3	A3	57	76.2287	616504	22133.5	Target 1
3	A3	58	76.5185	610565	21904.8	Target 1
3	A3	59	76.8083	605304	21731	Target 1
3	A3	60	77.0981	597411	21625.3	Target 1
3	A3	61	77.3879	589784	21576.7	Target 1
3	A3	62	77.6776	584040	21564.4	Target 1
3	A3	63	77.9674	578064	21575.1	Target 1
3	A3	64	78.2572	570659	21609.1	Target 1
3	A3	65	78.547	564711	21676.2	Target 1
3	A3	66	78.8368	557680	21785.6	Target 1
3	A3	67	79.1266	552367	21943.7	Target 1
3	A3	68	79.4164	543475	22161.5	Target 1
3	A3	69	79.7062	537527	22466.6	Target 1
3	A3	70	79.996	531876	22912.8	Target 1
3	A3	71	80.2857	524568	23576.2	Target 1
3	A3	72	80.5755	517109	24541.9	Target 1
3	A3	73	80.8653	511144	25896	Target 1
3	A3	74	81.1551	500695	27726.2	Target 1
3	A3	75	81.4449	493226	30132.8	Target 1
3	A3	76	81.7347	481230	33252.2	Target 1
3	A3	77	82.0245	472434	37273.3	Target 1
3	A3	78	82.3143	459778	42439.3	Target 1
3	A3	79	82.6041	442768	49034	Target 1
3	A3	80	82.8938	427780	57354.7	Target 1
3	A3	81	83.1836	406257	67661.2	Target 1
3	A3	82	83.4734	379789	80075	Target 1
3	A3	83	83.7632	349356	94399.1	Target 1
3	A3	84	84.053	318168	109875	Target 1
3	A3	85	84.3428	274565	124983	Target 1
3	A3	86	84.6326	210171	137462	Target 1
3	A3	87	84.9224	136114	144709	Target 1
3	A3	88	85.2122	71559.5	144539	Target 1
3	A3	89	85.502	30936.4	136013	Target 1
3	A3	90	85.7917	11958	119942	Target 1
3	A3	91	86.0815	2018.94	98745.9	Target 1
3	A3	92	86.3713	2114.18	75713.2	Target 1
3	A3	93	86.6611	1396.91	53997.9	Target 1
3	A3	94	86.9509	708.693	35817.4	Target 1
3	A3	95	87.2407	478.397	22120.5	Target 1
3	A3	96	87.5305	888.398	12738.4	Target 1
3	A3	97	87.8203	281.722	6897.36	Target 1
3	A3	98	88.1101	-507.805	3558.34	Target 1
3	A3	99	88.3998	-1083.78	1785.87	Target 1
3	A3	100	88.6896	-21.7905	894.508	Target 1
3	A3	101	88.9794	-371.318	458.613	Target 1
3	A3	102	89.2692	-143.151	248.898	Target 1
3	A3	103	89.559	-531.321	151.496	Target 1
3	A3	104	89.8488	-2467.56	105.592	Target 1
3	A3	105	90.1386	-790.281	72.9785	Target 1
3	A3	106	90.4284	-617.535	32.0391	Target 1
3	A3	107	90.7182	-1549.78	-21.3203	Target 1
3	A3	108	91.0079	-1301.59	-78.1367	Target 1
3	A3	109	91.2977	-1466.04	-125.943	Target 1
3	A3	110	91.5875	-1656.08	-156.033	Target 1
3	A3	111	91.8773	-596.688	-164.65	Target 1
3	A3	112	92.1671	-2066.62	-151.357	Target 1
3	A3	113	92.4569	-1725.35	-119.203	Target 1
3	A3	114	92.7467	-893.401	-76.918	Target 1
3	A3	115	93.0365	-3102.3	-39.3281	Target 1
3	A3	116	93.3263	-2020.67	-23.2148	Target 1
3	A3	117	93.6161	-1644.35	-39.959	Target 1
3	A3	118	93.9058	-3224.36	-89.4824	Target 1
3	A3	119	94.1956	-1803.11	-159.57	Target 1
3	A3	120	94.4854	-2013.07	-231.365	Target 1
3	A3	121	94.7752	-1615.21	-287.934	Target 1
4	A4	1	60.0005	972676	21202.3	Target 1
4	A4	2	60.2903	969938	21593.9	Target 1
4	A4	3	60.5801	965671	22027.9	Target 1
4	A4	4	60.8699	959889	22461.1	Target 1
4	A4	5	61.1597	952742	22857.6	Target 1
4	A4	6	61.4494	946448	23199.9	Target 1
4	A4	7	61.7392	940445	23479.9	Target 1
4	A4	8	62.029	932063	23750.5	Target 1
4	A4	9	62.3188	926295	24027.6	Target 1
4	A4	10	62.6086	919303	24308.5	Target 1
4	A4	11	62.8984	912115	24573.1	Target 1
4	A4	12	63.1882	903592	24793	Target 1
4	A4	13	63.478	896807	24945.6	Target 1
4	A4	14	63.7678	888878	25021.7	Target 1
4	A4	15	64.0575	880746	25026.3	Target 1
4	A4	16	64.3473	873462	24973.8	Target 1
4	A4	17	64.6371	865747	24882.9	Target 1
4	A4	18	64.9269	858347	24774.4	Target 1
4	A4	19	65.2167	849087	24670.6	Target 1
4	A4	20	65.5065	844238	24594.3	Target 1
4	A4	21	65.7963	834739	24564.7	Target 1
4	A4	22	66.0861	827702	24589.1	Target 1
4	A4	23	66.3759	822014	24657.3	Target 1
4	A4	24	66.6656	814386	24741.2	Target 1
4	A4	25	66.9554	806023	24805.1	Target 1
4	A4	26	67.2452	797365	24819.3	Target 1
4	A4	27	67.535	791575	24770.9	Target 1
4	A4	28	67.8248	783866	24665.8	Target 1
4	A4	29	68.1146	775612	24522.8	Target 1
4	A4	30	68.4044	768062	24366	Target 1
4	A4	31	68.6942	762250	24216.6	Target 1
4	A4	32	68.984	755164	24087.2	Target 1
4	A4	33	69.2738	747192	23982.5	Target 1
4	A4	34	69.5635	739855	23899.1	Target 1
4	A4	35	69.8533	733928	23831	Target 1
4	A4	36	70.1431	726171	23770	Target 1
4	A4	37	70.4329	719295	23708.3	Target 1
4	A4	38	70.7227	711776	23638.6	Target 1
4	A4	39	71.0125	705005	23557.3	Target 1
4	A4	40	71.3023	697545	23465.7	Target 1
4	A4	41	71.5921	691148	23369.2	Target 1
4	A4	42	71.8819	683573	23276.6	Target 1
4	A4	43	72.1716	676728	23195.8	Target 1
4	A4	44	72.4614	669997	23128.3	Target 1
4	A4	45	72.7512	663565	23070.1	Target 1
4	A4	46	73.041	656509	23015.5	Target 1
4	A4	47	73.3308	649452	22950.3	Target 1
4	A4	48	73.6206	642381	22865.1	Target 1
4	A4	49	73.9104	636497	22759.6	Target 1
4	A4	50	74.2002	629108	22642.9	Target 1
4	A4	51	74.49	622626	22526.9	Target 1
4	A4	52	74.7798	617512	22419.1	Target 1
4	A4	53	75.0695	608826	22320.3	Target 1
4	A4	54	75.3593	603098	22227.4	Target 1
4	A4	55	75.6491	595106	22137.9	Target 1
4	A4	56	75.9389	591034	22049.2	Target 1
4	A4	57	76.2287	582830	21955	Target 1
4	A4	58	76.5185	575877	21843.8	Target 1
4	A4	59	76.8083	569600	21705.9	Target 1
4	A4	60	77.0981	562647	21543.8	Target 1
4	A4	61	77.3879	556536	21376.2	Target 1
4	A4	62	77.6776	551774	21230.5	Target 1
4	A4	63	77.9674	544930	21128.1	Target 1
4	A4	64	78.2572	537536	21075.8	Target 1
4	A4	65	78.547	532210	21071.7	Target 1
4	A4	66	78.8368	524918	21117.6	Target 1
4	A4	67	79.1266	520209	21229.3	Target 1
4	A4	68	79.4164	514517	21433.9	Target 1
4	A4	69	79.7062	507168	21761.3	Target 1
4	A4	70	79.996	500423	22240.3	Target 1
4	A4	71	80.2857	493754	22904.1	Target 1
4	A4	72	80.5755	487655	23735.3	Target 1
4	A4	73	80.8653	481016	24816.2	Target 1
4	A4	74	81.1551	472464	26261.1	Target 1
4	A4	75	81.4449	463893	28185	Target 1
4	A4	76	81.7347	455031	30734.5	Target 1
4	A4	77	82.0245	445847	34092.8	Target 1
4	A4	78	82.3143	433221	38476.7	Target 1
4	A4	79	82.6041	420224	44124.5	Target 1
4	A4	80	82.8938	404269	51272.7	Target 1
4	A4	81	83.1836	384760	60119.7	Target 1
4	A4	82	83.4734	360196	70756.5	Target 1
4	A4	83	83.7632	330726	83038.6	Target 1
4	A4	84	84.053	302568	96397	Target 1
4	A4	85	84.3428	262394	109657	Target 1
4	A4	86	84.6326	207012	121001	Target 1
4	A4	87	84.9224	137445	128234	Target 1
4	A4	88	85.2122	74680.8	129366	Target 1
4	A4	89	85.502	29781.5	123335	Target 1
4	A4	90	85.7917	6659.73	110519	Target 1
4	A4	91	86.0815	-2553.8	92752.9	Target 1
4	A4	92	86.3713	-3605.26	72787.1	Target 1
4	A4	93	86.6611	-5091.04	53441.1	Target 1
4	A4	94	86.9509	-5219.92	36845.8	Target 1
4	A4	95	87.2407	-5410.61	24062	Target 1
4	A4	96	87.5305	-5601.78	14223.2	Target 1
4	A4	97	87.8203	-6048.16	7885.88	Target 1
4	A4	98	88.1101	-7078.38	4165.68	Target 1
4	A4	99	88.3998	-6578.4	2125.91	Target 1
4	A4	100	88.6896	-6441.97	1055.63	Target 1
4	A4	101	88.9794	-6286.03	499.668	Target 1
4	A4	102	89.2692	-7451.27	207.021	Target 1
4	A4	103	89.559	-6099.07	55.4531	Target 1
4	A4	104	89.8488	-6999.83	-12.0215	Target 1
4	A4	105	90.1386	-6724.57	-25.875	Target 1
4	A4	106	90.4284	-7722.51	-6.69141	Target 1
4	A4	107	90.7182	-6908.29	30.8535	Target 1
4	A4	108	91.0079	-7155.74	77.1035	Target 1
4	A4	109	91.2977	-7255.45	124.289	Target 1
4	A4	110	91.5875	-8181.19	161.699	Target 1
4	A4	111	91.8773	-8638.2	173.814	Target 1
4	A4	112	92.1671	-7581.1	145.041	Target 1
4	A4	113	92.4569	-8518.83	68.9707	Target 1
4	A4	114	92.7467	-8200.62	-44.2773	Target 1
4	A4	115	93.0365	-7900.77	-168.307	Target 1
4	A4	116	93.3263	-8162.57	-268.922	Target 1
4	A4	117	93.6161	-7024.26	-317.277	Target 1
4	A4	118	93.9058	-7492.68	-302.25	Target 1
4	A4	119	94.1956	-9103.99	-236.369	Target 1
4	A4	120	94.4854	-8947.22	-151.111	Target 1
4	A4	121	94.7752	-8434.31	-82.4434	Target 1
5	A5	1	60.0001	1.0239e+06	20683.3	Target 1
5	A5	2	60.2898	1.01916e+06	21125.7	Target 1
5	A5	3	60.5794	1.01701e+06	21621	Target 1
5	A5	4	60.8691	1.01058e+06	22127.5	Target 1
5	A5	5	61.1588	1.00332e+06	22607.8	Target 1
5	A5	6	61.4484	997481	23040	Target 1
5	A5	7	61.7381	989475	23418.4	Target 1
5	A5	8	62.0278	984327	23753.3	Target 1
5	A5	9	62.3175	976889	24037.1	Target 1
5	A5	10	62.6071	968553	24275.6	Target 1
5	A5	11	62.8968	961684	24482.7	Target 1
5	A5	12	63.1865	952821	24678.9	Target 1
5	A5	13	63.4761	947585	24879.8	Target 1
5	A5	14	63.7658	939327	25084.9	Target 1
5	A5	15	64.0555	931801	25275.8	Target 1
5	A5	16	64.3451	924000	25423.6	Target 1
5	A5	17	64.6348	914873	25505.2	Target 1
5	A5	18	64.9245	908517	25515.8	Target 1
5	A5	19	65.2141	899296	25473.3	Target 1
5	A5	20	65.5038	892023	25414.2	Target 1
5	A5	21	65.7935	882614	25379.2	Target 1
5	A5	22	66.0831	877988	25395.9	Target 1
5	A5	23	66.3728	869658	25465.3	Target 1
5	A5	24	66.6625	861267	25561.1	Target 1
5	A5	25	66.9522	853813	25642.4	Target 1
5	A5	26	67.2418	845799	25672.1	Target 1
5	A5	27	67.5315	837768	25633.3	Target 1
5	A5	28	67.8212	829938	25535	Target 1
5	A5	29	68.1108	822200	25406.5	Target 1
5	A5	30	68.4005	814006	25283.3	Target 1
5	A5	31	68.6902	808350	25191.8	Target 1
5	A5	32	68.9798	799911	25137.6	Target 1
5	A5	33	69.2695	792923	25106.3	Target 1
5	A5	34	69.5592	783814	25074.3	Target 1
5	A5	35	69.8488	778040	25023.4	Target 1
5	A5	36	70.1385	769575	24950.8	Target 1
5	A5	37	70.4282	761145	24868.4	Target 1
5	A5	38	70.7178	755295	24793.5	Target 1
5	A5	39	71.0075	747997	24737.4	Target 1
5	A5	40	71.2972	739380	24699.9	Target 1
5	A5	41	71.5869	732075	24670.8	Target 1
5	A5	42	71.8765	724932	24637.2	Target 1
5	A5	43	72.1662	716556	24588.6	Target 1
5	A5	44	72.4559	710562	24518	Target 1
5	A5	45	72.7455	701541	24419.3	Target 1
5	A5	46	73.0352	695938	24288.7	Target 1
5	A5	47	73.3249	686824	24126.2	Target 1
5	A5	48	73.6145	680127	23938.2	Target 1
5	A5	49	73.9042	674339	23735.3	Target 1
5	A5	50	74.1939	666603	23528.6	Target 1
5	A5	51	74.4835	658912	23330.2	Target 1
5	A5	52	74.7732	652886	23147.7	Target 1
5	A5	53	75.0629	646102	22987	Target 1
5	A5	54	75.3526	638331	22857.5	Target 1
5	A5	55	75.6422	631991	22765.3	Target 1
5	A5	56	75.9319	625746	22706.3	Target 1
5	A5	57	76.2216	618095	22665	Target 1
5	A5	58	76.5112	610588	22619.7	Target 1
5	A5	59	76.8009	603374	22554.1	Target 1
5	A5	60	77.0906	597741	22465.9	Target 1
5	A5	61	77.3802	590484	22367.2	Target 1
5	A5	62	77.6699	582963	22275.2	Target 1
5	A5	63	77.9596	577936	22201.1	Target 1
5	A5	64	78.2492	570811	22141.1	Target 1
5	A5	65	78.5389	563091	22081	Target 1
5	A5	66	78.8286	556294	22006.5	Target 1
5	A5	67	79.1182	551154	21914.7	Target 1
5	A5	68	79.4079	543800	21816.8	Target 1
5	A5	69	79.6976	537676	21730.6	Target 1
5	A5	70	79.9873	532272	21667.8	Target 1
5	A5	71	80.2769	524205	21626.4	Target 1
5	A5	72	80.5666	519045	21591.7	Target 1
5	A5	73	80.8563	511379	21546.5	Target 1
5	A5	74	81.1459	504870	21479.5	Target 1
5	A5	75	81.4356	501152	21389.6	Target 1
5	A5	76	81.7253	491463	21284.8	Target 1
5	A5	77	82.0149	486429	21184.7	Target 1
5	A5	78	82.3046	480421	21131.8	Target 1
5	A5	79	82.5943	472780	21214.2	Target 1
5	A5	80	82.8839	468804	21600.7	Target 1
5	A5	81	83.1736	461384	22584.2	Target 1
5	A5	82	83.4633	455309	24661.8	Target 1
5	A5	83	83.7529	450032	28533.3	Target 1
5	A5	84	84.0426	441836	35024.7	Target 1
5	A5	85	84.3323	433905	45009.5	Target 1
5	A5	86	84.622	422805	59101.9	Target 1
5	A5	87	84.9116	404076	77285.9	Target 1
5	A5	88	85.2013	371262	98579.3	Target 1
5	A5	89	85.491	317669	120898	Target 1
5	A5	90	85.7806	243103	141237	Target 1
5	A5	91	86.0703	160416	156182	Target 1
5	A5	92	86.36	76987.3	162682	Target 1
5	A5	93	86.6496	16382	158890	Target 1
5	A5	94	86.9393	-912.291	144842	Target 1
5	A5	95	87.229	-3351.28	122650	Target 1
5	A5	96	87.5186	-2823.4	96018.3	Target 1
5	A5	97	87.8083	-2404.56	69174.4	Target 1
5	A5	98	88.098	-2988.98	45649.5	Target 1
5	A5	99	88.3876	-3900.78	27451.2	Target 1
5	A5	100	88.6773	-3189.12	15161.4	Target 1
5	A5	101	88.967	-3517.47	7672.63	Target 1
5	A5	102	89.2567	-3421.73	3546.59	Target 1
5	A5	103	89.5463	-3280.59	1503.31	Target 1
5	A5	104	89.836	-3819.32	585.262	Target 1
5	A5	105	90.1257	-4699.62	197.67	Target 1
5	A5	106	90.4153	-3800.32	30.0781	Target 1
5	A5	107	90.705	-3297.41	-47.1289	Target 1
5	A5	108	90.9947	-3383.57	-69.8105	Target 1
5	A5	109	91.2843	-3772.8	-42.8398	Target 1
5	A5	110	91.574	-3845.85	22	Target 1
5	A5	111	91.8637	-5042.62	94.5488	Target 1
5	A5	112	92.1533	-4656.52	137.824	Target 1
5	A5	113	92.443	-4833.12	129.361	Target 1
5	A5	114	92.7327	-4138.65	74.7695	Target 1
5	A5	115	93.0224	-3959.96	3.46289	Target 1
5	A5	116	93.312	-5216.72	-49.8828	Target 1
5	A5	117	93.6017	-3543.66	-64.7676	Target 1
5	A5	118	93.8914	-5377.71	-43.1016	Target 1
5	A5	119	94.181	-5390.66	-3.33203	Target 1
5	A5	120	94.4707	-4716.25	32.9844	Target 1
5	A5	121	94.7604	-4608.47	52.6719	Target 1
6	A6	1	60.0001	979455	21283.9	Target 1
6	A6	2	60.2898	975545	21641.4	Target 1
6	A6	3	60.5794	970993	22025.6	Target 1
6	A6	4	60.8691	965774	22392.2	Target 1
6	A6	5	61.1588	958282	22725.8	Target 1
6	A6	6	61.4484	951291	23017	Target 1
6	A6	7	61.7381	946229	23265.3	Target 1
6	A6	8	62.0278	938328	23497.4	Target 1
6	A6	9	62.3175	931400	23731.4	Target 1
6	A6	10	62.6071	924314	23966.2	Target 1
6	A6	11	62.8968	917593	24184.9	Target 1
6	A6	12	63.1865	911148	24367.7	Target 1
6	A6	13	63.4761	901834	24507.9	Target 1
6	A6	14	63.7658	893821	24613.8	Target 1
6	A6	15	64.0555	888171	24701.3	Target 1
6	A6	16	64.3451	881148	24781.1	Target 1
6	A6	17	64.6348	873069	24852	Target 1
6	A6	18	64.9245	863608	24905.5	Target 1
6	A6	19	65.2141	857754	24934.7	Target 1
6	A6	20	65.5038	850012	24936.2	Target 1
6	A6	21	65.7935	842111	24911.5	Target 1
6	A6	22	66.0831	834445	24865.7	Target 1
6	A6	23	66.3728	827579	24809.4	Target 1
6	A6	24	66.6625	819270	24757.7	Target 1
6	A6	25	66.9522	812693	24724.5	Target 1
6	A6	26	67.2418	805426	24712.6	Target 1
6	A6	27	67.5315	797918	24708.4	Target 1
6	A6	28	67.8212	790293	24685.1	Target 1
6	A6	29	68.1108	782901	24615.7	Target 1
6	A6	30	68.4005	775810	24488.8	Target 1
6	A6	31	68.6902	767117	24318.7	Target 1
6	A6	32	68.9798	760749	24141.6	Target 1
6	A6	33	69.2695	754285	24001.4	Target 1
6	A6	34	69.5592	747430	23929.6	Target 1
6	A6	35	69.8488	739478	23931.6	Target 1
6	A6	36	70.1385	732910	23984.7	Target 1
6	A6	37	70.4282	726136	24045.9	Target 1
6	A6	38	70.7178	718607	24067.8	Target 1
6	A6	39	71.0075	709903	24015.1	Target 1
6	A6	40	71.2972	704011	23875.5	Target 1
6	A6	41	71.5869	695276	23662.6	Target 1
6	A6	42	71.8765	689562	23407.9	Target 1
6	A6	43	72.1662	682720	23150.9	Target 1
6	A6	44	72.4559	674426	22927.2	Target 1
6	A6	45	72.7455	668335	22761.1	Target 1
6	A6	46	73.0352	662536	22658.7	Target 1
6	A6	47	73.3249	656004	22605.3	Target 1
6	A6	48	73.6145	648290	22571.4	Target 1
6	A6	49	73.9042	640948	22529.8	Target 1
6	A6	50	74.1939	634815	22463.8	Target 1
6	A6	51	74.4835	628207	22377.1	Target 1
6	A6	52	74.7732	622609	22288.1	Target 1
6	A6	53	75.0629	613897	22215.4	Target 1
6	A6	54	75.3526	608825	22166	Target 1
6	A6	55	75.6422	601996	22127.6	Target 1
6	A6	56	75.9319	595326	22073.3	Target 1
6	A6	57	76.2216	586695	21971.2	Target 1
6	A6	58	76.5112	581197	21801.3	Target 1
6	A6	59	76.8009	574418	21566.6	Target 1
6	A6	60	77.0906	567454	21295.9	Target 1
6	A6	61	77.3802	561801	21033.2	Target 1
6	A6	62	77.6699	556328	20820.1	Target 1
6	A6	63	77.9596	549989	20680.5	Target 1
6	A6	64	78.2492	542911	20613.6	Target 1
6	A6	65	78.5389	537177	20599.3	Target 1
6	A6	66	78.8286	531647	20607.8	Target 1
6	A6	67	79.1182	524379	20611.6	Target 1
6	A6	68	79.4079	519157	20591.5	Target 1
6	A6	69	79.6976	511902	20541	Target 1
6	A6	70	79.9873	506962	20465.4	Target 1
6	A6	71	80.2769	499823	20378.7	Target 1
6	A6	72	80.5666	495621	20297.3	Target 1
6	A6	73	80.8563	489025	20233.5	Target 1
6	A6	74	81.1459	480921	20192.1	Target 1
6	A6	75	81.4356	478223	20171.2	Target 1
6	A6	76	81.7253	470178	20166.5	Target 1
6	A6	77	82.0149	464734	20178.6	Target 1
6	A6	78	82.3046	458409	20228.2	Target 1
6	A6	79	82.5943	450979	20382.9	Target 1
6	A6	80	82.8839	447261	20798.2	Target 1
6	A6	81	83.1736	440564	21768.3	Target 1
6	A6	82	83.4633	434354	23907.2	Target 1
6	A6	83	83.7529	429118	28051.9	Target 1
6	A6	84	84.0426	421699	35066.7	Target 1
6	A6	85	84.3323	415704	45901.4	Target 1
6	A6	86	84.622	403092	61173.7	Target 1
6	A6	87	84.9116	384850	80754.5	Target 1
6	A6	88	85.2013	351415	103421	Target 1
6	A6	89	85.491	297653	126764	Target 1
6	A6	90	85.7806	222526	147464	Target 1
6	A6	91	86.0703	141926	161930	Target 1
6	A6	92	86.36	66421.1	167153	Target 1
6	A6	93	86.6496	12082.4	161554	Target 1
6	A6	94	86.9393	-1726.4	145569	Target 1
6	A6	95	87.229	-4376.61	121698	Target 1
6	A6	96	87.5186	-3059.5	93894.8	Target 1
6	A6	97	87.8083	-2904.03	66443.9	Target 1
6	A6	98	88.098	-3104.04	42781	Target 1
6	A6	99	88.3876	-3642.36	24742.8	Target 1
6	A6	100	88.6773	-3840.61	13493	Target 1
6	A6	101	88.967	-3519.24	6815	Target 1
6	A6	102	89.2567	-4124.55	3203.21	Target 1
6	A6	103	89.5463	-3912.62	1448.26	Target 1
6	A6	104	89.836	-4694.55	664.877	Target 1
6	A6	105	90.1257	-4800	316.85	Target 1
6	A6	106	90.4153	-3870.86	134.459	Target 1
6	A6	107	90.705	-5290.41	12.8359	Target 1
6	A6	108	90.9947	-3315.82	-68.8418	Target 1
6	A6	109	91.2843	-4421.59	-101.461	Target 1
6	A6	110	91.574	-4414.23	-78.7637	Target 1
6	A6	111	91.8637	-4275.34	-12.6328	Target 1
6	A6	112	92.1533	-5109.75	67.0957	Target 1
6	A6	113	92.443	-5391.96	124.682	Target 1
6	A6	114	92.7327	-5187.21	134.777	Target 1
6	A6	115	93.0224	-5224.63	93.7852	Target 1
6	A6	116	93.312	-4762.12	19.8359	Target 1
6	A6	117	93.6017	-5015.35	-58.1758	Target 1
6	A6	118	93.8914	-5042.06	-115.594	Target 1
6	A6	119	94.181	-5674.27	-142.033	Target 1
6	A6	120	94.4707	-4404.18	-141.869	Target 1
6	A6	121	94.7604	-5296.18	-127.285	Target 1
7	A7	1	60.0001	772913	16290.2	Target 1
7	A7	2	60.2899	770398	16576	Target 1
7	A7	3	60.5797	767158	16924	Target 1
7	A7	4	60.8696	762283	17310.7	Target 1
7	A7	5	61.1594	757910	17702.3	Target 1
7	A7	6	61.4492	754090	18069.7	Target 1
7	A7	7	61.739	746202	18394.6	Target 1
7	A7	8	62.0289	741360	18671.9	Target 1
7	A7	9	62.3187	735412	18901.1	Target 1
7	A7	10	62.6085	731438	19077.4	Target 1
7	A7	11	62.8983	724412	19193.7	Target 1
7	A7	12	63.1881	717961	19251.1	Target 1
7	A7	13	63.478	711751	19267.8	Target 1
7	A7	14	63.7678	706327	19275.6	Target 1
7	A7	15	64.0576	700314	19303.3	Target 1
7	A7	16	64.3474	696164	19360.5	Target 1
7	A7	17	64.6373	687411	19432.3	Target 1
7	A7	18	64.9271	684054	19489.6	Target 1
7	A7	19	65.2169	676343	19508.8	Target 1
7	A7	20	65.5067	669709	19485.6	Target 1
7	A7	21	65.7965	663629	19435.7	Target 1
7	A7	22	66.0864	658528	19380.9	Target 1
7	A7	23	66.3762	653526	19333.6	Target 1
7	A7	24	66.666	646551	19290.9	Target 1
7	A7	25	66.9558	640900	19243.1	Target 1
7	A7	26	67.2457	634312	19186.6	Target 1
7	A7	27	67.5355	628878	19130.1	Target 1
7	A7	28	67.8253	623136	19087.7	Target 1
7	A7	29	68.1151	618396	19065.8	Target 1
7	A7	30	68.405	611944	19057	Target 1
7	A7	31	68.6948	605596	19045	Target 1
7	A7	32	68.9846	600521	19016.9	Target 1
7	A7	33	69.2744	594032	18971.7	Target 1
7	A7	34	69.5642	588528	18917.1	Target 1
7	A7	35	69.8541	583532	18861	Target 1
7	A7	36	70.1439	577951	18803.7	Target 1
7	A7	37	70.4337	571175	18739.5	Target 1
7	A7	38	70.7235	565429	18663.8	Target 1
7	A7	39	71.0134	560370	18580.1	Target 1
7	A7	40	71.3032	554623	18498.2	Target 1
7	A7	41	71.593	548749	18427.4	Target 1
7	A7	42	71.8828	543708	18369.3	Target 1
7	A7	43	72.1726	537749	18317.1	Target 1
7	A7	44	72.4625	531580	18261	Target 1
7	A7	45	72.7523	526112	18193.3	Target 1
7	A7	46	73.0421	521902	18110.3	Target 1
7	A7	47	73.3319	515414	18011.4	Target 1
7	A7	48	73.6217	510192	17898.8	Target 1
7	A7	49	73.9116	504133	17778	Target 1
7	A7	50	74.2014	499376	17657.8	Target 1
7	A7	51	74.4912	495549	17543.9	Target 1
7	A7	52	74.781	488688	17437.8	Target 1
7	A7	53	75.0709	483574	17334.9	Target 1
7	A7	54	75.3607	478803	17231.9	Target 1
7	A7	55	75.6505	472121	17131.5	Target 1
7	A7	56	75.9403	468732	17042.5	Target 1
7	A7	57	76.2302	463689	16971.1	Target 1
7	A7	58	76.52	456390	16914.3	Target 1
7	A7	59	76.8098	452657	16860.9	Target 1
7	A7	60	77.0996	447454	16799.3	Target 1
7	A7	61	77.3894	440684	16726.7	Target 1
7	A7	62	77.6793	437779	16650.3	Target 1
7	A7	63	77.9691	432454	16578.8	Target 1
7	A7	64	78.2589	426625	16513	Target 1
7	A7	65	78.5487	422079	16442.1	Target 1
7	A7	66	78.8386	416809	16350.2	Target 1
7	A7	67	79.1284	411710	16228.5	Target 1
7	A7	68	79.4182	407493	16084.3	Target 1
7	A7	69	79.708	402279	15941	Target 1
7	A7	70	79.9978	398859	15828.2	Target 1
7	A7	71	80.2877	393176	15770	Target 1
7	A7	72	80.5775	388981	15774.1	Target 1
7	A7	73	80.8673	384167	15829.9	Target 1
7	A7	74	81.1571	379278	15914.1	Target 1
7	A7	75	81.447	373788	16000.2	Target 1
7	A7	76	81.7368	369594	16068.7	Target 1
7	A7	77	82.0266	363992	16115.6	Target 1
7	A7	78	82.3164	359639	16161	Target 1
7	A7	79	82.6062	354328	16261.4	Target 1
7	A7	80	82.8961	349620	16534.3	Target 1
7	A7	81	83.1859	345082	17193.2	Target 1
7	A7	82	83.4757	339978	18595.5	Target 1
7	A7	83	83.7655	335678	21263.7	Target 1
7	A7	84	84.0554	330750	25854.2	Target 1
7	A7	85	84.3452	324279	33051.6	Target 1
7	A7	86	84.635	315704	43350	Target 1
7	A7	87	84.9248	298933	56772.1	Target 1
7	A7	88	85.2146	273229	72614.2	Target 1
7	A7	89	85.5045	231604	89333.3	Target 1
7	A7	90	85.7943	173425	104670	Target 1
7	A7	91	86.0841	109819	116032	Target 1
7	A7	92	86.3739	45350.5	121079	Target 1
7	A7	93	86.6638	4106.06	118386	Target 1
7	A7	94	86.9536	-3576.75	107969	Target 1
7	A7	95	87.2434	-4949.96	91431.3	Target 1
7	A7	96	87.5332	-5286.45	71575	Target 1
7	A7	97	87.8231	-5168.64	51580.6	Target 1
7	A7	98	88.1129	-6400.19	34085.6	Target 1
7	A7	99	88.4027	-4899.24	20576.4	Target 1
7	A7	100	88.6925	-5520.99	11338.6	Target 1
7	A7	101	88.9823	-5001.61	5697.55	Target 1
7	A7	102	89.2722	-5860.5	2627.71	Target 1
7	A7	103	89.562	-6345.57	1148.67	Target 1
7	A7	104	89.8518	-5587.46	518.33	Target 1
7	A7	105	90.1416	-6958.64	269.805	Target 1
7	A7	106	90.4314	-5890.91	157.607	Target 1
7	A7	107	90.7213	-6449.53	79.9199	Target 1
7	A7	108	91.0111	-6250.42	10.8047	Target 1
7	A7	109	91.3009	-5765.28	-47.3711	Target 1
7	A7	110	91.5907	-6772.79	-91.0586	Target 1
7	A7	111	91.8806	-6629.91	-124.639	Target 1
7	A7	112	92.1704	-6673.97	-156.342	Target 1
7	A7	113	92.4602	-6343.52	-189.113	Target 1
7	A7	114	92.75	-5780.75	-215.93	Target 1
7	A7	115	93.0399	-5896.58	-224.773	Target 1
7	A7	116	93.3297	-7196.43	-209.699	Target 1
7	A7	117	93.6195	-6300.74	-178.355	Target 1
7	A7	118	93.9093	-6955.06	-148.84	Target 1
7	A7	119	94.1991	-6525.51	-138.207	Target 1
7	A7	120	94.489	-6044.85	-152.021	Target 1
7	A7	121	94.7788	-6739.17	-182.768	Target 1
8	A8	1	60.0001	587089	13793.9	Target 1
8	A8	2	60.2899	583671	14064.3	Target 1
8	A8	3	60.5797	581056	14381.2	Target 1
8	A8	4	60.8696	578226	14726.1	Target 1
8	A8	5	61.1594	572940	15071.5	Target 1
8	A8	6	61.4492	569511	15393	Target 1
8	A8	7	61.739	564790	15670.4	Target 1
8	A8	8	62.0289	559318	15900.4	Target 1
8	A8	9	62.3187	553860	16093.4	Target 1
8	A8	10	62.6085	550384	16264.8	Target 1
8	A8	11	62.8983	544826	16425.3	Target 1
8	A8	12	63.1881	539951	16576	Target 1
8	A8	13	63.478	534076	16709.2	Target 1
8	A8	14	63.7678	530140	16814.7	Target 1
8	A8	15	64.0576	524643	16885.6	Target 1
8	A8	16	64.3474	518371	16922.5	Target 1
8	A8	17	64.6373	513562	16930.5	Target 1
8	A8	18	64.9271	508587	16913.8	Target 1
8	A8	19	65.2169	503390	16871.9	Target 1
8	A8	20	65.5067	497860	16801.4	Target 1
8	A8	21	65.7965	492222	16703.7	Target 1
8	A8	22	66.0864	487299	16590.1	Target 1
8	A8	23	66.3762	482160	16479.9	Target 1
8	A8	24	66.666	477003	16389.9	Target 1
8	A8	25	66.9558	473563	16324.6	Target 1
8	A8	26	67.2457	467731	16275.7	Target 1
8	A8	27	67.5355	462060	16231.8	Target 1
8	A8	28	67.8253	456797	16189.3	Target 1
8	A8	29	68.1151	453211	16156.9	Target 1
8	A8	30	68.405	447703	16147.7	Target 1
8	A8	31	68.6948	442844	16167.4	Target 1
8	A8	32	68.9846	438571	16206.8	Target 1
8	A8	33	69.2744	433538	16245.5	Target 1
8	A8	34	69.5642	427469	16262.6	Target 1
8	A8	35	69.8541	423182	16246.7	Target 1
8	A8	36	70.1439	417928	16199.3	Target 1
8	A8	37	70.4337	413277	16130.4	Target 1
8	A8	38	70.7235	408686	16051.1	Target 1
8	A8	39	71.0134	403116	15967.4	Target 1
8	A8	40	71.3032	398178	15880.3	Target 1
8	A8	41	71.593	394045	15788.8	Target 1
8	A8	42	71.8828	388571	15693.4	Target 1
8	A8	43	72.1726	383908	15598.5	Target 1
8	A8	44	72.4625	379027	15511.8	Target 1
8	A8	45	72.7523	373802	15439.9	Target 1
8	A8	46	73.0421	371463	15383	Target 1
8	A8	47	73.3319	364891	15332	Target 1
8	A8	48	73.6217	360316	15273.3	Target 1
8	A8	49	73.9116	355699	15197.6	Target 1
8	A8	50	74.2014	350800	15106.6	Target 1
8	A8	51	74.4912	347331	15008.9	Target 1
8	A8	52	74.781	343326	14909.7	Target 1
8	A8	53	75.0709	337316	14807.3	Target 1
8	A8	54	75.3607	332759	14695.3	Target 1
8	A8	55	75.6505	328689	14571.9	Target 1
8	A8	56	75.9403	324534	14446.5	Target 1
8	A8	57	76.2302	319658	14336.3	Target 1
8	A8	58	76.52	315717	14257	Target 1
8	A8	59	76.8098	310835	14213.6	Target 1
8	A8	60	77.0996	307235	14197.5	Target 1
8	A8	61	77.3894	302209	14190.7	Target 1
8	A8	62	77.6793	297991	14173.4	Target 1
8	A8	63	77.9691	292908	14133.4	Target 1
8	A8	64	78.2589	289602	14070.7	Target 1
8	A8	65	78.5487	284750	13996.8	Target 1
8	A8	66	78.8386	281190	13927.2	Target 1
8	A8	67	79.1284	277142	13872.6	Target 1
8	A8	68	79.4182	271953	13834.6	Target 1
8	A8	69	79.708	268581	13806.3	Target 1
8	A8	70	79.9978	264612	13778.5	Target 1
8	A8	71	80.2877	259507	13744.2	Target 1
8	A8	72	80.5775	256269	13701.1	Target 1
8	A8	73	80.8673	251839	13650.6	Target 1
8	A8	74	81.1571	247555	13595	Target 1
8	A8	75	81.447	244092	13537	Target 1
8	A8	76	81.7368	239139	13480.6	Target 1
8	A8	77	82.0266	235177	13436	Target 1
8	A8	78	82.3164	231862	13427.7	Target 1
8	A8	79	82.6062	226867	13506.2	Target 1
8	A8	80	82.8961	223953	13767.4	Target 1
8	A8	81	83.1859	218658	14381.2	Target 1
8	A8	82	83.4757	215535	15631.1	Target 1
8	A8	83	83.7655	211604	17944.4	Target 1
8	A8	84	84.0554	206024	21850	Target 1
8	A8	85	84.3452	201661	27921.9	Target 1
8	A8	86	84.635	193800	36597.3	Target 1
8	A8	87	84.9248	180803	47941.5	Target 1
8	A8	88	85.2146	159527	61425.8	Target 1
8	A8	89	85.5045	124407	75816.9	Target 1
8	A8	90	85.7943	75644.1	89258.2	Target 1
8	A8	91	86.0841	22804.4	99565	Target 1
8	A8	92	86.3739	-31590.4	104695	Target 1
8	A8	93	86.6638	-70486.7	103301	Target 1
8	A8	94	86.9536	-81269.2	95199.7	Target 1
8	A8	95	87.2434	-82336.7	81565	Target 1
8	A8	96	87.5332	-83393.9	64676.9	Target 1
8	A8	97	87.8231	-83095.2	47267.3	Target 1
8	A8	98	88.1129	-82999.5	31719.3	Target 1
8	A8	99	88.4027	-83617.2	19478.4	Target 1
8	A8	100	88.6925	-83965.3	10950.6	Target 1
8	A8	101	88.9823	-83763.6	5630.41	Target 1
8	A8	102	89.2722	-84196.3	2620.47	Target 1
8	A8	103	89.562	-84518.9	1071.23	Target 1
8	A8	104	89.8518	-83010.8	338.799	Target 1
8	A8	105	90.1416	-84113.5	22.1719	Target 1
8	A8	106	90.4314	-84355.8	-93.5371	Target 1
8	A8	107	90.7213	-85222.4	-112.929	Target 1
8	A8	108	91.0111	-83770	-85.2129	Target 1
8	A8	109	91.3009	-84161.9	-33.5703	Target 1
8	A8	110	91.5907	-84624.3	29.1006	Target 1
8	A8	111	91.8806	-85433.6	89.2627	Target 1
8	A8	112	92.1704	-85763.1	127.979	Target 1
8	A8	113	92.4602	-85505.9	126.308	Target 1
8	A8	114	92.75	-85361.8	77.5645	Target 1
8	A8	115	93.0399	-85613.7	-4.53906	Target 1
8	A8	116	93.3297	-84804.5	-90.5791	Target 1
8	A8	117	93.6195	-85660.2	-150.982	Target 1
8	A8	118	93.9093	-85872	-171.424	Target 1
8	A8	119	94.1991	-86107.2	-157.684	Target 1
8	A8	120	94.489	-85591.3	-128.272	Target 1
8	A8	121	94.7788	-85713.6	-101.863	Target 1
9	A9	1	60.0001	785804	19318.8	Target 1
9	A9	2	60.2899	783692	19602.1	Target 1
9	A9	3	60.5797	778885	19946.7	Target 1
9	A9	4	60.8694	775053	20340.6	Target 1
9	A9	5	61.1592	768376	20756.7	Target 1
9	A9	6	61.449	762057	21182.3	Target 1
9	A9	7	61.7388	755641	21606.1	Target 1
9	A9	8	62.0285	750803	22006.3	Target 1
9	A9	9	62.3183	744185	22346.5	Target 1
9	A9	10	62.6081	736258	22585.9	Target 1
9	A9	11	62.8979	730163	22701.2	Target 1
9	A9	12	63.1876	721244	22700.1	Target 1
9	A9	13	63.4774	715023	22618.5	Target 1
9	A9	14	63.7672	709313	22499.9	Target 1
9	A9	15	64.057	701528	22374.4	Target 1
9	A9	16	64.3467	696035	22249.2	Target 1
9	A9	17	64.6365	687675	22116.2	Target 1
9	A9	18	64.9263	681683	21970	Target 1
9	A9	19	65.216	674744	21823	Target 1
9	A9	20	65.5058	667111	21705.7	Target 1
9	A9	21	65.7956	660590	21652.7	Target 1
9	A9	22	66.0854	656288	21680.4	Target 1
9	A9	23	66.3752	649266	21773.5	Target 1
9	A9	24	66.6649	642125	21888	Target 1
9	A9	25	66.9547	635048	21971.1	Target 1
9	A9	26	67.2445	628463	21985	Target 1
9	A9	27	67.5343	622252	21921.5	Target 1
9	A9	28	67.824	614566	21801.4	Target 1
9	A9	29	68.1138	607887	21660.2	Target 1
9	A9	30	68.4036	602518	21529.4	Target 1
9	A9	31	68.6934	597144	21424.1	Target 1
9	A9	32	68.9831	589808	21342.8	Target 1
9	A9	33	69.2729	581883	21276.9	Target 1
9	A9	34	69.5627	576153	21219.3	Target 1
9	A9	35	69.8525	572170	21164.4	Target 1
9	A9	36	70.1422	564325	21104.8	Target 1
9	A9	37	70.432	556730	21029.1	Target 1
9	A9	38	70.7218	551762	20927.6	Target 1
9	A9	39	71.0116	544794	20797.8	Target 1
9	A9	40	71.3013	538485	20645.4	Target 1
9	A9	41	71.5911	533480	20480.4	Target 1
9	A9	42	71.8809	525463	20313.8	Target 1
9	A9	43	72.1707	520244	20157.8	Target 1
9	A9	44	72.4604	513795	20026.3	Target 1
9	A9	45	72.7502	507819	19929.3	Target 1
9	A9	46	73.04	503157	19864.9	Target 1
9	A9	47	73.3298	496794	19812.9	Target 1
9	A9	48	73.6195	490242	19745.7	Target 1
9	A9	49	73.9093	482833	19646.2	Target 1
9	A9	50	74.1991	479102	19522.6	Target 1
9	A9	51	74.4889	472501	19405.4	Target 1
9	A9	52	74.7786	467766	19327.9	Target 1
9	A9	53	75.0684	461241	19301.7	Target 1
9	A9	54	75.3582	456862	19306	Target 1
9	A9	55	75.648	448822	19297.2	Target 1
9	A9	56	75.9377	442845	19233.6	Target 1
9	A9	57	76.2275	437008	19097.9	Target 1
9	A9	58	76.5173	431606	18902.9	Target 1
9	A9	59	76.8071	426720	18680.9	Target 1
9	A9	60	77.0968	420627	18464.7	Target 1
9	A9	61	77.3866	414119	18277.5	Target 1
9	A9	62	77.6764	409150	18133	Target 1
9	A9	63	77.9662	405352	18041.6	Target 1
9	A9	64	78.2559	398462	18016.8	Target 1
9	A9	65	78.5457	392822	18081.4	Target 1
9	A9	66	78.8355	388134	18278.9	Target 1
9	A9	67	79.1253	383681	18701.2	Target 1
9	A9	68	79.415	376330	19534.4	Target 1
9	A9	69	79.7048	370926	21152.3	Target 1
9	A9	70	79.9946	366295	24125.9	Target 1
9	A9	71	80.2844	360113	29257.4	Target 1
9	A9	72	80.5741	353945	37509.2	Target 1
9	A9	73	80.8639	344261	49752.9	Target 1
9	A9	74	81.1537	332530	66371.9	Target 1
9	A9	75	81.4435	311963	86807.7	Target 1
9	A9	76	81.7332	271231	109251	Target 1
9	A9	77	82.023	207097	130716	Target 1
9	A9	78	82.3128	132002	147603	Target 1
9	A9	79	82.6026	63694	156653	Target 1
9	A9	80	82.8923	7876.67	155927	Target 1
9	A9	81	83.1821	-31609.9	145411	Target 1
9	A9	82	83.4719	-56113.5	126994	Target 1
9	A9	83	83.7617	-67087.6	103849	Target 1
9	A9	84	84.0514	-70371.1	79501.8	Target 1
9	A9	85	84.3412	-73394.7	56960.5	Target 1
9	A9	86	84.631	-74107.9	38174.2	Target 1
9	A9	87	84.9208	-73931.5	23912.3	Target 1
9	A9	88	85.2105	-74230.2	14125.1	Target 1
9	A9	89	85.5003	-74386.7	7904.33	Target 1
9	A9	90	85.7901	-74885.6	4196.71	Target 1
9	A9	91	86.0799	-76414.5	2114.41	Target 1
9	A9	92	86.3696	-75753.1	977.859	Target 1
9	A9	93	86.6594	-75890.5	348.799	Target 1
9	A9	94	86.9492	-75749.4	-6.68359	Target 1
9	A9	95	87.239	-74697.5	-188.83	Target 1
9	A9	96	87.5287	-76173	-238.006	Target 1
9	A9	97	87.8185	-75451.4	-188.393	Target 1
9	A9	98	88.1083	-77396.4	-89.3887	Target 1
9	A9	99	88.3981	-76937.3	2.69531	Target 1
9	A9	100	88.6878	-77235.6	47.2422	Target 1
9	A9	101	88.9776	-76726.9	36.4023	Target 1
9	A9	102	89.2674	-77681.6	-6.24219	Target 1
9	A9	103	89.5572	-76743.6	-44.9004	Target 1
9	A9	104	89.8469	-76678.6	-56.3477	Target 1
9	A9	105	90.1367	-79124	-44.6621	Target 1
9	A9	106	90.4265	-78083.8	-36.9668	Target 1
9	A9	107	90.7163	-78724.1	-63.4199	Target 1
9	A9	108	91.006	-78141	-135.086	Target 1
9	A9	109	91.2958	-78080.7	-234.588	Target 1
9	A9	110	91.5856	-78342.9	-325.301	Target 1
9	A9	111	91.8754	-78351.2	-372.529	Target 1
9	A9	112	92.1651	-77938.4	-363.379	Target 1
9	A9	113	92.4549	-78872.8	-314.529	Target 1
9	A9	114	92.7447	-79795.3	-264.6	Target 1
9	A9	115	93.0345	-79359.2	-255.232	Target 1
9	A9	116	93.3242	-79427.2	-310.293	Target 1
9	A9	117	93.614	-78657.9	-424.131	Target 1
9	A9	118	93.9038	-78702.6	-565.781	Target 1
9	A9	119	94.1936	-78990.8	-696.701	Target 1
9	A9	120	94.4833	-79111.8	-790.617	Target 1
9	A9	121	94.7731	-78715.3	-843.467	Target 1
10	A10	1	60.0001	874175	21481.2	Target 1
10	A10	2	60.2899	870287	21667.9	Target 1
10	A10	3	60.5797	865333	21903.1	Target 1
10	A10	4	60.8694	859640	22139.6	Target 1
10	A10	5	61.1592	853250	22352.2	Target 1
10	A10	6	61.449	847037	22533.3	Target 1
10	A10	7	61.7388	839306	22689.4	Target 1
10	A10	8	62.0285	833398	22830.6	Target 1
10	A10	9	62.3183	827039	22960.6	Target 1
10	A10	10	62.6081	818449	23070.9	Target 1
10	A10	11	62.8979	812808	23144.2	Target 1
10	A10	12	63.1876	804010	23161.6	Target 1
10	A10	13	63.4774	798479	23114.7	Target 1
10	A10	14	63.7672	790796	23014.3	Target 1
10	A10	15	64.057	782576	22894.1	Target 1
10	A10	16	64.3467	775208	22799.3	Target 1
10	A10	17	64.6365	769382	22768.2	Target 1
10	A10	18	64.9263	763953	22814.3	Target 1
10	A10	19	65.216	754225	22923.2	Target 1
10	A10	20	65.5058	748181	23062.6	Target 1
10	A10	21	65.7956	739942	23197.1	Target 1
10	A10	22	66.0854	733940	23297.2	Target 1
10	A10	23	66.3752	726566	23343.3	Target 1
10	A10	24	66.6649	719866	23329.1	Target 1
10	A10	25	66.9547	709986	23265.7	Target 1
10	A10	26	67.2445	705120	23178.9	Target 1
10	A10	27	67.5343	697212	23097.4	Target 1
10	A10	28	67.824	691335	23036.6	Target 1
10	A10	29	68.1138	683819	22989.2	Target 1
10	A10	30	68.4036	676352	22932.2	Target 1
10	A10	31	68.6934	669190	22843.5	Target 1
10	A10	32	68.9831	662564	22716.7	Target 1
10	A10	33	69.2729	655207	22564.5	Target 1
10	A10	34	69.5627	648957	22410.7	Target 1
10	A10	35	69.8525	642026	22277.5	Target 1
10	A10	36	70.1422	635256	22176.1	Target 1
10	A10	37	70.432	628896	22106.9	Target 1
10	A10	38	70.7218	621348	22063.4	Target 1
10	A10	39	71.0116	615102	22038.1	Target 1
10	A10	40	71.3013	607920	22023.3	Target 1
10	A10	41	71.5911	601670	22009	Target 1
10	A10	42	71.8809	594102	21979	Target 1
10	A10	43	72.1707	588356	21912.6	Target 1
10	A10	44	72.4604	579854	21791.8	Target 1
10	A10	45	72.7502	573366	21611.5	Target 1
10	A10	46	73.04	567919	21391.7	Target 1
10	A10	47	73.3298	560668	21141.2	Target 1
10	A10	48	73.6195	554884	20887.6	Target 1
10	A10	49	73.9093	547582	20660.6	Target 1
10	A10	50	74.1991	542673	20484.9	Target 1
10	A10	51	74.4889	536269	20372	Target 1
10	A10	52	74.7786	531203	20313.6	Target 1
10	A10	53	75.0684	523565	20281.6	Target 1
10	A10	54	75.3582	517296	20239.6	Target 1
10	A10	55	75.648	511049	20159.7	Target 1
10	A10	56	75.9377	504449	20036.3	Target 1
10	A10	57	76.2275	498097	19887.7	Target 1
10	A10	58	76.5173	493638	19744.1	Target 1
10	A10	59	76.8071	486093	19630.8	Target 1
10	A10	60	77.0968	479731	19555.5	Target 1
10	A10	61	77.3866	476309	19505.1	Target 1
10	A10	62	77.6764	467833	19455.3	Target 1
10	A10	63	77.9662	461274	19388.5	Target 1
10	A10	64	78.2559	456232	19312.9	Target 1
10	A10	65	78.5457	451051	19274.9	Target 1
10	A10	66	78.8355	444810	19365.8	Target 1
10	A10	67	79.1253	440312	19731.2	Target 1
10	A10	68	79.415	433210	20600.3	Target 1
10	A10	69	79.7048	427024	22395.3	Target 1
10	A10	70	79.9946	422801	25825.6	Target 1
10	A10	71	80.2844	414668	31658.6	Target 1
10	A10	72	80.5741	407099	40902.5	Target 1
10	A10	73	80.8639	398198	54460.8	Target 1
10	A10	74	81.1537	384642	72697.7	Target 1
10	A10	75	81.4435	361642	94943.7	Target 1
10	A10	76	81.7332	315778	119174	Target 1
10	A10	77	82.023	245491	142114	Target 1
10	A10	78	82.3128	165315	159885	Target 1
10	A10	79	82.6026	93146.3	169036	Target 1
10	A10	80	82.8923	34549.4	167591	Target 1
10	A10	81	83.1821	-8436.15	155653	Target 1
10	A10	82	83.4719	-33882.2	135344	Target 1
10	A10	83	83.7617	-44154.1	110114	Target 1
10	A10	84	84.0514	-48831.9	83751	Target 1
10	A10	85	84.3412	-50258.7	59456.7	Target 1
10	A10	86	84.631	-51281.3	39284.3	Target 1
10	A10	87	84.9208	-51384.5	24023.1	Target 1
10	A10	88	85.2105	-50661	14055.8	Target 1
10	A10	89	85.5003	-51446.4	7816.14	Target 1
10	A10	90	85.7901	-51232.1	4158.51	Target 1
10	A10	91	86.0799	-52068	2189.67	Target 1
10	A10	92	86.3696	-51245.4	1218.19	Target 1
10	A10	93	86.6594	-52891.8	776.391	Target 1
10	A10	94	86.9492	-52360.2	584.033	Target 1
10	A10	95	87.239	-52079.9	493.221	Target 1
10	A10	96	87.5287	-52787.3	437.336	Target 1
10	A10	97	87.8185	-52626	392.77	Target 1
10	A10	98	88.1083	-53289.6	354.459	Target 1
10	A10	99	88.3981	-52128.9	323.012	Target 1
10	A10	100	88.6878	-53642.9	299.818	Target 1
10	A10	101	88.9776	-53177	286.053	Target 1
10	A10	102	89.2674	-52876.3	282.104	Target 1
10	A10	103	89.5572	-53509.8	286.004	Target 1
10	A10	104	89.8469	-53135.2	291.859	Target 1
10	A10	105	90.1367	-54221.3	290.662	Target 1
10	A10	106	90.4265	-54204.1	274.586	Target 1
10	A10	107	90.7163	-53359	242.309	Target 1
10	A10	108	91.006	-53573.5	200.436	Target 1
10	A10	109	91.2958	-53798.1	158.58	Target 1
10	A10	110	91.5856	-54649.4	121.586	Target 1
10	A10	111	91.8754	-53599.4	85.9258	Target 1
10	A10	112	92.1651	-54280.3	43.9316	Target 1
10	A10	113	92.4549	-54107.5	-7.49805	Target 1
10	A10	114	92.7447	-54263.8	-61.0938	Target 1
10	A10	115	93.0345	-53429	-101.506	Target 1
10	A10	116	93.3242	-52955.4	-114.873	Target 1
10	A10	117	93.614	-54946.9	-99.3906	Target 1
10	A10	118	93.9038	-54391.7	-69.084	Target 1
10	A10	119	94.1936	-53976.8	-47.0684	Target 1
10	A10	120	94.4833	-53791	-52.2852	Target 1
10	A10	121	94.7731	-54357	-89.0898	Target 1
11	A11	1	60.0002	905810	21126	Target 1
11	A11	2	60.2898	902752	21389	Target 1
11	A11	3	60.5795	896210	21610.8	Target 1
11	A11	4	60.8691	891284	21781.7	Target 1
11	A11	5	61.1587	883352	21923.9	Target 1
11	A11	6	61.4484	879816	22076.3	Target 1
11	A11	7	61.738	871355	22281.8	Target 1
11	A11	8	62.0276	866230	22559.6	Target 1
11	A11	9	62.3173	859379	22888.9	Target 1
11	A11	10	62.6069	854032	23213.8	Target 1
11	A11	11	62.8965	845543	23466.6	Target 1
11	A11	12	63.1862	836955	23597	Target 1
11	A11	13	63.4758	831253	23591.1	Target 1
11	A11	14	63.7654	822784	23474.8	Target 1
11	A11	15	64.0551	816352	23301.7	Target 1
11	A11	16	64.3447	808441	23133.6	Target 1
11	A11	17	64.6343	801840	23021	Target 1
11	A11	18	64.924	795505	22991.8	Target 1
11	A11	19	65.2136	789011	23049.3	Target 1
11	A11	20	65.5032	780804	23179.2	Target 1
11	A11	21	65.7928	773576	23355.8	Target 1
11	A11	22	66.0825	767038	23544.6	Target 1
11	A11	23	66.3721	761227	23701.1	Target 1
11	A11	24	66.6617	753033	23776.9	Target 1
11	A11	25	66.9514	745453	23735.5	Target 1
11	A11	26	67.241	737177	23571.4	Target 1
11	A11	27	67.5306	729362	23316.9	Target 1
11	A11	28	67.8203	724952	23029.8	Target 1
11	A11	29	68.1099	716801	22767.5	Target 1
11	A11	30	68.3995	710476	22565.7	Target 1
11	A11	31	68.6892	703639	22429.5	Target 1
11	A11	32	68.9788	698406	22343.3	Target 1
11	A11	33	69.2684	689952	22286.1	Target 1
11	A11	34	69.5581	683497	22242.1	Target 1
11	A11	35	69.8477	676650	22201.6	Target 1
11	A11	36	70.1373	672213	22155.5	Target 1
11	A11	37	70.427	663902	22091.3	Target 1
11	A11	38	70.7166	657013	21999.1	Target 1
11	A11	39	71.0062	649514	21880.6	Target 1
11	A11	40	71.2959	644611	21754.6	Target 1
11	A11	41	71.5855	636864	21648.5	Target 1
11	A11	42	71.8751	632356	21582.9	Target 1
11	A11	43	72.1648	624015	21560.1	Target 1
11	A11	44	72.4544	618513	21562.3	Target 1
11	A11	45	72.744	610935	21558.8	Target 1
11	A11	46	73.0337	605634	21517.6	Target 1
11	A11	47	73.3233	598985	21410	Target 1
11	A11	48	73.6129	592455	21230.1	Target 1
11	A11	49	73.9025	583883	21008.4	Target 1
11	A11	50	74.1922	580073	20790.8	Target 1
11	A11	51	74.4818	575180	20623.2	Target 1
11	A11	52	74.7715	569036	20528.5	Target 1
11	A11	53	75.0611	561476	20499.3	Target 1
11	A11	54	75.3507	554531	20506.6	Target 1
11	A11	55	75.6404	549321	20517.9	Target 1
11	A11	56	75.93	544425	20506	Target 1
11	A11	57	76.2196	536585	20450.6	Target 1
11	A11	58	76.5092	529352	20337.3	Target 1
11	A11	59	76.7989	524360	20163.6	Target 1
11	A11	60	77.0885	517848	19946.3	Target 1
11	A11	61	77.3781	511858	19722.3	Target 1
11	A11	62	77.6678	507334	19537.9	Target 1
11	A11	63	77.9574	500571	19435.7	Target 1
11	A11	64	78.247	494773	19447.6	Target 1
11	A11	65	78.5367	490043	19601.1	Target 1
11	A11	66	78.8263	482527	19942.3	Target 1
11	A11	67	79.1159	478854	20575.8	Target 1
11	A11	68	79.4056	471254	21701.2	Target 1
11	A11	69	79.6952	463939	23578.5	Target 1
11	A11	70	79.9848	459934	26909.7	Target 1
11	A11	71	80.2745	452663	32536.1	Target 1
11	A11	72	80.5641	444987	41403.4	Target 1
11	A11	73	80.8537	436915	54272.6	Target 1
11	A11	74	81.1434	422543	71297.4	Target 1
11	A11	75	81.433	397870	91602.7	Target 1
11	A11	76	81.7226	351110	113085	Target 1
11	A11	77	82.0123	279093	132634	Target 1
11	A11	78	82.3019	202540	146809	Target 1
11	A11	79	82.5915	130553	152798	Target 1
11	A11	80	82.8812	75475.5	149265	Target 1
11	A11	81	83.1708	33529.7	136753	Target 1
11	A11	82	83.4604	11664.9	117482	Target 1
11	A11	83	83.7501	739.085	94646.5	Target 1
11	A11	84	84.0397	-3966.58	71529.9	Target 1
11	A11	85	84.3293	-5346.95	50753	Target 1
11	A11	86	84.6189	-5571.51	33873	Target 1
11	A11	87	84.9086	-5162.21	21349.2	Target 1
11	A11	88	85.1982	-4088.05	11893.8	Target 1
11	A11	89	85.4878	-7135.97	5984.13	Target 1
11	A11	90	85.7775	-5003.06	2568.96	Target 1
11	A11	91	86.0671	-6806.23	722.223	Target 1
11	A11	92	86.3567	-6621.73	-233.725	Target 1
11	A11	93	86.6464	-6154.87	-718.785	Target 1
11	A11	94	86.936	-5036.08	-955.18	Target 1
11	A11	95	87.2256	-5492.49	-1049.96	Target 1
11	A11	96	87.5153	-7813.32	-1062.04	Target 1
11	A11	97	87.8049	-6724.72	-1034.77	Target 1
11	A11	98	88.0945	-5311.35	-998.494	Target 1
11	A11	99	88.3842	-7138.46	-962.639	Target 1
11	A11	100	88.6738	-7011.85	-916.717	Target 1
11	A11	101	88.9634	-5778.51	-845.08	Target 1
11	A11	102	89.2531	-6959.33	-746.49	Target 1
11	A11	103	89.5427	-7472.73	-645.025	Target 1
11	A11	104	89.8323	-7912.79	-583.891	Target 1
11	A11	105	90.122	-8644.51	-603.053	Target 1
11	A11	106	90.4116	-8585.01	-711.758	Target 1
11	A11	107	90.7012	-8007.39	-873.34	Target 1
11	A11	108	90.9909	-6426.98	-1016.76	Target 1
11	A11	109	91.2805	-6398.1	-1073.61	Target 1
11	A11	110	91.5701	-7968.94	-1019.67	Target 1
11	A11	111	91.8598	-10029.8	-892.867	Target 1
11	A11	112	92.1494	-8277.09	-773.617	Target 1
11	A11	113	92.439	-8331.29	-740.105	Target 1
11	A11	114	92.7287	-9701.28	-827.334	Target 1
11	A11	115	93.0183	-8985.88	-1012.84	Target 1
11	A11	116	93.3079	-8267.02	-1232.18	Target 1
11	A11	117	93.5975	-7058.16	-1411.59	Target 1
11	A11	118	93.8872	-7919.51	-1500.88	Target 1
11	A11	119	94.1768	-8737.77	-1492.86	Target 1
11	A11	120	94.4664	-8685.62	-1421.21	Target 1
11	A11	121	94.7561	-8760.31	-1338.95	Target 1
12	A12	1	60.0002	740320	17404.5	Target 1
12	A12	2	60.2898	736151	17686	Target 1
12	A12	3	60.5795	731767	17964	Target 1
12	A12	4	60.8691	728586	18181.9	Target 1
12	A12	5	61.1587	721219	18319.9	Target 1
12	A12	6	61.4484	717142	18380.9	Target 1
12	A12	7	61.738	710028	18401.2	Target 1
12	A12	8	62.0276	705591	18436	Target 1
12	A12	9	62.3173	699999	18533.4	Target 1
12	A12	10	62.6069	693634	18710.7	Target 1
12	A12	11	62.8965	690400	18944.8	Target 1
12	A12	12	63.1862	683358	19183.1	Target 1
12	A12	13	63.4758	677434	19369.5	Target 1
12	A12	14	63.7654	669689	19470.8	Target 1
12	A12	15	64.0551	665583	19489.9	Target 1
12	A12	16	64.3447	657392	19457.8	Target 1
12	A12	17	64.6343	652549	19410.5	Target 1
12	A12	18	64.924	646335	19368.6	Target 1
12	A12	19	65.2136	641400	19330.3	Target 1
12	A12	20	65.5032	634424	19282.6	Target 1
12	A12	21	65.7928	627155	19220.5	Target 1
12	A12	22	66.0825	621560	19155	Target 1
12	A12	23	66.3721	617451	19103.8	Target 1
12	A12	24	66.6617	609940	19071	Target 1
12	A12	25	66.9514	606790	19036.7	Target 1
12	A12	26	67.241	599132	18965.6	Target 1
12	A12	27	67.5306	591842	18832.5	Target 1
12	A12	28	67.8203	586879	18643.4	Target 1
12	A12	29	68.1099	581050	18438.4	Target 1
12	A12	30	68.3995	576311	18271.8	Target 1
12	A12	31	68.6892	570994	18185.8	Target 1
12	A12	32	68.9788	564864	18189.9	Target 1
12	A12	33	69.2684	560981	18259.4	Target 1
12	A12	34	69.5581	553933	18346.8	Target 1
12	A12	35	69.8477	548431	18402.1	Target 1
12	A12	36	70.1373	542294	18392.1	Target 1
12	A12	37	70.427	537600	18312.1	Target 1
12	A12	38	70.7166	530410	18186.5	Target 1
12	A12	39	71.0062	524760	18057.9	Target 1
12	A12	40	71.2959	521897	17967	Target 1
12	A12	41	71.5855	514038	17934.3	Target 1
12	A12	42	71.8751	510733	17951.5	Target 1
12	A12	43	72.1648	503118	17987.3	Target 1
12	A12	44	72.4544	498296	18005	Target 1
12	A12	45	72.744	491834	17977.7	Target 1
12	A12	46	73.0337	487218	17892.8	Target 1
12	A12	47	73.3233	481295	17749.4	Target 1
12	A12	48	73.6129	477884	17558.4	Target 1
12	A12	49	73.9025	469193	17336.2	Target 1
12	A12	50	74.1922	464977	17107.1	Target 1
12	A12	51	74.4818	461555	16902.2	Target 1
12	A12	52	74.7715	456673	16747.9	Target 1
12	A12	53	75.0611	449719	16653.8	Target 1
12	A12	54	75.3507	446603	16607.9	Target 1
12	A12	55	75.6404	439974	16584.9	Target 1
12	A12	56	75.93	435305	16560.4	Target 1
12	A12	57	76.2196	429462	16521.3	Target 1
12	A12	58	76.5092	424787	16466.6	Target 1
12	A12	59	76.7989	419916	16399.5	Target 1
12	A12	60	77.0885	416117	16320.8	Target 1
12	A12	61	77.3781	407819	16229.4	Target 1
12	A12	62	77.6678	403948	16130	Target 1
12	A12	63	77.9574	400840	16039.2	Target 1
12	A12	64	78.247	395297	15988.4	Target 1
12	A12	65	78.5367	389744	16022.5	Target 1
12	A12	66	78.8263	383844	16206.5	Target 1
12	A12	67	79.1159	382795	16648.9	Target 1
12	A12	68	79.4056	375034	17545.7	Target 1
12	A12	69	79.6952	370783	19184	Target 1
12	A12	70	79.9848	364320	22092.4	Target 1
12	A12	71	80.2745	359912	27010.1	Target 1
12	A12	72	80.5641	354921	34754.3	Target 1
12	A12	73	80.8537	345551	45979.8	Target 1
12	A12	74	81.1434	336441	60797.8	Target 1
12	A12	75	81.433	312916	78398.1	Target 1
12	A12	76	81.7226	273970	96879	Target 1
12	A12	77	82.0123	212529	113466	Target 1
12	A12	78	82.3019	144462	125146	Target 1
12	A12	79	82.5915	86175.3	129529	Target 1
12	A12	80	82.8812	40876.5	125599	Target 1
12	A12	81	83.1708	8475.87	114025	Target 1
12	A12	82	83.4604	-7586.67	96916.4	Target 1
12	A12	83	83.7501	-14197	77146.4	Target 1
12	A12	84	84.0397	-19864.1	57543.6	Target 1
12	A12	85	84.3293	-18674.3	40254.1	Target 1
12	A12	86	84.6189	-19985.7	26445.2	Target 1
12	A12	87	84.9086	-19983.5	16282.7	Target 1
12	A12	88	85.1982	-21455	9181.49	Target 1
12	A12	89	85.4878	-19881.1	4747.04	Target 1
12	A12	90	85.7775	-19658	2160.69	Target 1
12	A12	91	86.0671	-22054.3	739.941	Target 1
12	A12	92	86.3567	-20030.3	2.71875	Target 1
12	A12	93	86.6464	-19962.5	-348.148	Target 1
12	A12	94	86.936	-20037.8	-479.693	Target 1
12	A12	95	87.2256	-20734.2	-487.744	Target 1
12	A12	96	87.5153	-21260.3	-436.502	Target 1
12	A12	97	87.8049	-21481	-371.742	Target 1
12	A12	98	88.0945	-20482.9	-317.525	Target 1
12	A12	99	88.3842	-20732.7	-274.115	Target 1
12	A12	100	88.6738	-21812.6	-227.779	Target 1
12	A12	101	88.9634	-20593.8	-168.514	Target 1
12	A12	102	89.2531	-21475.6	-102.678	Target 1
12	A12	103	89.5427	-23388.1	-51.1953	Target 1
12	A12	104	89.8323	-22005.8	-35.8672	Target 1
12	A12	105	90.122	-21580	-65.3906	Target 1
12	A12	106	90.4116	-22576	-131.656	Target 1
12	A12	107	90.7012	-22651.6	-217.291	Target 1
12	A12	108	90.9909	-22570.7	-306.26	Target 1
12	A12	109	91.2805	-22972.2	-388.756	Target 1
12	A12	110	91.5701	-21511.8	-459.111	Target 1
12	A12	111	91.8598	-23601.1	-512.146	Target 1
12	A12	112	92.1494	-22361.9	-543.402	Target 1
12	A12	113	92.439	-21284.6	-552.744	Target 1
12	A12	114	92.7287	-23860.3	-546.461	Target 1
12	A12	115	93.0183	-23279	-534.004	Target 1
12	A12	116	93.3079	-22154	-521.367	Target 1
12	A12	117	93.5975	-22277.2	-507.299	Target 1
12	A12	118	93.8872	-22843.5	-486.67	Target 1
12	A12	119	94.1768	-24006.4	-458.076	Target 1
12	A12	120	94.4664	-23170.7	-427.908	Target 1
12	A12	121	94.7561	-22661.6	-406.486	Target 1
13	B1	1	60.0007	1.07808e+06	24369.1	Target 1
13	B1	2	60.2903	1074186	24772.2	Target 1
13	B1	3	60.5799	1.06705e+06	25163.8	Target 1
13	B1	4	60.8695	1060754	25493.6	Target 1
13	B1	5	61.159	1.05448e+06	25743	Target 1
13	B1	6	61.4486	1.04493e+06	25964.5	Target 1
13	B1	7	61.7382	1.03601e+06	26176.6	Target 1
13	B1	8	62.0278	1.03242e+06	26435.3	Target 1
13	B1	9	62.3174	1.0225e+06	26764	Target 1
13	B1	10	62.607	1.01506e+06	27144.4	Target 1
13	B1	11	62.8965	1.00628e+06	27528.5	Target 1
13	B1	12	63.1861	998061	27859.6	Target 1
13	B1	13	63.4757	989096	28090.6	Target 1
13	B1	14	63.7653	981978	28190.6	Target 1
13	B1	15	64.0549	971394	28150.1	Target 1
13	B1	16	64.3445	962704	27980.3	Target 1
13	B1	17	64.6341	955669	27714.4	Target 1
13	B1	18	64.9236	945614	27404.3	Target 1
13	B1	19	65.2132	936886	27114.4	Target 1
13	B1	20	65.5028	930179	26908.5	Target 1
13	B1	21	65.7924	919859	26831.2	Target 1
13	B1	22	66.082	914936	26888.9	Target 1
13	B1	23	66.3716	905895	27041.4	Target 1
13	B1	24	66.6612	896342	27214.7	Target 1
13	B1	25	66.9507	891635	27331	Target 1
13	B1	26	67.2403	878005	27342.4	Target 1
13	B1	27	67.5299	871393	27246.9	Target 1
13	B1	28	67.8195	863774	27079.6	Target 1
13	B1	29	68.1091	856616	26887.4	Target 1
13	B1	30	68.3987	847408	26705.3	Target 1
13	B1	31	68.6882	838741	26547.6	Target 1
13	B1	32	68.9778	832156	26413.8	Target 1
13	B1	33	69.2674	823468	26296.2	Target 1
13	B1	34	69.557	816531	26188.6	Target 1
13	B1	35	69.8466	807691	26092.5	Target 1
13	B1	36	70.1362	799539	26020.8	Target 1
13	B1	37	70.4258	792224	25994.6	Target 1
13	B1	38	70.7153	783292	26028.6	Target 1
13	B1	39	71.0049	778694	26111.5	Target 1
13	B1	40	71.2945	768604	26199	Target 1
13	B1	41	71.5841	758874	26225.4	Target 1
13	B1	42	71.8737	752895	26130.6	Target 1
13	B1	43	72.1633	742789	25886.9	Target 1
13	B1	44	72.4529	735819	25542.4	Target 1
13	B1	45	72.7424	727802	25150.2	Target 1
13	B1	46	73.032	720628	24749.5	Target 1
13	B1	47	73.3216	713559	24396.8	Target 1
13	B1	48	73.6112	706543	24129.6	Target 1
13	B1	49	73.9008	699362	23961.3	Target 1
13	B1	50	74.1904	692923	23883.3	Target 1
13	B1	51	74.4799	683939	23873.4	Target 1
13	B1	52	74.7695	679246	23904.9	Target 1
13	B1	53	75.0591	668950	23951.5	Target 1
13	B1	54	75.3487	664133	23987.9	Target 1
13	B1	55	75.6383	656202	23989.7	Target 1
13	B1	56	75.9279	646972	23937.1	Target 1
13	B1	57	76.2175	640074	23823.8	Target 1
13	B1	58	76.507	633858	23666.1	Target 1
13	B1	59	76.7966	625026	23502.7	Target 1
13	B1	60	77.0862	618392	23382.7	Target 1
13	B1	61	77.3758	613030	23345	Target 1
13	B1	62	77.6654	605316	23396.7	Target 1
13	B1	63	77.955	598464	23505.7	Target 1
13	B1	64	78.2446	588655	23614.9	Target 1
13	B1	65	78.5341	583736	23672.7	Target 1
13	B1	66	78.8237	574646	23666.4	Target 1
13	B1	67	79.1133	567945	23641.8	Target 1
13	B1	68	79.4029	562138	23697.9	Target 1
13	B1	69	79.6925	554914	23963.7	Target 1
13	B1	70	79.9821	549649	24567.6	Target 1
13	B1	71	80.2717	540580	25621.6	Target 1
13	B1	72	80.5612	533927	27470.7	Target 1
13	B1	73	80.8508	524524	30120.9	Target 1
13	B1	74	81.1404	515152	33755.6	Target 1
13	B1	75	81.43	505567	38663.9	Target 1
13	B1	76	81.7196	494624	45205.8	Target 1
13	B1	77	82.0092	480825	53752.8	Target 1
13	B1	78	82.2988	464150	64593.1	Target 1
13	B1	79	82.5883	442450	77822.7	Target 1
13	B1	80	82.8779	417431	93242.4	Target 1
13	B1	81	83.1675	385160	110280	Target 1
13	B1	82	83.4571	343418	127940	Target 1
13	B1	83	83.7467	297642	144795	Target 1
13	B1	84	84.0363	251298	159023	Target 1
13	B1	85	84.3258	197029	168557	Target 1
13	B1	86	84.6154	135633	171410	Target 1
13	B1	87	84.905	71376.2	166180	Target 1
13	B1	88	85.1946	23565.3	152608	Target 1
13	B1	89	85.4842	-317.973	131924	Target 1
13	B1	90	85.7738	-9144.89	106719	Target 1
13	B1	91	86.0634	-11539.7	80314.1	Target 1
13	B1	92	86.3529	-13091.4	55856.5	Target 1
13	B1	93	86.6425	-13776.8	35544.4	Target 1
13	B1	94	86.9321	-12599.4	21052.1	Target 1
13	B1	95	87.2217	-15147	12075.7	Target 1
13	B1	96	87.5113	-14698.7	6429.88	Target 1
13	B1	97	87.8009	-13663	3130.77	Target 1
13	B1	98	88.0904	-15527.4	1314.19	Target 1
13	B1	99	88.38	-13937.5	362.264	Target 1
13	B1	100	88.6696	-13692.8	-103.516	Target 1
13	B1	101	88.9592	-14191.9	-292.934	Target 1
13	B1	102	89.2488	-14972.4	-323.217	Target 1
13	B1	103	89.5384	-14874.4	-270.539	Target 1
13	B1	104	89.828	-13943.6	-192.578	Target 1
13	B1	105	90.1175	-15973.2	-132.191	Target 1
13	B1	106	90.4071	-15407.2	-114.311	Target 1
13	B1	107	90.6967	-15883.5	-143.842	Target 1
13	B1	108	90.9863	-14452.3	-208.105	Target 1
13	B1	109	91.2759	-16153.9	-284.432	Target 1
13	B1	110	91.5655	-14696	-350.738	Target 1
13	B1	111	91.8551	-16015.5	-394.172	Target 1
13	B1	112	92.1446	-16045.9	-413.811	Target 1
13	B1	113	92.4342	-14929.8	-417.877	Target 1
13	B1	114	92.7238	-15130	-419.217	Target 1
13	B1	115	93.0134	-16984.5	-431.332	Target 1
13	B1	116	93.303	-15990.7	-463.99	Target 1
13	B1	117	93.5926	-15550.1	-518.031	Target 1
13	B1	118	93.8821	-15332.8	-583.02	Target 1
13	B1	119	94.1717	-15461.6	-642	Target 1
13	B1	120	94.4613	-15544.9	-681.766	Target 1
13	B1	121	94.7509	-16202.9	-700.895	Target 1
14	B2	1	60.0007	964531	22607.5	Target 1
14	B2	2	60.2903	959261	22885.6	Target 1
14	B2	3	60.5799	954278	23157.1	Target 1
14	B2	4	60.8695	947331	23388.8	Target 1
14	B2	5	61.159	941131	23556.2	Target 1
14	B2	6	61.4486	934197	23682.8	Target 1
14	B2	7	61.7382	926950	23802.6	Target 1
14	B2	8	62.0278	921879	23937.4	Target 1
14	B2	9	62.3174	913725	24089.7	Target 1
14	B2	10	62.607	906393	24248.8	Target 1
14	B2	11	62.8965	898761	24404.2	Target 1
14	B2	12	63.1861	891720	24549	Target 1
14	B2	13	63.4757	884706	24676.8	Target 1
14	B2	14	63.7653	877161	24776	Target 1
14	B2	15	64.0549	870253	24830.9	Target 1
14	B2	16	64.3445	861478	24830.8	Target 1
14	B2	17	64.6341	854555	24779.8	Target 1
14	B2	18	64.9236	846507	24700.2	Target 1
14	B2	19	65.2132	839157	24626.5	Target 1
14	B2	20	65.5028	832425	24592.3	Target 1
14	B2	21	65.7924	823594	24615.4	Target 1
14	B2	22	66.082	817208	24684.8	Target 1
14	B2	23	66.3716	811339	24759.6	Target 1
14	B2	24	66.6612	802507	24785.7	Target 1
14	B2	25	66.9507	795099	24722.6	Target 1
14	B2	26	67.2403	786544	24569.4	Target 1
14	B2	27	67.5299	778623	24367.7	Target 1
14	B2	28	67.8195	773592	24177.3	Target 1
14	B2	29	68.1091	766703	24040.8	Target 1
14	B2	30	68.3987	758706	23962.5	Target 1
14	B2	31	68.6882	751989	23911.4	Target 1
14	B2	32	68.9778	743456	23843.8	Target 1
14	B2	33	69.2674	737977	23729.6	Target 1
14	B2	34	69.557	730647	23570	Target 1
14	B2	35	69.8466	722902	23400.1	Target 1
14	B2	36	70.1362	714628	23274.3	Target 1
14	B2	37	70.4258	710357	23235	Target 1
14	B2	38	70.7153	702830	23281.1	Target 1
14	B2	39	71.0049	698281	23355.9	Target 1
14	B2	40	71.2945	688225	23375.1	Target 1
14	B2	41	71.5841	679181	23281.6	Target 1
14	B2	42	71.8737	672344	23085.5	Target 1
14	B2	43	72.1633	666891	22880.7	Target 1
14	B2	44	72.4529	662397	22733.2	Target 1
14	B2	45	72.7424	654854	22677.2	Target 1
14	B2	46	73.032	646051	22689.7	Target 1
14	B2	47	73.3216	639694	22704.7	Target 1
14	B2	48	73.6112	634311	22652.6	Target 1
14	B2	49	73.9008	625770	22496.7	Target 1
14	B2	50	74.1904	619593	22249.7	Target 1
14	B2	51	74.4799	611906	21967.8	Target 1
14	B2	52	74.7695	606721	21723.7	Target 1
14	B2	53	75.0591	601446	21571	Target 1
14	B2	54	75.3487	595920	21514.2	Target 1
14	B2	55	75.6383	587783	21507.4	Target 1
14	B2	56	75.9279	580033	21481.5	Target 1
14	B2	57	76.2175	572108	21387.8	Target 1
14	B2	58	76.507	569039	21224.6	Target 1
14	B2	59	76.7966	560687	21032.2	Target 1
14	B2	60	77.0862	555664	20864.2	Target 1
14	B2	61	77.3758	548484	20756.3	Target 1
14	B2	62	77.6654	543700	20713.9	Target 1
14	B2	63	77.955	535892	20718.6	Target 1
14	B2	64	78.2446	529695	20745.8	Target 1
14	B2	65	78.5341	524408	20779.2	Target 1
14	B2	66	78.8237	517433	20817.7	Target 1
14	B2	67	79.1133	511159	20875.6	Target 1
14	B2	68	79.4029	506778	20985	Target 1
14	B2	69	79.6925	498401	21204.6	Target 1
14	B2	70	79.9821	492178	21633.4	Target 1
14	B2	71	80.2717	486377	22415.8	Target 1
14	B2	72	80.5612	482365	23816.5	Target 1
14	B2	73	80.8508	475968	26116	Target 1
14	B2	74	81.1404	464819	29465.4	Target 1
14	B2	75	81.43	456722	34098.4	Target 1
14	B2	76	81.7196	447912	40263.5	Target 1
14	B2	77	82.0092	434150	48211.3	Target 1
14	B2	78	82.2988	419888	58140.4	Target 1
14	B2	79	82.5883	399641	70105.6	Target 1
14	B2	80	82.8779	376754	83912.1	Target 1
14	B2	81	83.1675	347945	99028.1	Target 1
14	B2	82	83.4571	309252	114531	Target 1
14	B2	83	83.7467	268352	129101	Target 1
14	B2	84	84.0363	225725	141072	Target 1
14	B2	85	84.3258	177578	148605	Target 1
14	B2	86	84.6154	121322	150003	Target 1
14	B2	87	84.905	65171.9	144184	Target 1
14	B2	88	85.1946	26620.7	131148	Target 1
14	B2	89	85.4842	7990.02	112218	Target 1
14	B2	90	85.7738	3921.06	89834	Target 1
14	B2	91	86.0634	-434.184	66937.7	Target 1
14	B2	92	86.3529	82.9839	46164.6	Target 1
14	B2	93	86.6425	-1275.2	29224.8	Target 1
14	B2	94	86.9321	-2915.01	17382.8	Target 1
14	B2	95	87.2217	-1700.51	9827.5	Target 1
14	B2	96	87.5113	-1341	5117.87	Target 1
14	B2	97	87.8009	-1980.13	2386.5	Target 1
14	B2	98	88.0904	-2167.54	894.848	Target 1
14	B2	99	88.38	-2399.53	113.941	Target 1
14	B2	100	88.6696	-2251.04	-286.912	Target 1
14	B2	101	88.9592	-2086.54	-488.262	Target 1
14	B2	102	89.2488	-981.636	-574.521	Target 1
14	B2	103	89.5384	-2024.97	-581.781	Target 1
14	B2	104	89.828	-2628.22	-532.533	Target 1
14	B2	105	90.1175	-1881.36	-452.424	Target 1
14	B2	106	90.4071	-2657.07	-370.559	Target 1
14	B2	107	90.6967	-2525.32	-312.299	Target 1
14	B2	108	90.9863	-2087.15	-294.004	Target 1
14	B2	109	91.2759	-3855.02	-322.859	Target 1
14	B2	110	91.5655	-2735.35	-398.412	Target 1
14	B2	111	91.8551	-2143.49	-512.008	Target 1
14	B2	112	92.1446	-3562.71	-644.316	Target 1
14	B2	113	92.4342	-2653.13	-764.652	Target 1
14	B2	114	92.7238	-1644.63	-836.197	Target 1
14	B2	115	93.0134	-2062.96	-828.299	Target 1
14	B2	116	93.303	-1874.55	-732.193	Target 1
14	B2	117	93.5926	-2048.15	-571.244	Target 1
14	B2	118	93.8821	-4664.28	-396.51	Target 1
14	B2	119	94.1717	-2792.47	-265.893	Target 1
14	B2	120	94.4613	-2457.48	-217.34	Target 1
14	B2	121	94.7509	-4262.3	-252.646	Target 1
15	B3	1	60.0005	1.05084e+06	22883.4	Target 1
15	B3	2	60.2903	1.04605e+06	23217.3	Target 1
15	B3	3	60.5801	1.03928e+06	23549.1	Target 1
15	B3	4	60.8699	1.03433e+06	23863.9	Target 1
15	B3	5	61.1597	1.02691e+06	24169.4	Target 1
15	B3	6	61.4494	1.02039e+06	24486.3	Target 1
15	B3	7	61.7392	1.01341e+06	24849.9	Target 1
15	B3	8	62.029	1.00715e+06	25248.9	Target 1
15	B3	9	62.3188	998929	25608.4	Target 1
15	B3	10	62.6086	991421	25880.6	Target 1
15	B3	11	62.8984	982660	26048.2	Target 1
15	B3	12	63.1882	973798	26137.6	Target 1
15	B3	13	63.478	966964	26202.7	Target 1
15	B3	14	63.7678	959249	26291.4	Target 1
15	B3	15	64.0575	951613	26417.7	Target 1
15	B3	16	64.3473	944190	26556.8	Target 1
15	B3	17	64.6371	935824	26667	Target 1
15	B3	18	64.9269	925608	26718.5	Target 1
15	B3	19	65.2167	917655	26706.2	Target 1
15	B3	20	65.5065	911128	26642.4	Target 1
15	B3	21	65.7963	903099	26541.7	Target 1
15	B3	22	66.0861	894096	26414.7	Target 1
15	B3	23	66.3759	885995	26273.8	Target 1
15	B3	24	66.6656	878240	26142.6	Target 1
15	B3	25	66.9554	871252	26052.3	Target 1
15	B3	26	67.2452	863126	26027.2	Target 1
15	B3	27	67.535	856186	26068.9	Target 1
15	B3	28	67.8248	847627	26150.3	Target 1
15	B3	29	68.1146	839395	26224.7	Target 1
15	B3	30	68.4044	833209	26247.1	Target 1
15	B3	31	68.6942	823697	26194.6	Target 1
15	B3	32	68.984	814368	26075.6	Target 1
15	B3	33	69.2738	808845	25920.5	Target 1
15	B3	34	69.5635	801777	25758.9	Target 1
15	B3	35	69.8533	792863	25600.4	Target 1
15	B3	36	70.1431	786745	25433.5	Target 1
15	B3	37	70.4329	776398	25244.7	Target 1
15	B3	38	70.7227	769385	25037.2	Target 1
15	B3	39	71.0125	763641	24838.9	Target 1
15	B3	40	71.3023	755367	24687.6	Target 1
15	B3	41	71.5921	747553	24619.1	Target 1
15	B3	42	71.8819	740535	24620.9	Target 1
15	B3	43	72.1716	733839	24671.6	Target 1
15	B3	44	72.4614	725278	24748	Target 1
15	B3	45	72.7512	717652	24803.2	Target 1
15	B3	46	73.041	710057	24806.6	Target 1
15	B3	47	73.3308	703884	24740	Target 1
15	B3	48	73.6206	694946	24608.4	Target 1
15	B3	49	73.9104	688589	24428.7	Target 1
15	B3	50	74.2002	680589	24209.2	Target 1
15	B3	51	74.49	673173	23978.5	Target 1
15	B3	52	74.7798	668073	23768.7	Target 1
15	B3	53	75.0695	659029	23603.4	Target 1
15	B3	54	75.3593	653481	23487.6	Target 1
15	B3	55	75.6491	646047	23406.5	Target 1
15	B3	56	75.9389	638305	23336.5	Target 1
15	B3	57	76.2287	629436	23261.4	Target 1
15	B3	58	76.5185	624817	23180.9	Target 1
15	B3	59	76.8083	617865	23105.5	Target 1
15	B3	60	77.0981	610574	23042.5	Target 1
15	B3	61	77.3879	602020	22986.4	Target 1
15	B3	62	77.6776	596905	22921.3	Target 1
15	B3	63	77.9674	588566	22834.1	Target 1
15	B3	64	78.2572	582690	22726.6	Target 1
15	B3	65	78.547	575641	22620.1	Target 1
15	B3	66	78.8368	568430	22549.5	Target 1
15	B3	67	79.1266	562800	22553.1	Target 1
15	B3	68	79.4164	557515	22666	Target 1
15	B3	69	79.7062	548454	22923.2	Target 1
15	B3	70	79.996	541306	23373.2	Target 1
15	B3	71	80.2857	535505	24096.1	Target 1
15	B3	72	80.5755	529654	25299.9	Target 1
15	B3	73	80.8653	521420	27241	Target 1
15	B3	74	81.1551	512591	30061.5	Target 1
15	B3	75	81.4449	503401	34032.7	Target 1
15	B3	76	81.7347	493349	39464.6	Target 1
15	B3	77	82.0245	481076	46690.5	Target 1
15	B3	78	82.3143	466292	56019.9	Target 1
15	B3	79	82.6041	446136	67654.6	Target 1
15	B3	80	82.8938	424420	81579.3	Target 1
15	B3	81	83.1836	396131	97454.3	Target 1
15	B3	82	83.4734	357370	114535	Target 1
15	B3	83	83.7632	313542	131637	Target 1
15	B3	84	84.053	268653	147152	Target 1
15	B3	85	84.3428	218338	159153	Target 1
15	B3	86	84.6326	160973	165619	Target 1
15	B3	87	84.9224	100552	164837	Target 1
15	B3	88	85.2122	46585	155924	Target 1
15	B3	89	85.502	15836.4	139296	Target 1
15	B3	90	85.7917	6652.26	116806	Target 1
15	B3	91	86.0815	3093.51	91398.6	Target 1
15	B3	92	86.3713	2421.26	66333.3	Target 1
15	B3	93	86.6611	683.281	44319.9	Target 1
15	B3	94	86.9509	1889.71	26929.6	Target 1
15	B3	95	87.2407	921.044	15874	Target 1
15	B3	96	87.5305	271.491	8868.18	Target 1
15	B3	97	87.8203	312.56	4682.46	Target 1
15	B3	98	88.1101	-9.5177	2374.33	Target 1
15	B3	99	88.3998	541.267	1191.41	Target 1
15	B3	100	88.6896	885.432	625.734	Target 1
15	B3	101	88.9794	-1811.17	372.73	Target 1
15	B3	102	89.2692	43.9732	262.172	Target 1
15	B3	103	89.559	-432.424	201.912	Target 1
15	B3	104	89.8488	-1190.12	145.4	Target 1
15	B3	105	90.1386	-1223.67	75.8145	Target 1
15	B3	106	90.4284	-415.097	-3.51172	Target 1
15	B3	107	90.7182	-1523.89	-78.1484	Target 1
15	B3	108	91.0079	-310.959	-132.131	Target 1
15	B3	109	91.2977	-993.367	-156.418	Target 1
15	B3	110	91.5875	-1813.09	-153.453	Target 1
15	B3	111	91.8773	-955.346	-135.695	Target 1
15	B3	112	92.1671	-2024.38	-119.088	Target 1
15	B3	113	92.4569	-1057.74	-115.754	Target 1
15	B3	114	92.7467	-990.494	-130.301	Target 1
15	B3	115	93.0365	-2910.36	-160.096	Target 1
15	B3	116	93.3263	-1961.08	-196.727	Target 1
15	B3	117	93.6161	-440.202	-227.357	Target 1
15	B3	118	93.9058	-974.096	-238.283	Target 1
15	B3	119	94.1956	-2656.06	-222.141	Target 1
15	B3	120	94.4854	-2104.08	-184.602	Target 1
15	B3	121	94.7752	-2506.03	-143.402	Target 1
16	B4	1	60.0005	1.04242e+06	23779.1	Target 1
16	B4	2	60.2903	1.03775e+06	24176.3	Target 1
16	B4	3	60.5801	1.03342e+06	24612.6	Target 1
16	B4	4	60.8699	1.02626e+06	25071.5	Target 1
16	B4	5	61.1597	1.01874e+06	25423	Target 1
16	B4	6	61.4494	1.01233e+06	25637	Target 1
16	B4	7	61.7392	1.00307e+06	25730.3	Target 1
16	B4	8	62.029	996128	25754.4	Target 1
16	B4	9	62.3188	988997	25774	Target 1
16	B4	10	62.6086	979895	25843.6	Target 1
16	B4	11	62.8984	974939	25991.2	Target 1
16	B4	12	63.1882	964198	26212.4	Target 1
16	B4	13	63.478	958234	26470	Target 1
16	B4	14	63.7678	950251	26704.3	Target 1
16	B4	15	64.0575	942584	26853.5	Target 1
16	B4	16	64.3473	932320	26878.2	Target 1
16	B4	17	64.6371	924365	26780.3	Target 1
16	B4	18	64.9269	916508	26601.8	Target 1
16	B4	19	65.2167	907474	26405.4	Target 1
16	B4	20	65.5065	900310	26244.6	Target 1
16	B4	21	65.7963	894214	26141.8	Target 1
16	B4	22	66.0861	883507	26085.8	Target 1
16	B4	23	66.3759	877145	26047.2	Target 1
16	B4	24	66.6656	869759	26000.7	Target 1
16	B4	25	66.9554	861321	25942.2	Target 1
16	B4	26	67.2452	851807	25889.1	Target 1
16	B4	27	67.535	846173	25864.5	Target 1
16	B4	28	67.8248	839118	25875.3	Target 1
16	B4	29	68.1146	830644	25901.6	Target 1
16	B4	30	68.4044	822361	25905.5	Target 1
16	B4	31	68.6942	814045	25854.4	Target 1
16	B4	32	68.984	806924	25740.2	Target 1
16	B4	33	69.2738	799034	25582.6	Target 1
16	B4	34	69.5635	792026	25413.4	Target 1
16	B4	35	69.8533	783379	25258.3	Target 1
16	B4	36	70.1431	777919	25125.4	Target 1
16	B4	37	70.4329	768824	25010.4	Target 1
16	B4	38	70.7227	760518	24906.5	Target 1
16	B4	39	71.0125	753890	24813.8	Target 1
16	B4	40	71.3023	747099	24737.8	Target 1
16	B4	41	71.5921	739109	24681.8	Target 1
16	B4	42	71.8819	730665	24641	Target 1
16	B4	43	72.1716	724085	24600.5	Target 1
16	B4	44	72.4614	716544	24547.4	Target 1
16	B4	45	72.7512	709404	24461.8	Target 1
16	B4	46	73.041	700931	24332.7	Target 1
16	B4	47	73.3308	694092	24161.6	Target 1
16	B4	48	73.6206	687263	23961	Target 1
16	B4	49	73.9104	679996	23752.2	Target 1
16	B4	50	74.2002	673672	23557	Target 1
16	B4	51	74.49	665777	23392.2	Target 1
16	B4	52	74.7798	659458	23267.3	Target 1
16	B4	53	75.0695	651937	23183.1	Target 1
16	B4	54	75.3593	645636	23131.5	Target 1
16	B4	55	75.6491	638672	23094.9	Target 1
16	B4	56	75.9389	630624	23050.6	Target 1
16	B4	57	76.2287	623660	22980.8	Target 1
16	B4	58	76.5185	616156	22884.5	Target 1
16	B4	59	76.8083	609487	22779.8	Target 1
16	B4	60	77.0981	604099	22694.4	Target 1
16	B4	61	77.3879	596277	22647.3	Target 1
16	B4	62	77.6776	589516	22634.9	Target 1
16	B4	63	77.9674	582388	22633	Target 1
16	B4	64	78.2572	574990	22612.2	Target 1
16	B4	65	78.547	568836	22558.6	Target 1
16	B4	66	78.8368	561475	22487	Target 1
16	B4	67	79.1266	555306	22441.4	Target 1
16	B4	68	79.4164	549741	22484.8	Target 1
16	B4	69	79.7062	542393	22688.4	Target 1
16	B4	70	79.996	535470	23127	Target 1
16	B4	71	80.2857	529070	23883.5	Target 1
16	B4	72	80.5755	522197	25129.9	Target 1
16	B4	73	80.8653	514575	27121.6	Target 1
16	B4	74	81.1551	506068	29967.3	Target 1
16	B4	75	81.4449	496038	33943.1	Target 1
16	B4	76	81.7347	487275	39379.3	Target 1
16	B4	77	82.0245	475197	46625.2	Target 1
16	B4	78	82.3143	459106	55984	Target 1
16	B4	79	82.6041	439340	67624.3	Target 1
16	B4	80	82.8938	417743	81486.1	Target 1
16	B4	81	83.1836	388374	97197.2	Target 1
16	B4	82	83.4734	349873	114013	Target 1
16	B4	83	83.7632	306290	130783	Target 1
16	B4	84	84.053	263810	145955	Target 1
16	B4	85	84.3428	213616	157644	Target 1
16	B4	86	84.6326	155451	163850	Target 1
16	B4	87	84.9224	93536.3	162860	Target 1
16	B4	88	85.2122	42081.8	153796	Target 1
16	B4	89	85.502	13657	137099	Target 1
16	B4	90	85.7917	4451.48	114662	Target 1
16	B4	91	86.0815	776.3	89452.6	Target 1
16	B4	92	86.3713	16.4072	64710.4	Target 1
16	B4	93	86.6611	-553.442	43080.8	Target 1
16	B4	94	86.9509	-1511.61	26051.1	Target 1
16	B4	95	87.2407	-1531.17	15255.5	Target 1
16	B4	96	87.5305	-1470.44	8318.9	Target 1
16	B4	97	87.8203	-1397.95	4137.06	Target 1
16	B4	98	88.1101	-2214.8	1796.85	Target 1
16	B4	99	88.3998	-816.968	583.512	Target 1
16	B4	100	88.6896	-1591.16	19.6426	Target 1
16	B4	101	88.9794	-508.088	-185.893	Target 1
16	B4	102	89.2692	-2692.65	-211.258	Target 1
16	B4	103	89.559	-2816.54	-174.158	Target 1
16	B4	104	89.8488	-2301.57	-151.369	Target 1
16	B4	105	90.1386	-3139.92	-177.398	Target 1
16	B4	106	90.4284	-1702.47	-244.148	Target 1
16	B4	107	90.7182	-1749.09	-316.088	Target 1
16	B4	108	91.0079	-2854.67	-357.932	Target 1
16	B4	109	91.2977	-2768.57	-358.346	Target 1
16	B4	110	91.5875	-2968.06	-334.348	Target 1
16	B4	111	91.8773	-3500.23	-315.27	Target 1
16	B4	112	92.1671	-2840.37	-319.887	Target 1
16	B4	113	92.4569	-2775.35	-343.84	Target 1
16	B4	114	92.7467	-2218.76	-365.15	Target 1
16	B4	115	93.0365	-3937.61	-361.508	Target 1
16	B4	116	93.3263	-3307.79	-325.357	Target 1
16	B4	117	93.6161	-3145.46	-266.523	Target 1
16	B4	118	93.9058	-4156.54	-202.973	Target 1
16	B4	119	94.1956	-3823.24	-148.623	Target 1
16	B4	120	94.4854	-3352.53	-107.021	Target 1
16	B4	121	94.7752	-3869.52	-73.1875	Target 1
17	B5	1	60.0001	1.23342e+06	25136	Target 1
17	B5	2	60.2898	1.22865e+06	25665.4	Target 1
17	B5	3	60.5794	1.22131e+06	26208.2	Target 1
17	B5	4	60.8691	1214716	26741.3	Target 1
17	B5	5	61.1588	1.2075e+06	27259.7	Target 1
17	B5	6	61.4484	1.20054e+06	27770.6	Target 1
17	B5	7	61.7381	1.19015e+06	28280.3	Target 1
17	B5	8	62.0278	1.18442e+06	28741.7	Target 1
17	B5	9	62.3175	1.17427e+06	29163.8	Target 1
17	B5	10	62.6071	1.16639e+06	29545.7	Target 1
17	B5	11	62.8968	1.15459e+06	29877.8	Target 1
17	B5	12	63.1865	1.14691e+06	30159.2	Target 1
17	B5	13	63.4761	1137287	30391.5	Target 1
17	B5	14	63.7658	1.12944e+06	30570	Target 1
17	B5	15	64.0555	1.11812e+06	30686.8	Target 1
17	B5	16	64.3451	1.10758e+06	30739.2	Target 1
17	B5	17	64.6348	1.09946e+06	30738.4	Target 1
[truncated: 9,663 more rows]

## Sheet: Melt Curve Result
Block Type	96-Well 0.2-mL Block
Calibration Background is expired	No
Calibration Background performed on	12-16-2020
Calibration Pure Dye ABY is expired	No
Calibration Pure Dye ABY performed on	12-16-2020
Calibration Pure Dye CY5 is expired	No
Calibration Pure Dye CY5 performed on	12-16-2020
Calibration Pure Dye FAM is expired	No
Calibration Pure Dye FAM performed on	12-16-2020
Calibration Pure Dye JUN is expired	No
Calibration Pure Dye JUN performed on	12-16-2020
Calibration Pure Dye MUSTANG PURPLE is expired	No
Calibration Pure Dye MUSTANG PURPLE performed on	12-16-2020
Calibration Pure Dye NED is expired	No
Calibration Pure Dye NED performed on	12-16-2020
Calibration Pure Dye ROX is expired	No
Calibration Pure Dye ROX performed on	12-16-2020
Calibration Pure Dye SYBR is expired	No
Calibration Pure Dye SYBR performed on	12-16-2020
Calibration Pure Dye TAMRA is expired	No
Calibration Pure Dye TAMRA performed on	12-16-2020
Calibration Pure Dye VIC is expired	No
Calibration Pure Dye VIC performed on	12-16-2020
Calibration ROI is expired	No
Calibration ROI performed on	12-16-2020
Calibration Uniformity is expired	No
Calibration Uniformity performed on	12-16-2020
Chemistry	SYBR_GREEN
Date Created	2021-03-26 14:31:06 PM CST
Experiment Barcode
Experiment Comment
Experiment File Name	H:\2021.03.26 第二板.eds
Experiment Name	Comparative-Ct-SYBR
Experiment Run End Time	2021-03-26 11:54:55 AM CST
Experiment Type	Comparative Cт (ΔΔCт)
Instrument Name	272522193
Instrument Serial Number	272522193
Instrument Type	QuantStudio™ 5 System
Passive Reference
Post-read Stage/Step
Pre-read Stage/Step
Quantification Cycle Method	Ct
Signal Smoothing On	true
Stage where Melt Analysis is performed	Stage3
Stage/ Cycle where Ct Analysis is performed	Stage2, Step2
User Name
Well	Well Position	Sample	Target Name	Tm	Melt Peak Height
1	A1	Sample 1	Target 1	84.905	141254
2	A2	Sample 1	Target 1	84.905	125453
3	A3	Sample 1	Target 1	85.0673	145647
4	A4	Sample 1	Target 1	85.0673	129659
5	A5	Sample 1	Target 1	86.36	162682
6	A6	Sample 1	Target 1	86.36	167153
7	A7	Sample 1	Target 1	86.3739	121079
8	A8	Sample 1	Target 1	86.5188	104856
9	A9	Sample 1	Target 1	82.7474	157561
10	A10	Sample 1	Target 1	82.7474	169683
11	A11	Sample 1	Target 1	82.5915	152798
12	A12	Sample 1	Target 1	82.5915	129529
13	B1	Sample 1	Target 1	84.6154	171410
14	B2	Sample 1	Target 1	84.4706	150159
15	B3	Sample 1	Target 1	84.7775	166215
16	B4	Sample 1	Target 1	84.7775	164336
17	B5	Sample 1	Target 1	86.36	180128
18	B6	Sample 1	Target 1	86.36	133972
19	B7	Sample 1	Target 1	86.3739	81441.7
20	B8	Sample 1	Target 1	86.5188	94015.9
21	B9	Sample 1	Target 1	82.6026	132238
22	B10	Sample 1	Target 1	82.6026	152130
23	B11	Sample 1	Target 1	82.4467	154990
24	B12	Sample 1	Target 1	82.4467	137401
25	C1	Sample 1	Target 1	84.3258	178734
26	C2	Sample 1	Target 1	84.3258	197230
27	C3	Sample 1	Target 1	84.6326	181113
28	C4	Sample 1	Target 1	84.6326	179049
29	C5	Sample 1	Target 1	86.2151	137275
30	C6	Sample 1	Target 1	86.2151	128133
31	C7	Sample 1	Target 1	86.3739	102003
32	C8	Sample 1	Target 1	86.3739	136246
33	C9	Sample 1	Target 1	82.6026	147820
34	C10	Sample 1	Target 1	82.6026	175442
35	C11	Sample 1	Target 1	82.4467	148189
36	C12	Sample 1	Target 1	82.4467	133317
37	D1	Sample 1	Target 1	84.6154	144075
38	D2	Sample 1	Target 1	84.6154	138463
39	D3	Sample 1	Target 1	84.7775	120604
40	D4	Sample 1	Target 1	84.7775	126917
41	D5	Sample 1	Target 1	86.6496	163208
42	D6	Sample 1	Target 1	86.7945	111611
43	D7	Sample 1	Target 1	86.9536	125390
44	D8	Sample 1	Target 1	86.9536	140618
45	D9	Sample 1	Target 1	83.327	142191
46	D10	Sample 1	Target 1	83.327	147326
47	D11	Sample 1	Target 1	83.1708	137893
48	D12	Sample 1	Target 1	83.1708	118626
49	E1	Sample 1	Target 1	84.0363	159051
50	E2	Sample 1	Target 1	84.0363	177273
51	E3	Sample 1	Target 1	84.3428	173949
52	E4	Sample 1	Target 1	84.1979	183793
53	E5	Sample 1	Target 1	86.6496	148271
54	E6	Sample 1	Target 1	86.6496	123977
55	E7	Sample 1	Target 1	86.8087	123100
56	E8	Sample 1	Target 1	86.8087	144338
57	E9	Sample 1	Target 1	83.327	136916
58	E10	Sample 1	Target 1	83.327	147928
59	E11	Sample 1	Target 1	83.026	124114
60	E12	Sample 1	Target 1	83.1708	127279
61	F1	Sample 1	Target 1	83.7467	140911
62	F2	Sample 1	Target 1	83.7467	132505
63	F3	Sample 1	Target 1	84.053	169307
64	F4	Sample 1	Target 1	83.9081	141954
65	F5	Sample 1	Target 1	86.6496	143870
66	F6	Sample 1	Target 1	86.6496	148822
67	F7	Sample 1	Target 1	86.9536	147769
68	F8	Sample 1	Target 1	86.8087	142039
69	F9	Sample 1	Target 1	83.327	133946
70	F10	Sample 1	Target 1	83.327	137538
71	F11	Sample 1	Target 1	83.026	126020
72	F12	Sample 1	Target 1	83.1708	141385
73	G1	Sample 1	Target 1	79.8373	172318
74	G2	Sample 1	Target 1	79.8373	154254
75	G3	Sample 1	Target 1	80.1409	199608
76	G4	Sample 1	Target 1	79.996	162758
77	G5	Sample 1	Target 1	82.4494	146505
78	G6	Sample 1	Target 1	82.4494	159791
79	G7	Sample 1	Target 1	82.6062	160944
80	G8	Sample 1	Target 1	82.6062	152480
81	G9	Sample 1	Target 1	82.023	139730
82	G10	Sample 1	Target 1	82.023	153256
83	G11	Sample 1	Target 1	81.7226	143016
84	G12	Sample 1	Target 1	81.7226	135237
85	H1	Sample 1	Target 1	79.8373	151128
86	H2	Sample 1	Target 1	79.9821	242382
87	H3	Sample 1	Target 1	80.1409	184238
88	H4	Sample 1	Target 1	79.996	159300
89	H5	Sample 1	Target 1	82.4494	149472
90	H6	Sample 1	Target 1	82.4494	146442
91	H7	Sample 1	Target 1	82.6062	123788
92	H8	Sample 1	Target 1	82.6062	119258
93	H9	Sample 1	Target 1	82.023	137342
94	H10	Sample 1	Target 1	82.023	149742
95	H11	Sample 1	Target 1	81.8674	147752
96	H12	Sample 1	Target 1	81.8674	142530
