# Supplementary material for: Linalool disrupts Escherichia coli biofilms via dual suppression of motility and adhesion
Source: Front Vet Sci. 2026 Jan 21;12:1728048. doi: 10.3389/fvets.2025.1728048 (PMC12871537; doi:10.3389/fvets.2025.1728048)
Supplement: Supplementary file 4 [file Table_4.xls]

## Sheet: Sample Setup
Block Type	96-Well 0.2-mL Block
Calibration Background is expired	No
Calibration Background performed on	12-16-2020
Calibration Pure Dye ABY is expired	No
Calibration Pure Dye ABY performed on	12-16-2020
Calibration Pure Dye CY5 is expired	No
Calibration Pure Dye CY5 performed on	12-16-2020
Calibration Pure Dye FAM is expired	No
Calibration Pure Dye FAM performed on	12-16-2020
Calibration Pure Dye JUN is expired	No
Calibration Pure Dye JUN performed on	12-16-2020
Calibration Pure Dye MUSTANG PURPLE is expired	No
Calibration Pure Dye MUSTANG PURPLE performed on	12-16-2020
Calibration Pure Dye NED is expired	No
Calibration Pure Dye NED performed on	12-16-2020
Calibration Pure Dye ROX is expired	No
Calibration Pure Dye ROX performed on	12-16-2020
Calibration Pure Dye SYBR is expired	No
Calibration Pure Dye SYBR performed on	12-16-2020
Calibration Pure Dye TAMRA is expired	No
Calibration Pure Dye TAMRA performed on	12-16-2020
Calibration Pure Dye VIC is expired	No
Calibration Pure Dye VIC performed on	12-16-2020
Calibration ROI is expired	No
Calibration ROI performed on	12-16-2020
Calibration Uniformity is expired	No
Calibration Uniformity performed on	12-16-2020
Chemistry	SYBR_GREEN
Date Created	2021-03-26 14:34:07 PM CST
Experiment Barcode
Experiment Comment
Experiment File Name	H:\xyy_288.eds
Experiment Name	Comparative-Ct-SYBR
Experiment Run End Time	2021-03-26 13:00:48 PM CST
Experiment Type	Comparative Cт (ΔΔCт)
Instrument Name	272522193
Instrument Serial Number	272522193
Instrument Type	QuantStudio™ 5 System
Passive Reference
Post-read Stage/Step
Pre-read Stage/Step
Quantification Cycle Method	Ct
Signal Smoothing On	true
Stage where Melt Analysis is performed	Stage3
Stage/ Cycle where Ct Analysis is performed	Stage2, Step2
User Name
Well	Well Position	Sample Name	Sample Color	Biogroup Name	Biogroup Color	Target Name	Target Color	Task	Reporter	Quencher	Quantity	Comments
1	A1	Sample 1	RGB(0,0,255)			Target 1	RGB(176,23,31)	UNKNOWN	SYBR	None
2	A2	Sample 1	RGB(0,0,255)			Target 1	RGB(176,23,31)	UNKNOWN	SYBR	None
3	A3	Sample 1	RGB(0,0,255)			Target 1	RGB(176,23,31)	UNKNOWN	SYBR	None
4	A4	Sample 1	RGB(0,0,255)			Target 1	RGB(176,23,31)	UNKNOWN	SYBR	None
5	A5	Sample 1	RGB(0,0,255)			Target 1	RGB(176,23,31)	UNKNOWN	SYBR	None
6	A6	Sample 1	RGB(0,0,255)			Target 1	RGB(176,23,31)	UNKNOWN	SYBR	None
7	A7	Sample 1	RGB(0,0,255)			Target 1	RGB(176,23,31)	UNKNOWN	SYBR	None
8	A8	Sample 1	RGB(0,0,255)			Target 1	RGB(176,23,31)	UNKNOWN	SYBR	None
9	A9	Sample 1	RGB(0,0,255)			Target 1	RGB(176,23,31)	UNKNOWN	SYBR	None
10	A10	Sample 1	RGB(0,0,255)			Target 1	RGB(176,23,31)	UNKNOWN	SYBR	None
11	A11	Sample 1	RGB(0,0,255)			Target 1	RGB(176,23,31)	UNKNOWN	SYBR	None
12	A12	Sample 1	RGB(0,0,255)			Target 1	RGB(176,23,31)	UNKNOWN	SYBR	None
13	B1	Sample 1	RGB(0,0,255)			Target 1	RGB(176,23,31)	UNKNOWN	SYBR	None
14	B2	Sample 1	RGB(0,0,255)			Target 1	RGB(176,23,31)	UNKNOWN	SYBR	None
15	B3	Sample 1	RGB(0,0,255)			Target 1	RGB(176,23,31)	UNKNOWN	SYBR	None
16	B4	Sample 1	RGB(0,0,255)			Target 1	RGB(176,23,31)	UNKNOWN	SYBR	None
17	B5	Sample 1	RGB(0,0,255)			Target 1	RGB(176,23,31)	UNKNOWN	SYBR	None
18	B6	Sample 1	RGB(0,0,255)			Target 1	RGB(176,23,31)	UNKNOWN	SYBR	None
19	B7	Sample 1	RGB(0,0,255)			Target 1	RGB(176,23,31)	UNKNOWN	SYBR	None
20	B8	Sample 1	RGB(0,0,255)			Target 1	RGB(176,23,31)	UNKNOWN	SYBR	None
21	B9	Sample 1	RGB(0,0,255)			Target 1	RGB(176,23,31)	UNKNOWN	SYBR	None
22	B10	Sample 1	RGB(0,0,255)			Target 1	RGB(176,23,31)	UNKNOWN	SYBR	None
23	B11	Sample 1	RGB(0,0,255)			Target 1	RGB(176,23,31)	UNKNOWN	SYBR	None
24	B12	Sample 1	RGB(0,0,255)			Target 1	RGB(176,23,31)	UNKNOWN	SYBR	None
25	C1	Sample 1	RGB(0,0,255)			Target 1	RGB(176,23,31)	UNKNOWN	SYBR	None
26	C2	Sample 1	RGB(0,0,255)			Target 1	RGB(176,23,31)	UNKNOWN	SYBR	None
27	C3	Sample 1	RGB(0,0,255)			Target 1	RGB(176,23,31)	UNKNOWN	SYBR	None
28	C4	Sample 1	RGB(0,0,255)			Target 1	RGB(176,23,31)	UNKNOWN	SYBR	None
29	C5	Sample 1	RGB(0,0,255)			Target 1	RGB(176,23,31)	UNKNOWN	SYBR	None
30	C6	Sample 1	RGB(0,0,255)			Target 1	RGB(176,23,31)	UNKNOWN	SYBR	None
31	C7	Sample 1	RGB(0,0,255)			Target 1	RGB(176,23,31)	UNKNOWN	SYBR	None
32	C8	Sample 1	RGB(0,0,255)			Target 1	RGB(176,23,31)	UNKNOWN	SYBR	None
33	C9	Sample 1	RGB(0,0,255)			Target 1	RGB(176,23,31)	UNKNOWN	SYBR	None
34	C10	Sample 1	RGB(0,0,255)			Target 1	RGB(176,23,31)	UNKNOWN	SYBR	None
35	C11	Sample 1	RGB(0,0,255)			Target 1	RGB(176,23,31)	UNKNOWN	SYBR	None
36	C12	Sample 1	RGB(0,0,255)			Target 1	RGB(176,23,31)	UNKNOWN	SYBR	None
37	D1	Sample 1	RGB(0,0,255)			Target 1	RGB(176,23,31)	UNKNOWN	SYBR	None
38	D2	Sample 1	RGB(0,0,255)			Target 1	RGB(176,23,31)	UNKNOWN	SYBR	None
39	D3	Sample 1	RGB(0,0,255)			Target 1	RGB(176,23,31)	UNKNOWN	SYBR	None
40	D4	Sample 1	RGB(0,0,255)			Target 1	RGB(176,23,31)	UNKNOWN	SYBR	None
41	D5	Sample 1	RGB(0,0,255)			Target 1	RGB(176,23,31)	UNKNOWN	SYBR	None
42	D6	Sample 1	RGB(0,0,255)			Target 1	RGB(176,23,31)	UNKNOWN	SYBR	None
43	D7	Sample 1	RGB(0,0,255)			Target 1	RGB(176,23,31)	UNKNOWN	SYBR	None
44	D8	Sample 1	RGB(0,0,255)			Target 1	RGB(176,23,31)	UNKNOWN	SYBR	None
45	D9	Sample 1	RGB(0,0,255)			Target 1	RGB(176,23,31)	UNKNOWN	SYBR	None
46	D10	Sample 1	RGB(0,0,255)			Target 1	RGB(176,23,31)	UNKNOWN	SYBR	None
47	D11	Sample 1	RGB(0,0,255)			Target 1	RGB(176,23,31)	UNKNOWN	SYBR	None
48	D12	Sample 1	RGB(0,0,255)			Target 1	RGB(176,23,31)	UNKNOWN	SYBR	None
49	E1	Sample 1	RGB(0,0,255)			Target 1	RGB(176,23,31)	UNKNOWN	SYBR	None
50	E2	Sample 1	RGB(0,0,255)			Target 1	RGB(176,23,31)	UNKNOWN	SYBR	None
51	E3	Sample 1	RGB(0,0,255)			Target 1	RGB(176,23,31)	UNKNOWN	SYBR	None
52	E4	Sample 1	RGB(0,0,255)			Target 1	RGB(176,23,31)	UNKNOWN	SYBR	None
53	E5	Sample 1	RGB(0,0,255)			Target 1	RGB(176,23,31)	UNKNOWN	SYBR	None
54	E6	Sample 1	RGB(0,0,255)			Target 1	RGB(176,23,31)	UNKNOWN	SYBR	None
55	E7	Sample 1	RGB(0,0,255)			Target 1	RGB(176,23,31)	UNKNOWN	SYBR	None
56	E8	Sample 1	RGB(0,0,255)			Target 1	RGB(176,23,31)	UNKNOWN	SYBR	None
57	E9	Sample 1	RGB(0,0,255)			Target 1	RGB(176,23,31)	UNKNOWN	SYBR	None
58	E10	Sample 1	RGB(0,0,255)			Target 1	RGB(176,23,31)	UNKNOWN	SYBR	None
59	E11	Sample 1	RGB(0,0,255)			Target 1	RGB(176,23,31)	UNKNOWN	SYBR	None
60	E12	Sample 1	RGB(0,0,255)			Target 1	RGB(176,23,31)	UNKNOWN	SYBR	None
61	F1	Sample 1	RGB(0,0,255)			Target 1	RGB(176,23,31)	UNKNOWN	SYBR	None
62	F2	Sample 1	RGB(0,0,255)			Target 1	RGB(176,23,31)	UNKNOWN	SYBR	None
63	F3	Sample 1	RGB(0,0,255)			Target 1	RGB(176,23,31)	UNKNOWN	SYBR	None
64	F4	Sample 1	RGB(0,0,255)			Target 1	RGB(176,23,31)	UNKNOWN	SYBR	None
65	F5	Sample 1	RGB(0,0,255)			Target 1	RGB(176,23,31)	UNKNOWN	SYBR	None
66	F6	Sample 1	RGB(0,0,255)			Target 1	RGB(176,23,31)	UNKNOWN	SYBR	None
67	F7	Sample 1	RGB(0,0,255)			Target 1	RGB(176,23,31)	UNKNOWN	SYBR	None
68	F8	Sample 1	RGB(0,0,255)			Target 1	RGB(176,23,31)	UNKNOWN	SYBR	None
69	F9	Sample 1	RGB(0,0,255)			Target 1	RGB(176,23,31)	UNKNOWN	SYBR	None
70	F10	Sample 1	RGB(0,0,255)			Target 1	RGB(176,23,31)	UNKNOWN	SYBR	None
71	F11	Sample 1	RGB(0,0,255)			Target 1	RGB(176,23,31)	UNKNOWN	SYBR	None
72	F12	Sample 1	RGB(0,0,255)			Target 1	RGB(176,23,31)	UNKNOWN	SYBR	None
73	G1	Sample 1	RGB(0,0,255)			Target 1	RGB(176,23,31)	UNKNOWN	SYBR	None
74	G2	Sample 1	RGB(0,0,255)			Target 1	RGB(176,23,31)	UNKNOWN	SYBR	None
75	G3	Sample 1	RGB(0,0,255)			Target 1	RGB(176,23,31)	UNKNOWN	SYBR	None
76	G4	Sample 1	RGB(0,0,255)			Target 1	RGB(176,23,31)	UNKNOWN	SYBR	None
77	G5	Sample 1	RGB(0,0,255)			Target 1	RGB(176,23,31)	UNKNOWN	SYBR	None
78	G6	Sample 1	RGB(0,0,255)			Target 1	RGB(176,23,31)	UNKNOWN	SYBR	None
79	G7	Sample 1	RGB(0,0,255)			Target 1	RGB(176,23,31)	UNKNOWN	SYBR	None
80	G8	Sample 1	RGB(0,0,255)			Target 1	RGB(176,23,31)	UNKNOWN	SYBR	None
81	G9	Sample 1	RGB(0,0,255)			Target 1	RGB(176,23,31)	UNKNOWN	SYBR	None
82	G10	Sample 1	RGB(0,0,255)			Target 1	RGB(176,23,31)	UNKNOWN	SYBR	None
83	G11	Sample 1	RGB(0,0,255)			Target 1	RGB(176,23,31)	UNKNOWN	SYBR	None
84	G12	Sample 1	RGB(0,0,255)			Target 1	RGB(176,23,31)	UNKNOWN	SYBR	None
85	H1	Sample 1	RGB(0,0,255)			Target 1	RGB(176,23,31)	UNKNOWN	SYBR	None
86	H2	Sample 1	RGB(0,0,255)			Target 1	RGB(176,23,31)	UNKNOWN	SYBR	None
87	H3	Sample 1	RGB(0,0,255)			Target 1	RGB(176,23,31)	UNKNOWN	SYBR	None
88	H4	Sample 1	RGB(0,0,255)			Target 1	RGB(176,23,31)	UNKNOWN	SYBR	None
89	H5	Sample 1	RGB(0,0,255)			Target 1	RGB(176,23,31)	UNKNOWN	SYBR	None
90	H6	Sample 1	RGB(0,0,255)			Target 1	RGB(176,23,31)	UNKNOWN	SYBR	None
91	H7	Sample 1	RGB(0,0,255)			Target 1	RGB(176,23,31)	UNKNOWN	SYBR	None
92	H8	Sample 1	RGB(0,0,255)			Target 1	RGB(176,23,31)	UNKNOWN	SYBR	None
93	H9	Sample 1	RGB(0,0,255)			Target 1	RGB(176,23,31)	UNKNOWN	SYBR	None
94	H10	Sample 1	RGB(0,0,255)			Target 1	RGB(176,23,31)	UNKNOWN	SYBR	None
95	H11	Sample 1	RGB(0,0,255)			Target 1	RGB(176,23,31)	UNKNOWN	SYBR	None
96	H12	Sample 1	RGB(0,0,255)			Target 1	RGB(176,23,31)	UNKNOWN	SYBR	None

## Sheet: Amplification Data
Block Type	96-Well 0.2-mL Block
Calibration Background is expired	No
Calibration Background performed on	12-16-2020
Calibration Pure Dye ABY is expired	No
Calibration Pure Dye ABY performed on	12-16-2020
Calibration Pure Dye CY5 is expired	No
Calibration Pure Dye CY5 performed on	12-16-2020
Calibration Pure Dye FAM is expired	No
Calibration Pure Dye FAM performed on	12-16-2020
Calibration Pure Dye JUN is expired	No
Calibration Pure Dye JUN performed on	12-16-2020
Calibration Pure Dye MUSTANG PURPLE is expired	No
Calibration Pure Dye MUSTANG PURPLE performed on	12-16-2020
Calibration Pure Dye NED is expired	No
Calibration Pure Dye NED performed on	12-16-2020
Calibration Pure Dye ROX is expired	No
Calibration Pure Dye ROX performed on	12-16-2020
Calibration Pure Dye SYBR is expired	No
Calibration Pure Dye SYBR performed on	12-16-2020
Calibration Pure Dye TAMRA is expired	No
Calibration Pure Dye TAMRA performed on	12-16-2020
Calibration Pure Dye VIC is expired	No
Calibration Pure Dye VIC performed on	12-16-2020
Calibration ROI is expired	No
Calibration ROI performed on	12-16-2020
Calibration Uniformity is expired	No
Calibration Uniformity performed on	12-16-2020
Chemistry	SYBR_GREEN
Date Created	2021-03-26 14:34:07 PM CST
Experiment Barcode
Experiment Comment
Experiment File Name	H:\xyy_288.eds
Experiment Name	Comparative-Ct-SYBR
Experiment Run End Time	2021-03-26 13:00:48 PM CST
Experiment Type	Comparative Cт (ΔΔCт)
Instrument Name	272522193
Instrument Serial Number	272522193
Instrument Type	QuantStudio™ 5 System
Passive Reference
Post-read Stage/Step
Pre-read Stage/Step
Quantification Cycle Method	Ct
Signal Smoothing On	true
Stage where Melt Analysis is performed	Stage3
Stage/ Cycle where Ct Analysis is performed	Stage2, Step2
User Name
Well	Well Position	Cycle	Target Name	Rn	Delta Rn
1	A1	1	Target 1	-5837.13	-1410.18
1	A1	2	Target 1	-5205.8	-828.348
1	A1	3	Target 1	-4393.49	-65.5294
1	A1	4	Target 1	-4069.61	208.856
1	A1	5	Target 1	-3755.44	473.539
1	A1	6	Target 1	-3782.75	396.732
1	A1	7	Target 1	-3854.4	275.594
1	A1	8	Target 1	-4610.53	-530.022
1	A1	9	Target 1	-4741.07	-710.06
1	A1	10	Target 1	-4108.27	-126.755
1	A1	11	Target 1	-4124.85	-192.826
1	A1	12	Target 1	-4171.12	-288.586
1	A1	13	Target 1	-3735.82	97.2276
1	A1	14	Target 1	-3776.76	6.79448
1	A1	15	Target 1	-3926.53	-192.472
1	A1	16	Target 1	-3904.95	-220.382
1	A1	17	Target 1	-3233.49	401.59
1	A1	18	Target 1	-3119.29	466.299
1	A1	19	Target 1	-2829.14	706.953
1	A1	20	Target 1	-1035.17	2451.43
1	A1	21	Target 1	3172.48	6609.59
1	A1	22	Target 1	10770.4	14158.1
1	A1	23	Target 1	24947.8	28285.9
1	A1	24	Target 1	51829	55117.6
1	A1	25	Target 1	99490.1	102729
1	A1	26	Target 1	180275	183464
1	A1	27	Target 1	303951	307091
1	A1	28	Target 1	459115	462206
1	A1	29	Target 1	617575	620616
1	A1	30	Target 1	744584	747576
1	A1	31	Target 1	829445	832387
1	A1	32	Target 1	883927	886820
1	A1	33	Target 1	919309	922152
1	A1	34	Target 1	943172	945966
1	A1	35	Target 1	960522	963266
1	A1	36	Target 1	972632	975327
1	A1	37	Target 1	982194	984839
1	A1	38	Target 1	989355	991951
1	A1	39	Target 1	995283	997830
1	A1	40	Target 1	999013	1.00151e+06
2	A2	1	Target 1	19783.7	-942.056
2	A2	2	Target 1	19999.7	-994.282
2	A2	3	Target 1	20523.3	-739.04
2	A2	4	Target 1	20934.3	-596.288
2	A2	5	Target 1	21914.1	115.196
2	A2	6	Target 1	22661.8	594.682
2	A2	7	Target 1	22557	221.602
2	A2	8	Target 1	22549	-54.7415
2	A2	9	Target 1	23352.9	480.952
2	A2	10	Target 1	23800	659.753
2	A2	11	Target 1	23703.7	295.178
2	A2	12	Target 1	23630.1	-46.7337
2	A2	13	Target 1	23654.5	-290.577
2	A2	14	Target 1	24369	155.626
2	A2	15	Target 1	24420.5	-61.1399
2	A2	16	Target 1	24015.5	-734.468
2	A2	17	Target 1	24185.6	-832.681
2	A2	18	Target 1	25897.6	611.038
2	A2	19	Target 1	26593.5	1038.66
2	A2	20	Target 1	27935	2111.89
2	A2	21	Target 1	31310.6	5219.23
2	A2	22	Target 1	39090.2	12730.6
2	A2	23	Target 1	53168.9	26541
2	A2	24	Target 1	78935.9	52039.6
2	A2	25	Target 1	125502	98337.6
2	A2	26	Target 1	205336	177904
2	A2	27	Target 1	325528	297827
2	A2	28	Target 1	477290	449321
2	A2	29	Target 1	628318	600080
2	A2	30	Target 1	751215	722710
2	A2	31	Target 1	834247	805473
2	A2	32	Target 1	886387	857345
2	A2	33	Target 1	920110	890799
2	A2	34	Target 1	942970	913391
2	A2	35	Target 1	960340	930493
2	A2	36	Target 1	970388	940273
2	A2	37	Target 1	980693	950309
2	A2	38	Target 1	987207	956555
2	A2	39	Target 1	991980	961060
2	A2	40	Target 1	995698	964509
3	A3	1	Target 1	19914.1	-1573.62
3	A3	2	Target 1	20184.7	-1639.04
3	A3	3	Target 1	22018.7	-141.168
3	A3	4	Target 1	22532.1	36.2494
3	A3	5	Target 1	22597.3	-234.635
3	A3	6	Target 1	23167.5	-0.440337
3	A3	7	Target 1	22809.5	-694.482
3	A3	8	Target 1	22974.5	-865.589
3	A3	9	Target 1	24766.6	590.483
3	A3	10	Target 1	25448.9	936.731
3	A3	11	Target 1	25499	650.852
3	A3	12	Target 1	25805.9	621.649
3	A3	13	Target 1	26155.8	635.529
3	A3	14	Target 1	25983.1	126.812
3	A3	15	Target 1	25698.2	-494.198
3	A3	16	Target 1	25360.6	-1167.79
3	A3	17	Target 1	25331.9	-1532.59
3	A3	18	Target 1	26649.7	-550.766
3	A3	19	Target 1	28876.3	1339.73
3	A3	20	Target 1	30987.8	3115.19
3	A3	21	Target 1	34819	6610.4
3	A3	22	Target 1	41505.2	12960.5
3	A3	23	Target 1	55789.1	26908.4
3	A3	24	Target 1	82456.6	53239.8
3	A3	25	Target 1	131173	101620
3	A3	26	Target 1	213229	183341
3	A3	27	Target 1	338621	308396
3	A3	28	Target 1	496771	466210
3	A3	29	Target 1	655522	624625
3	A3	30	Target 1	782905	751672
3	A3	31	Target 1	867464	835895
3	A3	32	Target 1	918923	887018
3	A3	33	Target 1	953363	921122
3	A3	34	Target 1	974731	942153
3	A3	35	Target 1	989674	956760
3	A3	36	Target 1	1.00193e+06	968686
3	A3	37	Target 1	1.0107e+06	977112
3	A3	38	Target 1	1.01755e+06	983625
3	A3	39	Target 1	1.0224e+06	988143
3	A3	40	Target 1	1.02658e+06	991984
4	A4	1	Target 1	13872.6	-1389.53
4	A4	2	Target 1	14400.2	-1100.31
4	A4	3	Target 1	15440.1	-298.74
4	A4	4	Target 1	16254.4	277.113
4	A4	5	Target 1	16366.7	151.033
4	A4	6	Target 1	16247.7	-206.323
4	A4	7	Target 1	16229.4	-463.015
4	A4	8	Target 1	16843.6	-87.1244
4	A4	9	Target 1	17314.3	145.185
4	A4	10	Target 1	17645.4	237.876
4	A4	11	Target 1	17717.5	71.5681
4	A4	12	Target 1	18325.1	440.854
4	A4	13	Target 1	18375.4	252.687
4	A4	14	Target 1	18518.5	157.45
4	A4	15	Target 1	18444.6	-154.83
4	A4	16	Target 1	18655.4	-182.411
4	A4	17	Target 1	18734.9	-341.322
4	A4	18	Target 1	19081.3	-233.216
4	A4	19	Target 1	20863.5	1310.56
4	A4	20	Target 1	22273.1	2481.81
4	A4	21	Target 1	25785.8	5756.05
4	A4	22	Target 1	32233.4	11965.3
4	A4	23	Target 1	44525.5	24019
4	A4	24	Target 1	68491.5	47746.7
4	A4	25	Target 1	110224	89240.9
4	A4	26	Target 1	181782	160561
4	A4	27	Target 1	290908	269448
4	A4	28	Target 1	429180	407481
4	A4	29	Target 1	568609	546672
4	A4	30	Target 1	682482	660307
4	A4	31	Target 1	757363	734949
4	A4	32	Target 1	805303	782651
4	A4	33	Target 1	836094	813204
4	A4	34	Target 1	856313	833184
4	A4	35	Target 1	872758	849391
4	A4	36	Target 1	884380	860774
4	A4	37	Target 1	893028	869184
4	A4	38	Target 1	899497	875415
4	A4	39	Target 1	903448	879127
4	A4	40	Target 1	907128	882569
5	A5	1	Target 1	16554.7	44.9125
5	A5	2	Target 1	16657.1	-135.899
5	A5	3	Target 1	16684.8	-391.445
5	A5	4	Target 1	16736.8	-622.649
5	A5	5	Target 1	17043.2	-599.444
5	A5	6	Target 1	18354.4	428.52
5	A5	7	Target 1	18545.8	336.708
5	A5	8	Target 1	18601.9	109.532
5	A5	9	Target 1	19447	671.422
5	A5	10	Target 1	19867.7	808.876
5	A5	11	Target 1	19910.5	568.449
5	A5	12	Target 1	19850.8	225.538
5	A5	13	Target 1	19530.2	-378.205
5	A5	14	Target 1	19542.8	-648.897
5	A5	15	Target 1	20385.3	-89.5698
5	A5	16	Target 1	20526.3	-231.838
5	A5	17	Target 1	20854.3	-186.997
5	A5	18	Target 1	21287.6	-36.8984
5	A5	19	Target 1	22111.6	503.839
5	A5	20	Target 1	22426.6	535.614
5	A5	21	Target 1	24650.1	2475.87
5	A5	22	Target 1	30404.2	7946.82
5	A5	23	Target 1	39076.7	16336.1
5	A5	24	Target 1	56154.1	33130.3
5	A5	25	Target 1	88232.9	64925.8
5	A5	26	Target 1	145735	122144
5	A5	27	Target 1	237964	214091
5	A5	28	Target 1	369649	345492
5	A5	29	Target 1	522484	498044
5	A5	30	Target 1	663451	638727
5	A5	31	Target 1	768347	743341
5	A5	32	Target 1	836482	811192
5	A5	33	Target 1	877281	851709
5	A5	34	Target 1	902558	876702
5	A5	35	Target 1	920177	894038
5	A5	36	Target 1	932550	906127
5	A5	37	Target 1	941425	914720
5	A5	38	Target 1	947502	920513
5	A5	39	Target 1	952780	925508
5	A5	40	Target 1	956146	928590
6	A6	1	Target 1	25336.1	-247.054
6	A6	2	Target 1	25525.2	-278.39
6	A6	3	Target 1	26173.3	149.33
6	A6	4	Target 1	25974.9	-269.553
6	A6	5	Target 1	26005.8	-459.077
6	A6	6	Target 1	26791.3	106.06
6	A6	7	Target 1	27097.6	191.907
6	A6	8	Target 1	27083.7	-42.3447
6	A6	9	Target 1	27298.6	-47.8469
6	A6	10	Target 1	27441.6	-125.249
6	A6	11	Target 1	28180.5	393.168
6	A6	12	Target 1	28355.5	347.803
6	A6	13	Target 1	28770.9	542.797
6	A6	14	Target 1	28620.7	172.123
6	A6	15	Target 1	28319.9	-349.09
6	A6	16	Target 1	28279.4	-610.028
6	A6	17	Target 1	28843.6	-266.194
6	A6	18	Target 1	29191.9	-138.273
6	A6	19	Target 1	30557.8	1007.21
6	A6	20	Target 1	31229.4	1458.32
6	A6	21	Target 1	33466.3	3474.83
6	A6	22	Target 1	37521.9	7310.02
6	A6	23	Target 1	45661.4	15229.1
6	A6	24	Target 1	61192.6	30540
6	A6	25	Target 1	89194.4	58321.3
6	A6	26	Target 1	138766	107673
6	A6	27	Target 1	219897	188583
6	A6	28	Target 1	334980	303445
6	A6	29	Target 1	467296	435542
6	A6	30	Target 1	588319	556344
6	A6	31	Target 1	678636	646440
6	A6	32	Target 1	736937	704521
6	A6	33	Target 1	771530	738893
6	A6	34	Target 1	794678	761821
6	A6	35	Target 1	810335	777258
6	A6	36	Target 1	821854	788556
6	A6	37	Target 1	829510	795992
6	A6	38	Target 1	835611	801873
6	A6	39	Target 1	839684	805726
6	A6	40	Target 1	843833	809654
7	A7	1	Target 1	15154.7	-1223.39
7	A7	2	Target 1	15673.6	-1007.11
7	A7	3	Target 1	16585.4	-397.95
7	A7	4	Target 1	17310.5	24.4608
7	A7	5	Target 1	17476.9	-111.714
7	A7	6	Target 1	18027.1	135.811
7	A7	7	Target 1	18169.3	-24.5729
7	A7	8	Target 1	18730.9	234.387
7	A7	9	Target 1	18931	131.828
7	A7	10	Target 1	19189.3	87.4383
7	A7	11	Target 1	19551.4	146.941
7	A7	12	Target 1	19610.1	-97.0516
7	A7	13	Target 1	20254.8	245.012
7	A7	14	Target 1	20623.1	310.673
7	A7	15	Target 1	20561.4	-53.681
7	A7	16	Target 1	20286.1	-631.582
7	A7	17	Target 1	20228.9	-991.458
7	A7	18	Target 1	21042.9	-480.049
7	A7	19	Target 1	21735.3	-90.2507
7	A7	20	Target 1	22858.9	730.717
7	A7	21	Target 1	24848.3	2417.47
7	A7	22	Target 1	29163.2	6429.73
7	A7	23	Target 1	37679.9	14643.8
7	A7	24	Target 1	53644.7	30305.9
7	A7	25	Target 1	83599	59957.6
7	A7	26	Target 1	136966	113022
7	A7	27	Target 1	224745	200499
7	A7	28	Target 1	348268	323718
7	A7	29	Target 1	491588	466736
7	A7	30	Target 1	622996	597842
7	A7	31	Target 1	719374	693916
7	A7	32	Target 1	781180	755421
7	A7	33	Target 1	818117	792054
7	A7	34	Target 1	840592	814226
7	A7	35	Target 1	857482	830815
7	A7	36	Target 1	868204	841233
7	A7	37	Target 1	876915	849642
7	A7	38	Target 1	883419	855843
7	A7	39	Target 1	887579	859701
7	A7	40	Target 1	890689	862508
8	A8	1	Target 1	-46020.6	2971.53
8	A8	2	Target 1	-46387	2721.65
8	A8	3	Target 1	-47423.4	1801.62
8	A8	4	Target 1	-48786.6	554.926
8	A8	5	Target 1	-49613.3	-155.333
8	A8	6	Target 1	-50797.5	-1223.11
8	A8	7	Target 1	-50850.9	-1160.05
8	A8	8	Target 1	-50001.2	-193.867
8	A8	9	Target 1	-50127.5	-203.739
8	A8	10	Target 1	-50607.6	-567.337
8	A8	11	Target 1	-50633.1	-476.377
8	A8	12	Target 1	-50170.9	102.274
8	A8	13	Target 1	-50093.9	295.707
8	A8	14	Target 1	-49964.5	541.574
8	A8	15	Target 1	-49938.8	683.713
8	A8	16	Target 1	-49911.2	827.712
8	A8	17	Target 1	-49407	1448.36
8	A8	18	Target 1	-49015.6	1956.22
8	A8	19	Target 1	-48864.4	2223.91
8	A8	20	Target 1	-47695.2	3509.51
8	A8	21	Target 1	-45226.7	6094.52
8	A8	22	Target 1	-41370.6	10067
8	A8	23	Target 1	-34818.8	16735.3
8	A8	24	Target 1	-22603.6	29066.9
8	A8	25	Target 1	1070.58	52857.6
8	A8	26	Target 1	42958.9	94862.4
8	A8	27	Target 1	112053	164073
8	A8	28	Target 1	208695	260831
8	A8	29	Target 1	321101	373354
8	A8	30	Target 1	424642	477011
8	A8	31	Target 1	501669	554154
8	A8	32	Target 1	551147	603750
8	A8	33	Target 1	581554	634272
8	A8	34	Target 1	600611	653446
8	A8	35	Target 1	614444	667396
8	A8	36	Target 1	624020	677088
8	A8	37	Target 1	631178	684362
8	A8	38	Target 1	636455	689756
8	A8	39	Target 1	640018	693435
8	A8	40	Target 1	643439	696973
9	A9	1	Target 1	-42099.4	4486.34
9	A9	2	Target 1	-42853.7	3959.06
9	A9	3	Target 1	-44905.8	2133.9
9	A9	4	Target 1	-45865	1401.77
9	A9	5	Target 1	-47261.8	231.879
9	A9	6	Target 1	-48345.7	-624.969
9	A9	7	Target 1	-49039.9	-1092.22
9	A9	8	Target 1	-49223.1	-1048.35
9	A9	9	Target 1	-49078.7	-676.998
9	A9	10	Target 1	-49138.8	-510.116
9	A9	11	Target 1	-49180.5	-324.746
9	A9	12	Target 1	-49553.1	-470.399
9	A9	13	Target 1	-50664.1	-1354.33
9	A9	14	Target 1	-50772.5	-1235.8
9	A9	15	Target 1	-49973.8	-210.131
9	A9	16	Target 1	-49187.1	803.626
9	A9	17	Target 1	-48860.2	1357.53
9	A9	18	Target 1	-48825.3	1619.37
9	A9	19	Target 1	-48919.5	1752.2
9	A9	20	Target 1	-48687.6	2211.08
9	A9	21	Target 1	-47812.2	3313.55
9	A9	22	Target 1	-46832.1	4520.6
9	A9	23	Target 1	-44898.2	6681.55
9	A9	24	Target 1	-41409	10397.7
9	A9	25	Target 1	-34832.9	17200.8
9	A9	26	Target 1	-21331.5	30929.3
9	A9	27	Target 1	3384.62	55872.3
9	A9	28	Target 1	46073.2	98787.9
9	A9	29	Target 1	116138	169080
9	A9	30	Target 1	215814	268982
9	A9	31	Target 1	329658	383054
9	A9	32	Target 1	434021	487644
9	A9	33	Target 1	514548	568397
9	A9	34	Target 1	569071	623147
9	A9	35	Target 1	603885	658188
9	A9	36	Target 1	628224	682754
9	A9	37	Target 1	646386	701144
9	A9	38	Target 1	658658	713642
9	A9	39	Target 1	667140	722352
9	A9	40	Target 1	673958	729396
10	A10	1	Target 1	-29906.6	-1577.97
10	A10	2	Target 1	-29351.2	-1160.21
10	A10	3	Target 1	-28814.1	-760.619
10	A10	4	Target 1	-28200.8	-284.929
10	A10	5	Target 1	-28148.4	-370.058
10	A10	6	Target 1	-28077.8	-437.111
10	A10	7	Target 1	-27710	-206.888
10	A10	8	Target 1	-25897.8	1467.83
10	A10	9	Target 1	-25632.6	1595.4
10	A10	10	Target 1	-26084.6	1005.84
10	A10	11	Target 1	-27562.2	-609.351
10	A10	12	Target 1	-27666.5	-851.218
10	A10	13	Target 1	-26166.6	511.093
10	A10	14	Target 1	-26061.9	478.253
10	A10	15	Target 1	-26773.9	-371.276
10	A10	16	Target 1	-26998.4	-733.421
10	A10	17	Target 1	-26697.7	-570.298
10	A10	18	Target 1	-26573.1	-583.239
10	A10	19	Target 1	-25710.6	141.734
10	A10	20	Target 1	-25136.5	578.255
10	A10	21	Target 1	-25024.7	552.445
10	A10	22	Target 1	-23869	1570.57
10	A10	23	Target 1	-21423.1	3878.92
10	A10	24	Target 1	-16902.2	8262.27
10	A10	25	Target 1	-8869.55	16157.3
10	A10	26	Target 1	5376.64	30265.9
10	A10	27	Target 1	32601.4	57353.2
10	A10	28	Target 1	80596	105210
10	A10	29	Target 1	159759	184236
10	A10	30	Target 1	272323	296662
10	A10	31	Target 1	404627	428829
10	A10	32	Target 1	529584	553648
10	A10	33	Target 1	625249	649176
10	A10	34	Target 1	690029	713818
10	A10	35	Target 1	732960	756611
10	A10	36	Target 1	761500	785014
10	A10	37	Target 1	781226	804602
10	A10	38	Target 1	794708	817946
10	A10	39	Target 1	807112	830212
10	A10	40	Target 1	814653	837617
11	A11	1	Target 1	13457.2	-565.108
11	A11	2	Target 1	13688.6	-350.471
11	A11	3	Target 1	13763	-292.834
11	A11	4	Target 1	13864.6	-207.968
11	A11	5	Target 1	14090	0.685661
11	A11	6	Target 1	14582.6	476.571
11	A11	7	Target 1	14606.5	483.691
11	A11	8	Target 1	14413.9	274.378
11	A11	9	Target 1	13683.3	-473.007
11	A11	10	Target 1	13542.1	-630.903
11	A11	11	Target 1	13996	-193.758
11	A11	12	Target 1	14542.8	336.216
11	A11	13	Target 1	14550.3	326.966
11	A11	14	Target 1	14453.3	213.298
11	A11	15	Target 1	14313.8	57.0084
11	A11	16	Target 1	14140	-133.495
11	A11	17	Target 1	14053.4	-236.849
11	A11	18	Target 1	14262.8	-44.2318
11	A11	19	Target 1	14812.1	488.287
11	A11	20	Target 1	14969.8	629.286
11	A11	21	Target 1	15255.1	897.851
11	A11	22	Target 1	17186.7	2812.71
11	A11	23	Target 1	19878.6	5487.85
11	A11	24	Target 1	22336.1	7928.54
11	A11	25	Target 1	28261.4	13837.1
11	A11	26	Target 1	41653.8	27212.8
11	A11	27	Target 1	66428.1	51970.3
11	A11	28	Target 1	109300	94825.1
11	A11	29	Target 1	181376	166885
11	A11	30	Target 1	288514	274006
11	A11	31	Target 1	417435	402910
11	A11	32	Target 1	541302	526760
11	A11	33	Target 1	639906	625348
11	A11	34	Target 1	706930	692355
11	A11	35	Target 1	751584	736992
11	A11	36	Target 1	780170	765561
11	A11	37	Target 1	800129	785504
11	A11	38	Target 1	815156	800514
11	A11	39	Target 1	825956	811297
11	A11	40	Target 1	834736	820060
12	A12	1	Target 1	925.386	-147.566
12	A12	2	Target 1	1256.06	197.318
12	A12	3	Target 1	2086.54	1042
12	A12	4	Target 1	956.655	-73.681
12	A12	5	Target 1	479.651	-536.48
12	A12	6	Target 1	347.708	-654.216
12	A12	7	Target 1	490.006	-497.713
12	A12	8	Target 1	1193.96	220.448
12	A12	9	Target 1	1384.22	424.91
12	A12	10	Target 1	1209.47	264.366
12	A12	11	Target 1	989.319	58.422
12	A12	12	Target 1	544.305	-372.386
12	A12	13	Target 1	428.719	-473.766
12	A12	14	Target 1	768.932	-119.348
12	A12	15	Target 1	1668.37	794.291
12	A12	16	Target 1	783.021	-76.8478
12	A12	17	Target 1	574.606	-271.058
12	A12	18	Target 1	1144.64	313.186
12	A12	19	Target 1	1759.8	942.549
12	A12	20	Target 1	1838.52	1035.48
12	A12	21	Target 1	2115.44	1326.6
12	A12	22	Target 1	3723.12	2948.48
12	A12	23	Target 1	4973.48	4213.05
12	A12	24	Target 1	8186.56	7440.34
12	A12	25	Target 1	14357	13625
12	A12	26	Target 1	24733.5	24015.6
12	A12	27	Target 1	45695.7	44992.1
12	A12	28	Target 1	83152	82462.6
12	A12	29	Target 1	144780	144105
12	A12	30	Target 1	236180	235519
12	A12	31	Target 1	345700	345054
12	A12	32	Target 1	451680	451047
12	A12	33	Target 1	534947	534328
12	A12	34	Target 1	592125	591521
12	A12	35	Target 1	629740	629150
12	A12	36	Target 1	655923	655347
12	A12	37	Target 1	673039	672477
12	A12	38	Target 1	685606	685059
12	A12	39	Target 1	696626	696093
12	A12	40	Target 1	703616	703097
13	B1	1	Target 1	11653.8	-2093.44
13	B1	2	Target 1	12611.5	-1498.75
13	B1	3	Target 1	14442.4	-30.8686
13	B1	4	Target 1	15170.7	334.492
13	B1	5	Target 1	16071	871.796
13	B1	6	Target 1	16372	809.808
13	B1	7	Target 1	16080.6	155.41
13	B1	8	Target 1	15431.5	-856.661
13	B1	9	Target 1	15389	-1262.1
13	B1	10	Target 1	16427.1	-587.018
13	B1	11	Target 1	16594.4	-782.691
13	B1	12	Target 1	17185.5	-554.552
13	B1	13	Target 1	18258.8	155.686
13	B1	14	Target 1	18707.1	241.058
13	B1	15	Target 1	19960.1	1131.04
13	B1	16	Target 1	19850.1	658.085
13	B1	17	Target 1	19550.5	-4.50231
13	B1	18	Target 1	19639	-278.975
13	B1	19	Target 1	19787.1	-493.916
13	B1	20	Target 1	21803	1159.05
13	B1	21	Target 1	25024.2	4017.23
13	B1	22	Target 1	27050.6	5680.67
13	B1	23	Target 1	31285.4	9552.49
13	B1	24	Target 1	41308.6	19212.7
13	B1	25	Target 1	58071.5	35612.6
13	B1	26	Target 1	90590.6	67768.7
13	B1	27	Target 1	149965	126780
13	B1	28	Target 1	243930	220382
13	B1	29	Target 1	375024	351113
13	B1	30	Target 1	523926	499652
13	B1	31	Target 1	659843	635207
13	B1	32	Target 1	762757	737758
13	B1	33	Target 1	832368	807006
13	B1	34	Target 1	878735	853009
13	B1	35	Target 1	912796	886707
13	B1	36	Target 1	935395	908943
13	B1	37	Target 1	953114	926299
13	B1	38	Target 1	965654	938476
13	B1	39	Target 1	976445	948905
13	B1	40	Target 1	983716	955813
14	B2	1	Target 1	20091.5	-172.558
14	B2	2	Target 1	20097.3	-221.661
14	B2	3	Target 1	20091.5	-282.387
14	B2	4	Target 1	20357.9	-70.9043
14	B2	5	Target 1	21191.4	707.633
14	B2	6	Target 1	21294.8	756.101
14	B2	7	Target 1	20945.6	352.017
14	B2	8	Target 1	20160.5	-488.02
14	B2	9	Target 1	20092.8	-610.695
14	B2	10	Target 1	20494.4	-263.978
14	B2	11	Target 1	20272.2	-541.104
14	B2	12	Target 1	20276.9	-591.334
14	B2	13	Target 1	20849	-74.1873
14	B2	14	Target 1	21293.6	315.51
14	B2	15	Target 1	21383.9	350.933
14	B2	16	Target 1	21611.5	523.531
14	B2	17	Target 1	21059.8	-83.1152
14	B2	18	Target 1	21175.9	-21.8725
14	B2	19	Target 1	22538.2	1285.5
14	B2	20	Target 1	23131.3	1823.64
14	B2	21	Target 1	24748.4	3385.83
14	B2	22	Target 1	26414.5	4997.04
14	B2	23	Target 1	31217.7	9745.31
14	B2	24	Target 1	39727.4	18200.1
14	B2	25	Target 1	56781.9	35199.6
14	B2	26	Target 1	86636.5	64999.3
14	B2	27	Target 1	142571	120879
14	B2	28	Target 1	233596	211849
14	B2	29	Target 1	364402	342600
14	B2	30	Target 1	521709	499852
14	B2	31	Target 1	670183	648271
14	B2	32	Target 1	784251	762284
14	B2	33	Target 1	862390	840369
14	B2	34	Target 1	913867	891790
14	B2	35	Target 1	951674	929543
14	B2	36	Target 1	976779	954593
14	B2	37	Target 1	994735	972494
14	B2	38	Target 1	1.00903e+06	986730
14	B2	39	Target 1	1018393	996042
14	B2	40	Target 1	1026911	1.0045e+06
15	B3	1	Target 1	18919.1	617.251
15	B3	2	Target 1	18851.6	417.01
15	B3	3	Target 1	18462.7	-104.641
15	B3	4	Target 1	18479.2	-220.984
15	B3	5	Target 1	18971.7	138.756
15	B3	6	Target 1	19243.6	277.849
15	B3	7	Target 1	19198.1	99.6298
15	B3	8	Target 1	19050.6	-180.648
15	B3	9	Target 1	19054.8	-309.241
15	B3	10	Target 1	19483.6	-13.1786
15	B3	11	Target 1	19775.4	145.868
15	B3	12	Target 1	19810.9	48.533
15	B3	13	Target 1	20037.5	142.339
15	B3	14	Target 1	20385.8	357.924
15	B3	15	Target 1	20270.7	110.053
15	B3	16	Target 1	20124.4	-169.048
15	B3	17	Target 1	20103	-323.212
15	B3	18	Target 1	20101.9	-457.139
15	B3	19	Target 1	20878.4	186.644
15	B3	20	Target 1	22755.6	1931.04
15	B3	21	Target 1	23958	3000.66
15	B3	22	Target 1	25933.4	4843.3
15	B3	23	Target 1	30968.9	9745.99
15	B3	24	Target 1	39911.8	18556.1
15	B3	25	Target 1	57085.1	35596.7
15	B3	26	Target 1	87971.2	66350
15	B3	27	Target 1	143230	121476
15	B3	28	Target 1	233933	212046
15	B3	29	Target 1	364184	342165
15	B3	30	Target 1	515753	493601
15	B3	31	Target 1	656366	634081
15	B3	32	Target 1	764012	741594
15	B3	33	Target 1	837574	815024
15	B3	34	Target 1	886743	864060
15	B3	35	Target 1	921281	898465
15	B3	36	Target 1	945199	922250
15	B3	37	Target 1	962542	939461
15	B3	38	Target 1	976228	953014
15	B3	39	Target 1	985830	962482
15	B3	40	Target 1	992925	969445
16	B4	1	Target 1	14514.6	-985.018
16	B4	2	Target 1	14842.6	-787.087
16	B4	3	Target 1	15392.9	-366.818
16	B4	4	Target 1	15849.6	-40.2321
16	B4	5	Target 1	15960	-59.8698
16	B4	6	Target 1	16609.1	459.067
16	B4	7	Target 1	17192.7	912.632
16	B4	8	Target 1	16215.3	-194.807
16	B4	9	Target 1	15902	-638.278
16	B4	10	Target 1	16164.3	-506.043
16	B4	11	Target 1	16315.5	-484.928
16	B4	12	Target 1	17145.4	214.975
16	B4	13	Target 1	17650.4	589.836
16	B4	14	Target 1	17725.6	534.946
16	B4	15	Target 1	17654.6	333.869
16	B4	16	Target 1	17256.2	-194.593
16	B4	17	Target 1	17021.1	-559.758
16	B4	18	Target 1	17165.8	-545.21
16	B4	19	Target 1	17841.6	0.514071
16	B4	20	Target 1	18115	143.865
16	B4	21	Target 1	19416.7	1315.48
16	B4	22	Target 1	22001.4	3770.11
16	B4	23	Target 1	27221.6	8860.26
16	B4	24	Target 1	36233.6	17742.2
16	B4	25	Target 1	51766.5	33145
16	B4	26	Target 1	82119.1	63367.5
16	B4	27	Target 1	135728	116846
16	B4	28	Target 1	222540	203528
16	B4	29	Target 1	343297	324155
16	B4	30	Target 1	480602	461330
16	B4	31	Target 1	606509	587107
16	B4	32	Target 1	702767	683235
16	B4	33	Target 1	769006	749344
16	B4	34	Target 1	812874	793082
16	B4	35	Target 1	844255	824333
16	B4	36	Target 1	865865	845812
16	B4	37	Target 1	882695	862513
16	B4	38	Target 1	896429	876116
16	B4	39	Target 1	906818	886375
16	B4	40	Target 1	912939	892366
17	B5	1	Target 1	932.454	-156.693
17	B5	2	Target 1	1069.33	-173.306
17	B5	3	Target 1	1184.11	-212.006
17	B5	4	Target 1	1670.84	121.229
17	B5	5	Target 1	2175.33	472.24
17	B5	6	Target 1	2073.23	216.653
17	B5	7	Target 1	1922.96	-87.1015
17	B5	8	Target 1	1835.55	-328.001
17	B5	9	Target 1	1877.13	-439.912
17	B5	10	Target 1	2412.03	-58.4963
17	B5	11	Target 1	2637.52	13.5044
17	B5	12	Target 1	2910.8	133.302
17	B5	13	Target 1	2875.9	-55.087
17	B5	14	Target 1	3064.9	-19.5702
17	B5	15	Target 1	3620.06	382.105
17	B5	16	Target 1	3252.58	-138.861
17	B5	17	Target 1	3291.94	-252.985
17	B5	18	Target 1	4604.44	906.029
17	B5	19	Target 1	6073.55	2221.65
17	B5	20	Target 1	9089.99	5084.6
17	B5	21	Target 1	14963.1	10804.2
17	B5	22	Target 1	26510	22197.7
17	B5	23	Target 1	48242.8	43776.9
17	B5	24	Target 1	88080.3	83460.9
17	B5	25	Target 1	157687	152914
17	B5	26	Target 1	272471	267545
17	B5	27	Target 1	433744	428664
17	B5	28	Target 1	617873	612639
17	B5	29	Target 1	773383	767996
17	B5	30	Target 1	877582	872042
17	B5	31	Target 1	948262	942569
17	B5	32	Target 1	1.00559e+06	999746
17	B5	33	Target 1	1.05059e+06	1.04459e+06
17	B5	34	Target 1	1.08272e+06	1.07656e+06
17	B5	35	Target 1	1.10732e+06	1.10101e+06
17	B5	36	Target 1	1125306	1.11884e+06
17	B5	37	Target 1	1139475	1.13286e+06
17	B5	38	Target 1	1.1525e+06	1.14573e+06
17	B5	39	Target 1	1.16209e+06	1.15517e+06
17	B5	40	Target 1	1.1685e+06	1.16143e+06
18	B6	1	Target 1	16820.8	-1755.8
18	B6	2	Target 1	17759.8	-924.26
18	B6	3	Target 1	18603.3	-188.067
18	B6	4	Target 1	19017	118.162
18	B6	5	Target 1	18967.4	-38.8169
18	B6	6	Target 1	19026.1	-87.5337
18	B6	7	Target 1	19234.1	13.0953
18	B6	8	Target 1	19429.2	100.783
18	B6	9	Target 1	19508.1	72.3278
18	B6	10	Target 1	19791	247.736
18	B6	11	Target 1	19781.1	130.496
18	B6	12	Target 1	19622.5	-135.51
18	B6	13	Target 1	19632.7	-232.672
18	B6	14	Target 1	19651.9	-320.936
18	B6	15	Target 1	20427.1	346.879
18	B6	16	Target 1	21188.6	1001.02
18	B6	17	Target 1	21384.1	1089.03
18	B6	18	Target 1	21976.6	1574.2
18	B6	19	Target 1	23482	2972.23
18	B6	20	Target 1	25936.5	5319.27
18	B6	21	Target 1	30413.8	9689.2
18	B6	22	Target 1	39492.4	18660.4
18	B6	23	Target 1	56801.1	35861.6
18	B6	24	Target 1	88313.7	67266.9
18	B6	25	Target 1	144516	123362
18	B6	26	Target 1	237259	215997
18	B6	27	Target 1	370370	349001
18	B6	28	Target 1	519386	497909
18	B6	29	Target 1	645990	624406
18	B6	30	Target 1	729980	708289
18	B6	31	Target 1	788241	766442
18	B6	32	Target 1	835562	813656
18	B6	33	Target 1	872718	850705
18	B6	34	Target 1	898167	876046
18	B6	35	Target 1	917240	895012
18	B6	36	Target 1	931468	909132
18	B6	37	Target 1	943300	920857
18	B6	38	Target 1	953091	930541
18	B6	39	Target 1	961031	938373
18	B6	40	Target 1	967528	944763
19	B7	1	Target 1	11920.6	-79.8906
19	B7	2	Target 1	12138.7	-20.822
19	B7	3	Target 1	12452.7	134.129
19	B7	4	Target 1	12738.4	260.754
19	B7	5	Target 1	12730.4	93.7548
19	B7	6	Target 1	12742	-53.6933
19	B7	7	Target 1	12678.8	-275.985
19	B7	8	Target 1	12821.3	-292.514
19	B7	9	Target 1	13306.6	33.7322
19	B7	10	Target 1	13410.4	-21.4932
19	B7	11	Target 1	13715.7	124.747
19	B7	12	Target 1	13695.2	-54.8151
19	B7	13	Target 1	13704.9	-204.168
19	B7	14	Target 1	13819	-249.1
19	B7	15	Target 1	14368.7	141.552
19	B7	16	Target 1	14663.7	277.495
19	B7	17	Target 1	14630.8	85.6049
19	B7	18	Target 1	15085.3	381.076
19	B7	19	Target 1	16323.1	1459.79
19	B7	20	Target 1	17705.2	2682.8
19	B7	21	Target 1	20279.4	5098
19	B7	22	Target 1	26243.6	10903.1
19	B7	23	Target 1	37902.9	22403.4
19	B7	24	Target 1	59273.9	43615.4
19	B7	25	Target 1	96545.5	80727.9
19	B7	26	Target 1	157964	141987
19	B7	27	Target 1	244225	228089
19	B7	28	Target 1	341403	325108
19	B7	29	Target 1	422870	406416
19	B7	30	Target 1	476368	459755
19	B7	31	Target 1	512643	495871
19	B7	32	Target 1	541220	524289
19	B7	33	Target 1	564000	546910
19	B7	34	Target 1	580760	563511
19	B7	35	Target 1	593009	575601
19	B7	36	Target 1	602237	584670
19	B7	37	Target 1	608641	590915
19	B7	38	Target 1	614620	596735
19	B7	39	Target 1	620416	602371
19	B7	40	Target 1	622615	604412
20	B8	1	Target 1	12173.9	-573.33
20	B8	2	Target 1	12378.8	-502.232
20	B8	3	Target 1	12679.9	-334.796
20	B8	4	Target 1	13536.8	388.383
20	B8	5	Target 1	13049.3	-232.877
20	B8	6	Target 1	12972.1	-443.84
20	B8	7	Target 1	13760.7	211.076
20	B8	8	Target 1	14192.5	509.105
20	B8	9	Target 1	14111.6	294.457
20	B8	10	Target 1	14060.8	109.943
20	B8	11	Target 1	14218.8	134.226
20	B8	12	Target 1	13745.4	-472.85
20	B8	13	Target 1	13761.4	-590.592
20	B8	14	Target 1	14748.1	262.336
20	B8	15	Target 1	14932.1	312.64
20	B8	16	Target 1	14759.1	5.94627
20	B8	17	Target 1	14733.8	-153.157
20	B8	18	Target 1	15385.6	364.977
20	B8	19	Target 1	16298.1	1143.78
20	B8	20	Target 1	18252.8	2964.66
20	B8	21	Target 1	20945	5523.16
20	B8	22	Target 1	26288.9	10733.4
20	B8	23	Target 1	37009.7	21320.4
20	B8	24	Target 1	57529.8	41706.8
20	B8	25	Target 1	92938.4	76981.7
20	B8	26	Target 1	150832	134742
20	B8	27	Target 1	233669	217445
20	B8	28	Target 1	328058	311700
20	B8	29	Target 1	406590	390099
20	B8	30	Target 1	458648	442022
20	B8	31	Target 1	493869	477110
20	B8	32	Target 1	522583	505690
20	B8	33	Target 1	544062	527036
20	B8	34	Target 1	560262	543102
20	B8	35	Target 1	572725	555431
20	B8	36	Target 1	581084	563656
20	B8	37	Target 1	588249	570688
20	B8	38	Target 1	593926	576231
20	B8	39	Target 1	597898	580069
20	B8	40	Target 1	600824	582861
21	B9	1	Target 1	16383.5	-847.831
21	B9	2	Target 1	16437.5	-869.499
21	B9	3	Target 1	16694.2	-688.485
21	B9	4	Target 1	17707.5	249.183
21	B9	5	Target 1	17853.5	319.492
21	B9	6	Target 1	17903.1	293.303
21	B9	7	Target 1	18155.1	469.69
21	B9	8	Target 1	17527.8	-233.381
21	B9	9	Target 1	17385.9	-450.902
21	B9	10	Target 1	17894.3	-18.2221
21	B9	11	Target 1	18169.1	180.862
21	B9	12	Target 1	17942.4	-121.54
21	B9	13	Target 1	17953.7	-185.876
21	B9	14	Target 1	18905.4	690.12
21	B9	15	Target 1	20104.4	1813.41
21	B9	16	Target 1	20449.3	2082.57
21	B9	17	Target 1	21973.2	3530.86
21	B9	18	Target 1	25394.4	6876.29
21	B9	19	Target 1	31469.3	12875.6
21	B9	20	Target 1	43391.9	24722.5
21	B9	21	Target 1	65893.6	47148.4
21	B9	22	Target 1	107267	88445.9
21	B9	23	Target 1	175328	156432
21	B9	24	Target 1	276101	257129
21	B9	25	Target 1	398574	379527
21	B9	26	Target 1	517540	498417
21	B9	27	Target 1	609205	590006
21	B9	28	Target 1	673007	653732
21	B9	29	Target 1	714459	695108
21	B9	30	Target 1	741901	722475
21	B9	31	Target 1	760469	740967
21	B9	32	Target 1	775653	756076
21	B9	33	Target 1	786313	766660
21	B9	34	Target 1	794030	774300
21	B9	35	Target 1	799299	779494
21	B9	36	Target 1	804002	784121
21	B9	37	Target 1	806950	786993
21	B9	38	Target 1	810056	790024
21	B9	39	Target 1	812064	791956
21	B9	40	Target 1	812865	792682
22	B10	1	Target 1	15774.1	-1199.53
22	B10	2	Target 1	16319.9	-700.296
22	B10	3	Target 1	16762.8	-303.831
22	B10	4	Target 1	17684.8	571.636
22	B10	5	Target 1	17255.7	96.0611
22	B10	6	Target 1	17064.8	-141.317
22	B10	7	Target 1	17370.4	117.831
22	B10	8	Target 1	17215.7	-83.3423
22	B10	9	Target 1	16911.6	-433.914
22	B10	10	Target 1	16947.6	-444.467
22	B10	11	Target 1	17710.3	271.758
22	B10	12	Target 1	17834.6	349.585
22	B10	13	Target 1	18417.6	886.149
22	B10	14	Target 1	20022.7	2444.73
22	B10	15	Target 1	20599.8	2975.31
22	B10	16	Target 1	21165.5	3494.55
22	B10	17	Target 1	22985.2	5267.75
22	B10	18	Target 1	25826.3	8062.4
22	B10	19	Target 1	33154.2	15343.8
22	B10	20	Target 1	45772.6	27915.7
22	B10	21	Target 1	69306.5	51403.2
22	B10	22	Target 1	113564	95613.9
22	B10	23	Target 1	186764	168768
22	B10	24	Target 1	294996	276953
22	B10	25	Target 1	425602	407513
22	B10	26	Target 1	553570	535434
22	B10	27	Target 1	653942	635759
22	B10	28	Target 1	722150	703921
22	B10	29	Target 1	767101	748826
22	B10	30	Target 1	796308	777986
22	B10	31	Target 1	816463	798094
22	B10	32	Target 1	831621	813206
22	B10	33	Target 1	843267	824806
22	B10	34	Target 1	851196	832688
22	B10	35	Target 1	857290	838736
22	B10	36	Target 1	861802	843201
22	B10	37	Target 1	864171	845524
22	B10	38	Target 1	867163	848469
22	B10	39	Target 1	868122	849382
22	B10	40	Target 1	869157	850371
23	B11	1	Target 1	9688.06	883.658
23	B11	2	Target 1	9030.98	636.625
23	B11	3	Target 1	8303.89	319.586
23	B11	4	Target 1	7844.26	270.005
23	B11	5	Target 1	6923.2	-241.007
23	B11	6	Target 1	6586.87	-167.28
23	B11	7	Target 1	6282.33	-61.7782
23	B11	8	Target 1	5330.47	-603.586
23	B11	9	Target 1	5212.26	-311.741
23	B11	10	Target 1	5631.03	517.074
23	B11	11	Target 1	4982.63	278.728
23	B11	12	Target 1	5041.2	747.348
23	B11	13	Target 1	6066.33	2182.53
23	B11	14	Target 1	6394.08	2920.33
23	B11	15	Target 1	7020.35	3956.65
23	B11	16	Target 1	7328.13	4674.48
23	B11	17	Target 1	8930.91	6687.3
23	B11	18	Target 1	12517	10683.4
23	B11	19	Target 1	19255.2	17831.7
23	B11	20	Target 1	31573.2	30559.7
23	B11	21	Target 1	54752.7	54149.3
23	B11	22	Target 1	96606.4	96413
23	B11	23	Target 1	166627	166844
23	B11	24	Target 1	270917	271543
23	B11	25	Target 1	397660	398696
23	B11	26	Target 1	522115	523562
23	B11	27	Target 1	621723	623580
23	B11	28	Target 1	689171	691438
23	B11	29	Target 1	733619	736296
23	B11	30	Target 1	763828	766915
23	B11	31	Target 1	785387	788884
23	B11	32	Target 1	800506	804413
23	B11	33	Target 1	810396	814713
23	B11	34	Target 1	818070	822798
23	B11	35	Target 1	825141	830278
23	B11	36	Target 1	829247	834795
23	B11	37	Target 1	832436	838393
23	B11	38	Target 1	835641	842009
23	B11	39	Target 1	837647	844424
23	B11	40	Target 1	838919	846106
24	B12	1	Target 1	12437.2	1864.35
24	B12	2	Target 1	12378.3	1513.46
24	B12	3	Target 1	12066	909.217
24	B12	4	Target 1	11521.5	72.6737
24	B12	5	Target 1	11576.2	-164.616
24	B12	6	Target 1	12289.4	256.685
24	B12	7	Target 1	12524.6	199.909
24	B12	8	Target 1	12875.2	258.526
24	B12	9	Target 1	12255.7	-652.984
24	B12	10	Target 1	12136.4	-1064.26
24	B12	11	Target 1	12652.3	-840.393
24	B12	12	Target 1	13055.8	-728.802
24	B12	13	Target 1	13987.2	-89.4199
24	B12	14	Target 1	14404.3	35.7538
24	B12	15	Target 1	15615.6	955.039
24	B12	16	Target 1	15805.2	852.677
24	B12	17	Target 1	16492.6	1248.07
24	B12	18	Target 1	19817.8	4281.32
24	B12	19	Target 1	26281.3	10452.8
24	B12	20	Target 1	36909.5	20789.1
24	B12	21	Target 1	58209.4	41796.9
24	B12	22	Target 1	96133.5	79429
24	B12	23	Target 1	159189	142192
24	B12	24	Target 1	254538	237250
24	B12	25	Target 1	369804	352224
24	B12	26	Target 1	483096	465224
24	B12	27	Target 1	572952	554788
24	B12	28	Target 1	635492	617036
24	B12	29	Target 1	676093	657345
24	B12	30	Target 1	702200	683160
24	B12	31	Target 1	719920	700587
24	B12	32	Target 1	733974	714350
24	B12	33	Target 1	744806	724890
24	B12	34	Target 1	752125	731917
24	B12	35	Target 1	756769	736269
24	B12	36	Target 1	761962	741170
24	B12	37	Target 1	764813	743729
24	B12	38	Target 1	767130	745754
24	B12	39	Target 1	770617	748949
24	B12	40	Target 1	771430	749470
25	C1	1	Target 1	-6699.88	-1940.96
25	C1	2	Target 1	-6590.53	-2094.67
25	C1	3	Target 1	-5447.24	-1214.45
25	C1	4	Target 1	-4965.47	-995.748
25	C1	5	Target 1	-3819.59	-112.932
25	C1	6	Target 1	-3625.95	-182.359
25	C1	7	Target 1	-3210.75	-30.2303
25	C1	8	Target 1	-1933.12	984.327
25	C1	9	Target 1	-1133.92	1520.47
25	C1	10	Target 1	-1231.33	1159.98
25	C1	11	Target 1	-1441.42	686.824
25	C1	12	Target 1	-1527.16	338.023
25	C1	13	Target 1	-1672.25	-70.1354
25	C1	14	Target 1	-1500.81	-161.764
25	C1	15	Target 1	-1370.65	-294.674
25	C1	16	Target 1	-1404.19	-591.276
25	C1	17	Target 1	-982.625	-432.78
25	C1	18	Target 1	-890.054	-603.277
25	C1	19	Target 1	-63.4013	-39.6913
25	C1	20	Target 1	855.729	616.372
25	C1	21	Target 1	1287.89	785.466
25	C1	22	Target 1	3585.84	2820.35
25	C1	23	Target 1	6925.52	5896.96
25	C1	24	Target 1	13414.2	12122.6
25	C1	25	Target 1	27004.8	25450.2
25	C1	26	Target 1	52891.4	51073.6
25	C1	27	Target 1	98581	96500.1
25	C1	28	Target 1	176414	174070
25	C1	29	Target 1	295034	292427
25	C1	30	Target 1	446532	443662
25	C1	31	Target 1	603282	600148
25	C1	32	Target 1	734446	731050
25	C1	33	Target 1	829370	825711
25	C1	34	Target 1	894036	890114
25	C1	35	Target 1	938635	934449
25	C1	36	Target 1	970898	966449
25	C1	37	Target 1	993862	989151
25	C1	38	Target 1	1.0114e+06	1.00643e+06
25	C1	39	Target 1	1.02637e+06	1.02113e+06
25	C1	40	Target 1	1.03501e+06	1.02951e+06
26	C2	1	Target 1	20000.6	608.743
26	C2	2	Target 1	20509.1	820.936
26	C2	3	Target 1	19908.7	-75.8814
26	C2	4	Target 1	20008.5	-272.367
26	C2	5	Target 1	21243.4	666.171
26	C2	6	Target 1	20632.4	-241.173
26	C2	7	Target 1	20553.3	-616.635
26	C2	8	Target 1	21482.5	16.237
26	C2	9	Target 1	21752.3	-10.3147
26	C2	10	Target 1	22390.3	331.311
26	C2	11	Target 1	22679	323.711
26	C2	12	Target 1	22697.3	45.6415
26	C2	13	Target 1	23139.1	191.059
26	C2	14	Target 1	23311.5	67.1592
26	C2	15	Target 1	23874.9	334.246
26	C2	16	Target 1	23077.9	-759.165
26	C2	17	Target 1	22959.1	-1174.29
26	C2	18	Target 1	24093.5	-336.194
26	C2	19	Target 1	24798.1	72.0687
26	C2	20	Target 1	26116.9	1094.47
26	C2	21	Target 1	28155.8	2837.03
26	C2	22	Target 1	29371.1	3756
26	C2	23	Target 1	34202.3	8290.87
26	C2	24	Target 1	42127.1	15919.3
26	C2	25	Target 1	59791.5	33287.3
26	C2	26	Target 1	92951.7	66151.2
26	C2	27	Target 1	151259	124162
26	C2	28	Target 1	249821	222428
26	C2	29	Target 1	398751	371062
26	C2	30	Target 1	583952	555966
26	C2	31	Target 1	771796	743514
26	C2	32	Target 1	924101	895523
26	C2	33	Target 1	1.03236e+06	1.00349e+06
26	C2	34	Target 1	1.10365e+06	1.07447e+06
26	C2	35	Target 1	1.15325e+06	1.12378e+06
26	C2	36	Target 1	1187922	1158158
26	C2	37	Target 1	1.21244e+06	1.18238e+06
26	C2	38	Target 1	1.23144e+06	1.20109e+06
26	C2	39	Target 1	1.24552e+06	1.21486e+06
26	C2	40	Target 1	1.25301e+06	1.22206e+06
27	C3	1	Target 1	18355.6	-1662.17
27	C3	2	Target 1	18507	-1708.88
27	C3	3	Target 1	19844.2	-569.662
27	C3	4	Target 1	20377.1	-234.858
27	C3	5	Target 1	20883.3	73.285
27	C3	6	Target 1	21234.1	226.053
27	C3	7	Target 1	21190.5	-15.6159
27	C3	8	Target 1	21308.3	-95.8808
27	C3	9	Target 1	21618.4	16.157
27	C3	10	Target 1	22356.2	555.898
27	C3	11	Target 1	22380.9	382.479
27	C3	12	Target 1	22208	11.5986
27	C3	13	Target 1	22339.5	-54.9769
27	C3	14	Target 1	22681.7	89.1137
27	C3	15	Target 1	22965.1	174.493
27	C3	16	Target 1	23183.2	194.49
27	C3	17	Target 1	23210	23.2096
27	C3	18	Target 1	23550.4	165.617
27	C3	19	Target 1	22641.5	-941.4
27	C3	20	Target 1	22771.6	-1009.35
27	C3	21	Target 1	25104.4	1125.42
27	C3	22	Target 1	26940.1	2763.04
27	C3	23	Target 1	31059.1	6683.96
27	C3	24	Target 1	38005.9	13432.7
27	C3	25	Target 1	51970.7	27199.5
27	C3	26	Target 1	78595	53625.7
27	C3	27	Target 1	126868	101700
27	C3	28	Target 1	207875	182510
27	C3	29	Target 1	332849	307286
27	C3	30	Target 1	492470	466708
27	C3	31	Target 1	655728	629768
27	C3	32	Target 1	790321	764164
27	C3	33	Target 1	886638	860282
27	C3	34	Target 1	950198	923644
27	C3	35	Target 1	993623	966871
27	C3	36	Target 1	1.02543e+06	998478
27	C3	37	Target 1	1.04878e+06	1.02164e+06
27	C3	38	Target 1	1.06516e+06	1.03781e+06
27	C3	39	Target 1	1.07764e+06	1.0501e+06
27	C3	40	Target 1	1.08736e+06	1059619
28	C4	1	Target 1	26657.9	-938.706
28	C4	2	Target 1	26918.6	-828.27
28	C4	3	Target 1	27240	-657.124
28	C4	4	Target 1	27631.9	-415.448
28	C4	5	Target 1	29265.3	1067.75
28	C4	6	Target 1	29412.3	1064.47
28	C4	7	Target 1	28821.7	323.564
28	C4	8	Target 1	28565.5	-82.8956
28	C4	9	Target 1	28586	-212.607
28	C4	10	Target 1	28842	-106.872
28	C4	11	Target 1	29024.4	-74.6946
28	C4	12	Target 1	28670.8	-578.63
28	C4	13	Target 1	28606.8	-792.89
28	C4	14	Target 1	29327	-222.894
28	C4	15	Target 1	29921.9	221.758
28	C4	16	Target 1	29687.9	-162.535
28	C4	17	Target 1	29527.8	-472.906
28	C4	18	Target 1	29979.7	-171.219
28	C4	19	Target 1	30887.8	586.604
28	C4	20	Target 1	31138	686.566
28	C4	21	Target 1	31356.1	754.451
28	C4	22	Target 1	33000.5	2248.56
28	C4	23	Target 1	36935.1	6032.91
28	C4	24	Target 1	43794.1	12741.7
28	C4	25	Target 1	56646	25443.3
28	C4	26	Target 1	80593.2	49240.2
28	C4	27	Target 1	124249	92745.8
28	C4	28	Target 1	198075	166422
28	C4	29	Target 1	311289	279486
28	C4	30	Target 1	459025	427071
28	C4	31	Target 1	613931	581826
28	C4	32	Target 1	744306	712051
28	C4	33	Target 1	839066	806662
28	C4	34	Target 1	901940	869385
28	C4	35	Target 1	945885	913180
28	C4	36	Target 1	977274	944419
28	C4	37	Target 1	1.00089e+06	967886
28	C4	38	Target 1	1.01789e+06	984738
28	C4	39	Target 1	1.03098e+06	997671
28	C4	40	Target 1	1.03981e+06	1.00635e+06
29	C5	1	Target 1	43336	-3124.4
29	C5	2	Target 1	44781.4	-2565.63
29	C5	3	Target 1	47175.8	-1058.01
29	C5	4	Target 1	48278.9	-841.571
29	C5	5	Target 1	50030.2	23.0325
29	C5	6	Target 1	51913.4	1019.47
29	C5	7	Target 1	52343	562.4
29	C5	8	Target 1	52768.6	101.293
29	C5	9	Target 1	53361.2	-192.806
29	C5	10	Target 1	54778.6	337.93
29	C5	11	Target 1	55878	550.612
29	C5	12	Target 1	56721.6	507.447
29	C5	13	Target 1	57523.5	422.679
29	C5	14	Target 1	58137.1	149.549
29	C5	15	Target 1	58549	-325.215
29	C5	16	Target 1	59334.4	-426.497
29	C5	17	Target 1	59817.3	-830.312
29	C5	18	Target 1	60729.9	-804.388
29	C5	19	Target 1	63086.4	665.38
29	C5	20	Target 1	65286.9	1979.11
29	C5	21	Target 1	69034.2	4839.8
29	C5	22	Target 1	76173.8	11092.6
29	C5	23	Target 1	89910.2	23942.3
29	C5	24	Target 1	115207	48352.8
29	C5	25	Target 1	160005	92263.4
29	C5	26	Target 1	236417	167789
29	C5	27	Target 1	354435	284920
29	C5	28	Target 1	502241	431839
29	C5	29	Target 1	645826	574538
29	C5	30	Target 1	751556	679382
29	C5	31	Target 1	818830	745768
29	C5	32	Target 1	871478	797530
29	C5	33	Target 1	914810	839975
29	C5	34	Target 1	947120	871398
29	C5	35	Target 1	971665	895056
29	C5	36	Target 1	990650	913155
29	C5	37	Target 1	1.0035e+06	925122
29	C5	38	Target 1	1.01526e+06	935988
29	C5	39	Target 1	1.02485e+06	944690
29	C5	40	Target 1	1.0323e+06	951259
30	C6	1	Target 1	24850.2	-259.991
30	C6	2	Target 1	25435.3	183.104
30	C6	3	Target 1	25543.6	149.344
30	C6	4	Target 1	24890.3	-645.94
30	C6	5	Target 1	24831.8	-846.503
30	C6	6	Target 1	25684.3	-136.005
30	C6	7	Target 1	26620.4	658.061
30	C6	8	Target 1	26693.6	589.183
30	C6	9	Target 1	26732.6	486.202
30	C6	10	Target 1	26819.5	431.092
30	C6	11	Target 1	26712.1	181.691
30	C6	12	Target 1	26565.8	-106.663
30	C6	13	Target 1	26664.3	-150.206
30	C6	14	Target 1	26973.1	16.549
30	C6	15	Target 1	26889.7	-208.881
30	C6	16	Target 1	26822.6	-417.925
30	C6	17	Target 1	27260	-122.552
30	C6	18	Target 1	27962.7	438.055
30	C6	19	Target 1	29768.5	2101.86
30	C6	20	Target 1	31359.1	3550.46
30	C6	21	Target 1	34430.6	6479.92
30	C6	22	Target 1	40329.4	12236.7
30	C6	23	Target 1	51905.9	23671.2
30	C6	24	Target 1	73581.6	45204.8
30	C6	25	Target 1	113072	84553.4
30	C6	26	Target 1	181205	152544
30	C6	27	Target 1	285736	256933
30	C6	28	Target 1	416447	387502
30	C6	29	Target 1	543334	514248
30	C6	30	Target 1	634537	605308
30	C6	31	Target 1	693835	664464
30	C6	32	Target 1	739448	709935
30	C6	33	Target 1	777930	748275
30	C6	34	Target 1	805542	775745
30	C6	35	Target 1	826079	796140
30	C6	36	Target 1	841334	811252
30	C6	37	Target 1	853520	823296
30	C6	38	Target 1	863018	832653
30	C6	39	Target 1	871030	840523
30	C6	40	Target 1	876652	846002
31	C7	1	Target 1	17272.5	-593.846
31	C7	2	Target 1	17309.9	-664.571
31	C7	3	Target 1	17748.5	-334.185
31	C7	4	Target 1	17967.6	-223.317
31	C7	5	Target 1	18058	-241.089
31	C7	6	Target 1	18392.2	-15.1641
31	C7	7	Target 1	18863.3	347.739
31	C7	8	Target 1	18862.5	238.739
31	C7	9	Target 1	18846.7	114.709
31	C7	10	Target 1	19051.5	211.362
31	C7	11	Target 1	19498.6	550.24
31	C7	12	Target 1	19243.2	186.628
31	C7	13	Target 1	19067.6	-97.2182
31	C7	14	Target 1	19145.1	-127.858
31	C7	15	Target 1	19148	-233.212
31	C7	16	Target 1	19112	-377.375
31	C7	17	Target 1	19385.3	-212.315
31	C7	18	Target 1	19650.6	-55.1536
31	C7	19	Target 1	20583.1	769.09
31	C7	20	Target 1	21332.5	1410.31
31	C7	21	Target 1	23481.6	3451.14
31	C7	22	Target 1	28412.4	8273.79
31	C7	23	Target 1	36726.9	16480.1
31	C7	24	Target 1	52785	32430
31	C7	25	Target 1	83301.8	62838.5
31	C7	26	Target 1	134919	114348
31	C7	27	Target 1	214041	193361
31	C7	28	Target 1	314366	293578
31	C7	29	Target 1	411657	390761
31	C7	30	Target 1	482395	461391
31	C7	31	Target 1	527436	506324
31	C7	32	Target 1	563017	541797
31	C7	33	Target 1	591323	569994
31	C7	34	Target 1	612374	590937
31	C7	35	Target 1	628107	606562
31	C7	36	Target 1	639671	618017
31	C7	37	Target 1	649401	627640
31	C7	38	Target 1	656801	634931
31	C7	39	Target 1	662753	640775
31	C7	40	Target 1	667244	645158
32	C8	1	Target 1	23420.1	-1579.31
32	C8	2	Target 1	23624.2	-1461.58
32	C8	3	Target 1	24819.1	-353.079
32	C8	4	Target 1	25162.5	-96.0689
32	C8	5	Target 1	25202.3	-142.758
32	C8	6	Target 1	25686.4	255.037
32	C8	7	Target 1	25673.6	155.822
32	C8	8	Target 1	25649.6	45.4315
32	C8	9	Target 1	26015.6	324.998
32	C8	10	Target 1	25593.7	-183.295
32	C8	11	Target 1	25587.4	-275.98
32	C8	12	Target 1	26472.5	522.709
32	C8	13	Target 1	26331.7	295.551
32	C8	14	Target 1	26122.7	0.186124
32	C8	15	Target 1	26155.6	-53.3216
32	C8	16	Target 1	26077.2	-218.118
32	C8	17	Target 1	26104.6	-277.114
32	C8	18	Target 1	26457.9	-10.2255
32	C8	19	Target 1	27677.7	1123.14
32	C8	20	Target 1	28949.3	2308.36
32	C8	21	Target 1	32367.2	5639.93
32	C8	22	Target 1	38360.3	11546.5
32	C8	23	Target 1	50029	23128.8
32	C8	24	Target 1	73313.8	46327.3
32	C8	25	Target 1	115392	88318.6
32	C8	26	Target 1	185790	158630
32	C8	27	Target 1	295407	268161
32	C8	28	Target 1	433594	406262
32	C8	29	Target 1	567520	540102
32	C8	30	Target 1	664718	637213
32	C8	31	Target 1	727630	700039
32	C8	32	Target 1	777675	749998
32	C8	33	Target 1	816683	788919
32	C8	34	Target 1	845018	817167
32	C8	35	Target 1	867898	839962
32	C8	36	Target 1	884463	856440
32	C8	37	Target 1	895959	867850
32	C8	38	Target 1	905958	877762
32	C8	39	Target 1	915100	886817
32	C8	40	Target 1	920936	892567
33	C9	1	Target 1	20022.7	-789.545
33	C9	2	Target 1	20057.7	-851.568
33	C9	3	Target 1	20640.1	-366.267
33	C9	4	Target 1	21524.9	421.55
33	C9	5	Target 1	21558.6	358.191
33	C9	6	Target 1	21062	-235.522
33	C9	7	Target 1	20941.4	-453.18
33	C9	8	Target 1	21393.6	-97.974
33	C9	9	Target 1	22063.5	474.819
33	C9	10	Target 1	21794.3	108.578
33	C9	11	Target 1	21628.7	-154.018
33	C9	12	Target 1	21823.6	-56.1774
33	C9	13	Target 1	22162.7	185.872
33	C9	14	Target 1	22814.1	740.206
33	C9	15	Target 1	23519.1	1348.15
33	C9	16	Target 1	24667.4	2399.43
33	C9	17	Target 1	27758.2	5393.19
33	C9	18	Target 1	33020.3	10558.2
33	C9	19	Target 1	43916.8	21357.7
33	C9	20	Target 1	63585.5	40929.3
33	C9	21	Target 1	99997.8	77244.6
33	C9	22	Target 1	163064	140214
33	C9	23	Target 1	258164	235217
33	C9	24	Target 1	380403	357359
33	C9	25	Target 1	507991	484849
33	C9	26	Target 1	612246	589007
33	C9	27	Target 1	683593	660258
33	C9	28	Target 1	731210	707778
33	C9	29	Target 1	763027	739497
33	C9	30	Target 1	784959	761333
33	C9	31	Target 1	802308	778584
33	C9	32	Target 1	814745	790924
33	C9	33	Target 1	824586	800668
33	C9	34	Target 1	830885	806870
33	C9	35	Target 1	836071	811959
33	C9	36	Target 1	839054	814845
33	C9	37	Target 1	841863	817556
33	C9	38	Target 1	844887	820484
33	C9	39	Target 1	846232	821732
33	C9	40	Target 1	847031	822434
34	C10	1	Target 1	26221	-1251.02
34	C10	2	Target 1	26837	-465.494
34	C10	3	Target 1	27036	-96.8657
34	C10	4	Target 1	26997.1	33.7119
34	C10	5	Target 1	26864.9	71.1743
34	C10	6	Target 1	26688.3	64.1211
34	C10	7	Target 1	26443.4	-11.2329
34	C10	8	Target 1	26266.4	-18.6396
34	C10	9	Target 1	26049.9	-65.5894
34	C10	10	Target 1	25969.3	23.3203
34	C10	11	Target 1	26125.2	348.783
34	C10	12	Target 1	26351	744.144
34	C10	13	Target 1	26416	978.758
34	C10	14	Target 1	26977.6	1709.94
34	C10	15	Target 1	27945.8	2847.66
34	C10	16	Target 1	28859.5	3930.96
34	C10	17	Target 1	31543.9	6784.88
34	C10	18	Target 1	37512	12922.6
34	C10	19	Target 1	49602.9	25183
34	C10	20	Target 1	70576.9	46326.6
34	C10	21	Target 1	109438	85357
34	C10	22	Target 1	176751	152840
34	C10	23	Target 1	278725	254984
34	C10	24	Target 1	410470	386898
34	C10	25	Target 1	547289	523886
34	C10	26	Target 1	660005	636772
34	C10	27	Target 1	738909	715846
34	C10	28	Target 1	789432	766538
34	C10	29	Target 1	822618	799894
34	C10	30	Target 1	846120	823566
34	C10	31	Target 1	863104	840719
34	C10	32	Target 1	876865	854650
34	C10	33	Target 1	885890	863844
34	C10	34	Target 1	892509	870633
34	C10	35	Target 1	897961	876254
34	C10	36	Target 1	902018	880481
34	C10	37	Target 1	904064	882696
34	C10	38	Target 1	906214	885015
34	C10	39	Target 1	908129	887101
34	C10	40	Target 1	907527	886668
35	C11	1	Target 1	26440.6	348.635
35	C11	2	Target 1	26250.5	213.943
35	C11	3	Target 1	26103.2	122.134
35	C11	4	Target 1	26179.5	253.894
35	C11	5	Target 1	26097.4	227.288
35	C11	6	Target 1	25900.3	85.6642
35	C11	7	Target 1	25504.6	-254.614
35	C11	8	Target 1	25297.7	-406.083
35	C11	9	Target 1	25023.5	-624.812
35	C11	10	Target 1	25154.7	-438.137
35	C11	11	Target 1	25950.1	412.752
35	C11	12	Target 1	26103.8	621.913
35	C11	13	Target 1	26065.7	639.282
35	C11	14	Target 1	26318.6	947.639
35	C11	15	Target 1	26678.3	1362.81
35	C11	16	Target 1	27637.8	2377.71
35	C11	17	Target 1	30803.6	5599.02
35	C11	18	Target 1	35639.4	10490.2
35	C11	19	Target 1	44911.9	19818.2
35	C11	20	Target 1	62983.9	37945.7
35	C11	21	Target 1	96609.1	71626.3
35	C11	22	Target 1	153914	128986
35	C11	23	Target 1	241201	216329
35	C11	24	Target 1	354233	329416
35	C11	25	Target 1	473255	448494
35	C11	26	Target 1	571707	547002
35	C11	27	Target 1	638833	614183
35	C11	28	Target 1	683471	658877
35	C11	29	Target 1	712778	688239
35	C11	30	Target 1	734056	709572
35	C11	31	Target 1	750773	726345
35	C11	32	Target 1	762106	737734
35	C11	33	Target 1	769892	745575
35	C11	34	Target 1	775904	751642
35	C11	35	Target 1	779968	755762
35	C11	36	Target 1	783489	759338
35	C11	37	Target 1	786038	761942
35	C11	38	Target 1	788240	764200
35	C11	39	Target 1	790269	766285
35	C11	40	Target 1	790820	766891
36	C12	1	Target 1	16157.8	-457.456
36	C12	2	Target 1	16383.1	-203.895
36	C12	3	Target 1	17015.6	456.908
36	C12	4	Target 1	16932.8	402.351
36	C12	5	Target 1	16772.8	270.644
36	C12	6	Target 1	16503.7	29.8037
36	C12	7	Target 1	15740.2	-705.434
36	C12	8	Target 1	15639.5	-777.897
36	C12	9	Target 1	15975.7	-413.431
36	C12	10	Target 1	15992	-368.894
36	C12	11	Target 1	16153.1	-179.477
36	C12	12	Target 1	16981.7	677.431
36	C12	13	Target 1	16884	607.995
36	C12	14	Target 1	16932.6	684.794
36	C12	15	Target 1	17945.7	1726.16
36	C12	16	Target 1	19320.7	3129.48
36	C12	17	Target 1	22049.7	5886.68
36	C12	18	Target 1	26924	10789.2
36	C12	19	Target 1	37406.3	21299.9
36	C12	20	Target 1	55844.6	39766.4
36	C12	21	Target 1	90239.6	74189.6
36	C12	22	Target 1	150863	134841
36	C12	23	Target 1	241344	225351
36	C12	24	Target 1	358516	342551
36	C12	25	Target 1	481104	465167
36	C12	26	Target 1	581253	565344
36	C12	27	Target 1	650286	634406
36	C12	28	Target 1	695761	679909
36	C12	29	Target 1	725938	710114
36	C12	30	Target 1	747495	731699
36	C12	31	Target 1	762841	747074
36	C12	32	Target 1	774926	759188
36	C12	33	Target 1	785046	769336
36	C12	34	Target 1	791525	775842
36	C12	35	Target 1	795750	780096
36	C12	36	Target 1	799706	784081
36	C12	37	Target 1	802379	786781
36	C12	38	Target 1	804618	789049
36	C12	39	Target 1	806186	790645
36	C12	40	Target 1	805680	790167
37	D1	1	Target 1	16306.4	-767.961
37	D1	2	Target 1	16491.4	-894.647
37	D1	3	Target 1	17577.8	-119.975
37	D1	4	Target 1	18221.4	211.866
37	D1	5	Target 1	18460	138.726
37	D1	6	Target 1	18392	-241.078
37	D1	7	Target 1	18462.5	-482.257
37	D1	8	Target 1	18901	-355.485
37	D1	9	Target 1	20004.2	435.914
37	D1	10	Target 1	20243.9	363.866
37	D1	11	Target 1	20706.5	514.786
37	D1	12	Target 1	20619.7	116.226
37	D1	13	Target 1	20546.9	-268.335
37	D1	14	Target 1	21059.1	-67.8854
37	D1	15	Target 1	21192.4	-246.367
37	D1	16	Target 1	21869.8	119.286
37	D1	17	Target 1	22532.9	470.697
37	D1	18	Target 1	23394.6	1020.6
37	D1	19	Target 1	25150.7	2465.01
37	D1	20	Target 1	27469.9	4472.48
37	D1	21	Target 1	34122.1	10812.9
37	D1	22	Target 1	46101.8	22480.8
37	D1	23	Target 1	67314.7	43382
37	D1	24	Target 1	105453	81208.9
37	D1	25	Target 1	172231	147675
37	D1	26	Target 1	278488	253620
37	D1	27	Target 1	423556	398376
37	D1	28	Target 1	581299	555808
37	D1	29	Target 1	718337	692534
37	D1	30	Target 1	821983	795868
37	D1	31	Target 1	892921	866494
37	D1	32	Target 1	941251	914513
37	D1	33	Target 1	974907	947857
37	D1	34	Target 1	999692	972330
37	D1	35	Target 1	1.01802e+06	990345
37	D1	36	Target 1	1.03227e+06	1.00429e+06
37	D1	37	Target 1	1.04299e+06	1.01469e+06
37	D1	38	Target 1	1050848	1.02224e+06
37	D1	39	Target 1	1.05674e+06	1.02782e+06
37	D1	40	Target 1	1.06178e+06	1.03255e+06
38	D2	1	Target 1	20604.4	-2778.8
38	D2	2	Target 1	21043.6	-2690.62
38	D2	3	Target 1	22974.9	-1110.24
38	D2	4	Target 1	24130.8	-305.349
38	D2	5	Target 1	25050.3	263.179
38	D2	6	Target 1	25332.6	194.575
38	D2	7	Target 1	25693.5	204.494
38	D2	8	Target 1	26908.3	1068.35
38	D2	9	Target 1	27222	1031.06
38	D2	10	Target 1	26983.4	441.515
38	D2	11	Target 1	26536.1	-356.746
38	D2	12	Target 1	26374	-869.831
38	D2	13	Target 1	27022.9	-571.876
38	D2	14	Target 1	27867.6	-78.2307
38	D2	15	Target 1	28434.8	138.011
38	D2	16	Target 1	28598.8	-48.9062
38	D2	17	Target 1	29345.1	346.411
38	D2	18	Target 1	30587.2	1237.55
38	D2	19	Target 1	33983	4282.37
38	D2	20	Target 1	37195.4	7143.85
38	D2	21	Target 1	43464.3	13061.8
38	D2	22	Target 1	57145.5	26391.9
38	D2	23	Target 1	83428.7	52324.2
38	D2	24	Target 1	130192	98736.6
38	D2	25	Target 1	210685	178879
38	D2	26	Target 1	340686	308529
38	D2	27	Target 1	515484	482975
38	D2	28	Target 1	708784	675925
38	D2	29	Target 1	879409	846199
38	D2	30	Target 1	1004717	971156
38	D2	31	Target 1	1.09196e+06	1.05805e+06
38	D2	32	Target 1	1.15178e+06	1.11752e+06
38	D2	33	Target 1	1.19291e+06	1.1583e+06
38	D2	34	Target 1	1.22106e+06	1.18609e+06
38	D2	35	Target 1	1.2443e+06	1.20898e+06
38	D2	36	Target 1	1.26176e+06	1.22609e+06
38	D2	37	Target 1	1.27373e+06	1.23772e+06
38	D2	38	Target 1	1282874	1246505
38	D2	39	Target 1	1.28881e+06	1.25209e+06
38	D2	40	Target 1	1293380	1256309
39	D3	1	Target 1	38448.5	-5040.81
39	D3	2	Target 1	39734.4	-4351.28
39	D3	3	Target 1	42527.5	-2154.59
39	D3	4	Target 1	44384.2	-894.329
39	D3	5	Target 1	46151.1	276.103
39	D3	6	Target 1	47271.1	799.706
39	D3	7	Target 1	47636.7	568.93
39	D3	8	Target 1	48594.6	930.33
39	D3	9	Target 1	49010.5	749.796
39	D3	10	Target 1	49904.7	1047.63
39	D3	11	Target 1	50402.1	948.584
39	D3	12	Target 1	50282.1	232.168
39	D3	13	Target 1	50614.8	-31.5846
39	D3	14	Target 1	50746.4	-496.411
39	D3	15	Target 1	50865.2	-973.972
39	D3	16	Target 1	51433.3	-1002.36
39	D3	17	Target 1	51974.7	-1057.37
39	D3	18	Target 1	53041.3	-587.182
39	D3	19	Target 1	54622.5	397.577
39	D3	20	Target 1	57745	2923.7
39	D3	21	Target 1	64264.2	8846.46
39	D3	22	Target 1	75791.7	19777.5
39	D3	23	Target 1	99088.4	42477.8
39	D3	24	Target 1	141649	84441.5
39	D3	25	Target 1	215481	157678
39	D3	26	Target 1	331970	273570
39	D3	27	Target 1	488364	429368
39	D3	28	Target 1	660286	600693
39	D3	29	Target 1	808426	748237
39	D3	30	Target 1	920667	859881
39	D3	31	Target 1	998009	936627
39	D3	32	Target 1	1.05223e+06	990247
39	D3	33	Target 1	1.09e+06	1027422
39	D3	34	Target 1	1.1166e+06	1.05343e+06
39	D3	35	Target 1	1.13699e+06	1.07323e+06
39	D3	36	Target 1	1.15222e+06	1087855
39	D3	37	Target 1	1.16328e+06	1.09832e+06
39	D3	38	Target 1	1.17138e+06	1.10582e+06
39	D3	39	Target 1	1.17744e+06	1.11129e+06
39	D3	40	Target 1	1.18227e+06	1.11552e+06
40	D4	1	Target 1	37572.1	-97.189
40	D4	2	Target 1	37843.3	-58.0171
40	D4	3	Target 1	38386.6	253.291
40	D4	4	Target 1	38459.3	93.9945
40	D4	5	Target 1	38602.3	4.93196
40	D4	6	Target 1	38432.5	-396.881
40	D4	7	Target 1	38381.3	-680.135
40	D4	8	Target 1	38973.1	-320.295
40	D4	9	Target 1	40084.2	558.772
40	D4	10	Target 1	40267.8	510.291
40	D4	11	Target 1	40379.4	389.908
40	D4	12	Target 1	40255.4	33.916
40	D4	13	Target 1	40250.6	-202.936
40	D4	14	Target 1	40658.3	-27.2872
40	D4	15	Target 1	40700	-217.572
40	D4	16	Target 1	41003.2	-146.412
40	D4	17	Target 1	41962.1	580.521
40	D4	18	Target 1	42889.9	1276.29
40	D4	19	Target 1	44769.1	2923.45
40	D4	20	Target 1	47543.3	5465.59
40	D4	21	Target 1	53050.1	10740.3
40	D4	22	Target 1	64122.3	21580.6
40	D4	23	Target 1	84864.3	42090.6
40	D4	24	Target 1	122090	79084.5
40	D4	25	Target 1	186599	143361
40	D4	26	Target 1	285456	241986
40	D4	27	Target 1	418252	374550
40	D4	28	Target 1	558656	514723
40	D4	29	Target 1	678308	634142
40	D4	30	Target 1	766835	722437
40	D4	31	Target 1	829390	784760
40	D4	32	Target 1	871235	826373
40	D4	33	Target 1	901916	856822
40	D4	34	Target 1	923761	878435
40	D4	35	Target 1	941786	896228
40	D4	36	Target 1	953961	908171
40	D4	37	Target 1	963847	917825
40	D4	38	Target 1	970364	924109
40	D4	39	Target 1	975027	928541
40	D4	40	Target 1	980381	933663
41	D5	1	Target 1	27931.1	-449.533
41	D5	2	Target 1	28068.8	-684.232
41	D5	3	Target 1	29478.2	352.731
41	D5	4	Target 1	29572	74.1415
41	D5	5	Target 1	29523.1	-347.181
41	D5	6	Target 1	29952.2	-290.417
41	D5	7	Target 1	30200.1	-414.92
41	D5	8	Target 1	31257.6	270.189
41	D5	9	Target 1	31731.4	371.555
41	D5	10	Target 1	31807.7	75.4088
41	D5	11	Target 1	32532.4	427.731
41	D5	12	Target 1	32805.4	328.366
41	D5	13	Target 1	32246.6	-602.838
41	D5	14	Target 1	32286.5	-935.371
41	D5	15	Target 1	33720.6	126.367
41	D5	16	Target 1	34315.2	348.532
41	D5	17	Target 1	34638.6	299.555
41	D5	18	Target 1	34627.6	-83.8507
41	D5	19	Target 1	35303.3	219.45
41	D5	20	Target 1	38134.9	2678.63
41	D5	21	Target 1	41847.2	6018.51
41	D5	22	Target 1	49574.2	13373.1
41	D5	23	Target 1	64004.9	27431.5
41	D5	24	Target 1	90874	53928.1
41	D5	25	Target 1	140324	103005
41	D5	26	Target 1	224799	187108
41	D5	27	Target 1	349510	311446
41	D5	28	Target 1	501902	463466
41	D5	29	Target 1	641634	602826
41	D5	30	Target 1	741740	702560
41	D5	31	Target 1	810471	770918
41	D5	32	Target 1	866211	826286
41	D5	33	Target 1	909771	869474
41	D5	34	Target 1	941089	900419
41	D5	35	Target 1	964303	923261
41	D5	36	Target 1	981574	940159
41	D5	37	Target 1	994209	952422
41	D5	38	Target 1	1.0042e+06	962042
41	D5	39	Target 1	1.01325e+06	970720
41	D5	40	Target 1	1.01958e+06	976673
42	D6	1	Target 1	19144	-1645.66
42	D6	2	Target 1	19882.8	-1118.13
42	D6	3	Target 1	21022	-190.137
42	D6	4	Target 1	21425.5	2.10394
42	D6	5	Target 1	21363.7	-270.85
42	D6	6	Target 1	21424.7	-421.088
42	D6	7	Target 1	22010.2	-46.8918
42	D6	8	Target 1	22463.1	194.853
42	D6	9	Target 1	23216	736.53
42	D6	10	Target 1	23196.6	505.817
42	D6	11	Target 1	23134.9	232.976
42	D6	12	Target 1	23315	201.776
42	D6	13	Target 1	23152.7	-171.715
42	D6	14	Target 1	23074.9	-460.711
42	D6	15	Target 1	23520.8	-226.062
42	D6	16	Target 1	23871.5	-86.6018
42	D6	17	Target 1	23997.2	-172.175
42	D6	18	Target 1	25055.4	674.829
42	D6	19	Target 1	26032.5	1440.66
42	D6	20	Target 1	28163.8	3360.74
42	D6	21	Target 1	31488.8	6474.49
42	D6	22	Target 1	37103.2	11877.7
42	D6	23	Target 1	49633.1	24196.4
42	D6	24	Target 1	72712	47064
42	D6	25	Target 1	114924	89064.5
42	D6	26	Target 1	184572	158501
42	D6	27	Target 1	288464	262182
42	D6	28	Target 1	415422	388929
42	D6	29	Target 1	532106	505402
42	D6	30	Target 1	615545	588630
42	D6	31	Target 1	673098	645971
42	D6	32	Target 1	719033	691695
42	D6	33	Target 1	755587	728038
42	D6	34	Target 1	781387	753627
42	D6	35	Target 1	799749	771778
42	D6	36	Target 1	813396	785214
42	D6	37	Target 1	824735	796341
42	D6	38	Target 1	833195	804590
42	D6	39	Target 1	840079	811263
42	D6	40	Target 1	845344	816316
43	D7	1	Target 1	25865.4	-965.767
43	D7	2	Target 1	26295.1	-807.887
43	D7	3	Target 1	27155.9	-218.994
43	D7	4	Target 1	27666.3	19.5455
43	D7	5	Target 1	27974.4	55.7901
43	D7	6	Target 1	28163	-27.5433
43	D7	7	Target 1	28327.7	-134.728
43	D7	8	Target 1	28665	-69.3
43	D7	9	Target 1	29176.8	170.663
43	D7	10	Target 1	29325.9	47.8924
43	D7	11	Target 1	30029	479.139
43	D7	12	Target 1	30091.2	269.477
43	D7	13	Target 1	29927	-166.635
43	D7	14	Target 1	30123.4	-242.148
43	D7	15	Target 1	30707	69.6744
43	D7	16	Target 1	30656.4	-252.833
43	D7	17	Target 1	30795.5	-385.578
43	D7	18	Target 1	31898.6	445.627
43	D7	19	Target 1	33394.3	1669.43
43	D7	20	Target 1	35270.4	3273.7
43	D7	21	Target 1	39269.6	7000.95
43	D7	22	Target 1	46182.7	13642.2
43	D7	23	Target 1	60580.5	27768.1
43	D7	24	Target 1	87158.9	54074.6
43	D7	25	Target 1	135243	101887
43	D7	26	Target 1	215157	181529
43	D7	27	Target 1	333230	299330
43	D7	28	Target 1	474136	439964
43	D7	29	Target 1	601169	566726
43	D7	30	Target 1	691233	656518
43	D7	31	Target 1	752937	717950
43	D7	32	Target 1	801846	766587
43	D7	33	Target 1	839430	803899
43	D7	34	Target 1	866173	830370
43	D7	35	Target 1	886468	850393
43	D7	36	Target 1	900583	864236
43	D7	37	Target 1	911864	875246
43	D7	38	Target 1	920938	884048
43	D7	39	Target 1	928146	890984
43	D7	40	Target 1	933991	896557
44	D8	1	Target 1	28731.5	-2577.55
44	D8	2	Target 1	29263.3	-2266.71
44	D8	3	Target 1	31054.4	-696.631
44	D8	4	Target 1	32188.9	216.759
44	D8	5	Target 1	32570.4	377.285
44	D8	6	Target 1	32635.4	221.22
44	D8	7	Target 1	32782.6	147.413
44	D8	8	Target 1	32939.2	82.9445
44	D8	9	Target 1	33331.6	254.382
44	D8	10	Target 1	33276.3	-22.0323
44	D8	11	Target 1	33308.1	-211.22
44	D8	12	Target 1	33303.7	-436.665
44	D8	13	Target 1	33781.7	-179.654
44	D8	14	Target 1	33931.3	-251.091
44	D8	15	Target 1	34701.4	297.909
44	D8	16	Target 1	34823.9	199.381
44	D8	17	Target 1	35189.6	344.057
44	D8	18	Target 1	36269.2	1202.67
44	D8	19	Target 1	37277.9	1990.32
44	D8	20	Target 1	38833.3	3324.75
44	D8	21	Target 1	42392.6	6663.02
44	D8	22	Target 1	50277.1	14326.4
44	D8	23	Target 1	65376.7	29205
44	D8	24	Target 1	92875.3	56482.5
44	D8	25	Target 1	143249	106635
44	D8	26	Target 1	227271	190437
44	D8	27	Target 1	351407	314351
44	D8	28	Target 1	501184	463907
44	D8	29	Target 1	637144	599646
44	D8	30	Target 1	733520	695801
44	D8	31	Target 1	799773	761833
44	D8	32	Target 1	852856	814695
44	D8	33	Target 1	894231	855849
44	D8	34	Target 1	922529	883926
44	D8	35	Target 1	944111	905287
44	D8	36	Target 1	961059	922014
44	D8	37	Target 1	973253	933987
44	D8	38	Target 1	982525	943038
44	D8	39	Target 1	990096	950388
44	D8	40	Target 1	995690	955760
45	D9	1	Target 1	24364	1243.05
45	D9	2	Target 1	24239.6	728.687
45	D9	3	Target 1	24319.9	419.027
45	D9	4	Target 1	24775.3	484.541
45	D9	5	Target 1	24307.3	-373.435
45	D9	6	Target 1	24256.6	-813.999
45	D9	7	Target 1	24954.8	-505.774
45	D9	8	Target 1	26152.5	301.982
45	D9	9	Target 1	26436.5	196.086
45	D9	10	Target 1	26921.9	291.571
45	D9	11	Target 1	27877.5	857.21
45	D9	12	Target 1	29074.3	1664.07
45	D9	13	Target 1	32360.1	4559.97
45	D9	14	Target 1	37597.9	9407.9
45	D9	15	Target 1	48048.1	19468.1
45	D9	16	Target 1	70143	41173.1
45	D9	17	Target 1	108131	78771.6
45	D9	18	Target 1	174603	144853
45	D9	19	Target 1	278565	248426
45	D9	20	Target 1	415532	385002
45	D9	21	Target 1	561275	530355
45	D9	22	Target 1	686561	655251
45	D9	23	Target 1	775483	743783
45	D9	24	Target 1	832103	800013
45	D9	25	Target 1	870530	838051
45	D9	26	Target 1	896208	863339
45	D9	27	Target 1	915917	882657
45	D9	28	Target 1	931148	897499
45	D9	29	Target 1	942308	908269
45	D9	30	Target 1	950420	915992
45	D9	31	Target 1	955840	921021
45	D9	32	Target 1	960276	925067
45	D9	33	Target 1	963427	927828
45	D9	34	Target 1	965811	929822
45	D9	35	Target 1	967688	931310
45	D9	36	Target 1	967585	930817
45	D9	37	Target 1	967386	930228
45	D9	38	Target 1	966974	929426
45	D9	39	Target 1	966764	928825
45	D9	40	Target 1	966953	928625
46	D10	1	Target 1	70847.7	-599.871
46	D10	2	Target 1	71025.1	-173.189
46	D10	3	Target 1	71269.7	320.689
46	D10	4	Target 1	71003.3	303.591
46	D10	5	Target 1	70377.2	-73.195
46	D10	6	Target 1	69503.6	-697.481
46	D10	7	Target 1	69389.2	-562.634
46	D10	8	Target 1	69770.9	68.4001
46	D10	9	Target 1	70093.8	640.63
46	D10	10	Target 1	70250.6	1046.71
46	D10	11	Target 1	70594.6	1640.03
46	D10	12	Target 1	71897	3191.71
46	D10	13	Target 1	74129.2	5673.2
46	D10	14	Target 1	79821.6	11614.9
46	D10	15	Target 1	90901.4	22944
46	D10	16	Target 1	111456	43748.1
46	D10	17	Target 1	149742	82282.8
46	D10	18	Target 1	215126	147917
46	D10	19	Target 1	317968	251008
46	D10	20	Target 1	454478	387767
46	D10	21	Target 1	601085	534623
46	D10	22	Target 1	727237	661024
46	D10	23	Target 1	816152	750189
46	D10	24	Target 1	874232	808519
46	D10	25	Target 1	911918	846453
46	D10	26	Target 1	938540	873325
46	D10	27	Target 1	958575	893609
46	D10	28	Target 1	973555	908838
46	D10	29	Target 1	984066	919598
46	D10	30	Target 1	990955	926737
46	D10	31	Target 1	997008	933039
46	D10	32	Target 1	1.00146e+06	937741
46	D10	33	Target 1	1.00505e+06	941584
46	D10	34	Target 1	1.00714e+06	943916
46	D10	35	Target 1	1.0086e+06	945632
46	D10	36	Target 1	1.00967e+06	946944
46	D10	37	Target 1	1.01044e+06	947963
46	D10	38	Target 1	1.00957e+06	947351
46	D10	39	Target 1	1.0083e+06	946321
46	D10	40	Target 1	1.00792e+06	946192
47	D11	1	Target 1	21485.3	-1125.57
47	D11	2	Target 1	21553.9	-1049.23
47	D11	3	Target 1	22271.6	-323.717
47	D11	4	Target 1	22528.9	-58.6854
47	D11	5	Target 1	23093.7	513.895
47	D11	6	Target 1	22889	316.977
47	D11	7	Target 1	22241.9	-322.313
47	D11	8	Target 1	22430.3	-126.157
47	D11	9	Target 1	23990.6	1441.94
47	D11	10	Target 1	24533.2	1992.33
47	D11	11	Target 1	25765.6	3232.53
47	D11	12	Target 1	26811	4285.71
47	D11	13	Target 1	28967.6	6450.12
47	D11	14	Target 1	33830.9	11321.2
47	D11	15	Target 1	43493.5	20991.6
47	D11	16	Target 1	61922.8	39428.7
47	D11	17	Target 1	94271.6	71785.3
47	D11	18	Target 1	150280	127802
47	D11	19	Target 1	239549	217079
47	D11	20	Target 1	357669	335206
47	D11	21	Target 1	484246	461791
47	D11	22	Target 1	592919	570472
47	D11	23	Target 1	669823	647383
47	D11	24	Target 1	720548	698116
47	D11	25	Target 1	754457	732032
47	D11	26	Target 1	776541	754125
47	D11	27	Target 1	793545	771137
47	D11	28	Target 1	806893	784493
47	D11	29	Target 1	815940	793547
47	D11	30	Target 1	822993	800608
47	D11	31	Target 1	828491	806114
47	D11	32	Target 1	832355	809985
47	D11	33	Target 1	835379	813017
47	D11	34	Target 1	838800	816446
47	D11	35	Target 1	839795	817448
47	D11	36	Target 1	839431	817092
47	D11	37	Target 1	839587	817257
47	D11	38	Target 1	840118	817796
47	D11	39	Target 1	839684	817369
47	D11	40	Target 1	839744	817436
48	D12	1	Target 1	18991.8	698.504
48	D12	2	Target 1	19572.8	867.799
48	D12	3	Target 1	19659.7	542.957
48	D12	4	Target 1	19603	74.5625
48	D12	5	Target 1	19916.1	-24.0608
48	D12	6	Target 1	19933.7	-418.174
48	D12	7	Target 1	19995.1	-768.481
48	D12	8	Target 1	20905	-270.241
48	D12	9	Target 1	21977.9	390.851
48	D12	10	Target 1	22471.3	472.587
48	D12	11	Target 1	22909.2	498.782
48	D12	12	Target 1	23792.5	970.377
48	D12	13	Target 1	26691.4	3457.53
48	D12	14	Target 1	30587.1	6941.54
48	D12	15	Target 1	40692	16634.7
48	D12	16	Target 1	57728.8	33259.8
48	D12	17	Target 1	89234.3	64353.6
48	D12	18	Target 1	143890	118598
48	D12	19	Target 1	229832	204128
48	D12	20	Target 1	342878	316763
48	D12	21	Target 1	464718	438190
48	D12	22	Target 1	568663	541724
48	D12	23	Target 1	643434	616083
48	D12	24	Target 1	690559	662796
48	D12	25	Target 1	721976	693801
48	D12	26	Target 1	743822	715236
48	D12	27	Target 1	760702	731704
48	D12	28	Target 1	773939	744529
48	D12	29	Target 1	782468	752646
48	D12	30	Target 1	788794	758561
48	D12	31	Target 1	793584	762940
48	D12	32	Target 1	797087	766030
48	D12	33	Target 1	799464	767995
48	D12	34	Target 1	802051	770171
48	D12	35	Target 1	803729	771437
48	D12	36	Target 1	804298	771594
48	D12	37	Target 1	804858	771742
48	D12	38	Target 1	804582	771055
48	D12	39	Target 1	803981	770042
48	D12	40	Target 1	804335	769984
49	E1	1	Target 1	18638.9	-907.165
49	E1	2	Target 1	20006.1	401.935
49	E1	3	Target 1	20248	585.677
49	E1	4	Target 1	19878.9	158.357
49	E1	5	Target 1	19341.6	-437.08
49	E1	6	Target 1	19220.7	-616.168
49	E1	7	Target 1	19661.7	-233.281
49	E1	8	Target 1	19742.1	-211.031
49	E1	9	Target 1	20129.7	118.386
49	E1	10	Target 1	20399.8	330.31
49	E1	11	Target 1	20598.1	470.519
49	E1	12	Target 1	20394.3	208.527
49	E1	13	Target 1	20159.3	-84.602
49	E1	14	Target 1	20091.5	-210.596
49	E1	15	Target 1	20281.2	-79.0176
49	E1	16	Target 1	20454.8	36.3986
49	E1	17	Target 1	21684.9	1208.39
49	E1	18	Target 1	22731	2196.3
49	E1	19	Target 1	23513.9	2921.01
49	E1	20	Target 1	26076.5	5425.55
49	E1	21	Target 1	31390.1	10680.9
49	E1	22	Target 1	40218.7	19451.3
49	E1	23	Target 1	59105.1	38279.7
49	E1	24	Target 1	92708.1	71824.5
49	E1	25	Target 1	152645	131703
49	E1	26	Target 1	249798	228798
49	E1	27	Target 1	387631	366573
49	E1	28	Target 1	544657	523541
49	E1	29	Target 1	688554	667380
49	E1	30	Target 1	799884	778651
49	E1	31	Target 1	879583	858292
49	E1	32	Target 1	936003	914655
49	E1	33	Target 1	978500	957093
[truncated: 1,887 more rows]

## Sheet: Results
Block Type	96-Well 0.2-mL Block
Calibration Background is expired	No
Calibration Background performed on	12-16-2020
Calibration Pure Dye ABY is expired	No
Calibration Pure Dye ABY performed on	12-16-2020
Calibration Pure Dye CY5 is expired	No
Calibration Pure Dye CY5 performed on	12-16-2020
Calibration Pure Dye FAM is expired	No
Calibration Pure Dye FAM performed on	12-16-2020
Calibration Pure Dye JUN is expired	No
Calibration Pure Dye JUN performed on	12-16-2020
Calibration Pure Dye MUSTANG PURPLE is expired	No
Calibration Pure Dye MUSTANG PURPLE performed on	12-16-2020
Calibration Pure Dye NED is expired	No
Calibration Pure Dye NED performed on	12-16-2020
Calibration Pure Dye ROX is expired	No
Calibration Pure Dye ROX performed on	12-16-2020
Calibration Pure Dye SYBR is expired	No
Calibration Pure Dye SYBR performed on	12-16-2020
Calibration Pure Dye TAMRA is expired	No
Calibration Pure Dye TAMRA performed on	12-16-2020
Calibration Pure Dye VIC is expired	No
Calibration Pure Dye VIC performed on	12-16-2020
Calibration ROI is expired	No
Calibration ROI performed on	12-16-2020
Calibration Uniformity is expired	No
Calibration Uniformity performed on	12-16-2020
Chemistry	SYBR_GREEN
Date Created	2021-03-26 14:34:08 PM CST
Experiment Barcode
Experiment Comment
Experiment File Name	H:\xyy_288.eds
Experiment Name	Comparative-Ct-SYBR
Experiment Run End Time	2021-03-26 13:00:48 PM CST
Experiment Type	Comparative Cт (ΔΔCт)
Instrument Name	272522193
Instrument Serial Number	272522193
Instrument Type	QuantStudio™ 5 System
Passive Reference
Post-read Stage/Step
Pre-read Stage/Step
Quantification Cycle Method	Ct
Signal Smoothing On	true
Stage where Melt Analysis is performed	Stage3
Stage/ Cycle where Ct Analysis is performed	Stage2, Step2
User Name
Well	Well Position	Omit	Sample Name	Target Name	Task	Reporter	Quencher	Quantity	Quantity Mean	Quantity SD	RQ	RQ Min	RQ Max	CT	Ct Mean	Ct SD	Delta Ct	Delta Ct Mean	Delta Ct SD	Delta Ct SE	Delta Delta Ct	Automatic Ct Threshold	Ct Threshold	Automatic Baseline	Baseline Start	Baseline End	Amp Status	Comments	Cq Conf	EXPFAIL	Tm1	Tm2	Tm3	Tm4	CQCONF	HIGHSD
21	B9	FALSE	0 μL/mL	16S	UNKNOWN	SYBR	None							21.4712	23.8958	2.29703						TRUE	63913.8	TRUE	3	12	Amp		0.986208	N	83.5035				N	Y
22	B10	FALSE	0 μL/mL	16S	UNKNOWN	SYBR	None							21.3381	23.8958	2.29703						TRUE	63913.8	TRUE	3	12	Amp		0.984285	N	83.5035				N	Y
23	B11	FALSE	0 μL/mL	16S	UNKNOWN	SYBR	None							21.2889	23.8958	2.29703						TRUE	63913.8	TRUE	3	11	Amp		0.987788	N	83.3431				N	Y
24	B12	FALSE	0 μL/mL	16S	UNKNOWN	SYBR	None							21.6543	23.8958	2.29703						TRUE	63913.8	TRUE	3	16	Amp		0.988261	N	83.3431				N	Y
33	C9	FALSE	1 μL/mL	16S	UNKNOWN	SYBR	None							20.691	23.8958	2.29703						TRUE	63913.8	TRUE	3	12	Amp		0.986873	N	83.3575				N	Y
34	C10	FALSE	1 μL/mL	16S	UNKNOWN	SYBR	None							20.5231	23.8958	2.29703						TRUE	63913.8	TRUE	3	10	Amp		0.993599	N	83.3575				N	Y
35	C11	FALSE	1 μL/mL	16S	UNKNOWN	SYBR	None							20.8134	23.8958	2.29703						TRUE	63913.8	TRUE	3	12	Amp		0.989764	N	83.1972				N	Y
36	C12	FALSE	1 μL/mL	16S	UNKNOWN	SYBR	None							20.7461	23.8958	2.29703						TRUE	63913.8	TRUE	3	13	Amp		0.991655	N	83.1972				N	Y
45	D9	FALSE	2 μL/mL	16S	UNKNOWN	SYBR	None							16.6805	23.8958	2.29703						TRUE	63913.8	TRUE	3	10	Inconclusive		0.994009	N	83.3575				N	Y
46	D10	FALSE	2 μL/mL	16S	UNKNOWN	SYBR	None							16.6034	23.8958	2.29703						TRUE	63913.8	TRUE	3	9	Inconclusive		0.992082	N	83.3575				N	Y
47	D11	FALSE	2 μL/mL	16S	UNKNOWN	SYBR	None							16.8113	23.8958	2.29703						TRUE	63913.8	TRUE	3	8	Inconclusive		0.988696	N	83.0513				N	Y
48	D12	FALSE	2 μL/mL	16S	UNKNOWN	SYBR	None							16.9845	23.8958	2.29703						TRUE	63913.8	TRUE	3	10	Inconclusive		0.986414	N	83.1972				N	Y
53	E5	FALSE	0 μL/mL	fimH	UNKNOWN	SYBR	None							24.8305	23.8958	2.29703						TRUE	63913.8	TRUE	3	16	Amp		0.985612	N	85.1016				N	Y
54	E6	FALSE	0 μL/mL	fimH	UNKNOWN	SYBR	None							25.003	23.8958	2.29703						TRUE	63913.8	TRUE	3	17	Amp		0.9837	N	85.1016				N	Y
55	E7	FALSE	0 μL/mL	fimH	UNKNOWN	SYBR	None							24.9512	23.8958	2.29703						TRUE	63913.8	TRUE	3	13	Amp		0.990914	N	85.2612				N	Y
56	E8	FALSE	0 μL/mL	fimH	UNKNOWN	SYBR	None							24.8674	23.8958	2.29703						TRUE	63913.8	TRUE	3	18	Amp		0.987698	N	85.2612				N	Y
65	F5	FALSE	1 μL/mL	fimH	UNKNOWN	SYBR	None							24.8332	23.8958	2.29703						TRUE	63913.8	TRUE	3	18	Amp		0.980548	N	84.6638				N	Y
66	F6	FALSE	1 μL/mL	fimH	UNKNOWN	SYBR	None							24.6611	23.8958	2.29703						TRUE	63913.8	TRUE	3	17	Amp		0.990228	N	84.6638				N	Y
67	F7	FALSE	1 μL/mL	fimH	UNKNOWN	SYBR	None							24.7627	23.8958	2.29703						TRUE	63913.8	TRUE	3	16	Amp		0.990949	N	84.8232				N	Y
68	F8	FALSE	1 μL/mL	fimH	UNKNOWN	SYBR	None							24.6842	23.8958	2.29703						TRUE	63913.8	TRUE	3	17	Amp		0.987376	N	84.8232				N	Y
77	G5	FALSE	2 μL/mL	fimH	UNKNOWN	SYBR	None							24.2512	23.8958	2.29703						TRUE	63913.8	TRUE	3	15	Amp		0.9791	N	84.6638				N	Y
78	G6	FALSE	2 μL/mL	fimH	UNKNOWN	SYBR	None							24.4017	23.8958	2.29703						TRUE	63913.8	TRUE	3	18	Amp		0.850978	N	84.5178				N	Y
79	G7	FALSE	2 μL/mL	fimH	UNKNOWN	SYBR	None							23.9619	23.8958	2.29703						TRUE	63913.8	TRUE	3	16	Amp		0.979247	N	84.8232				N	Y
80	G8	FALSE	2 μL/mL	fimH	UNKNOWN	SYBR	None							24.0945	23.8958	2.29703						TRUE	63913.8	TRUE	3	15	Amp		0.991359	N	84.8232				N	Y
Analysis Type	Singleplex
Endogenous Control	Target 1
RQ Min/Max Confidence Level	95.0
Reference Sample	Sample 1

## Sheet: Melt Curve Raw Data
Block Type	96-Well 0.2-mL Block
Calibration Background is expired	No
Calibration Background performed on	12-16-2020
Calibration Pure Dye ABY is expired	No
Calibration Pure Dye ABY performed on	12-16-2020
Calibration Pure Dye CY5 is expired	No
Calibration Pure Dye CY5 performed on	12-16-2020
Calibration Pure Dye FAM is expired	No
Calibration Pure Dye FAM performed on	12-16-2020
Calibration Pure Dye JUN is expired	No
Calibration Pure Dye JUN performed on	12-16-2020
Calibration Pure Dye MUSTANG PURPLE is expired	No
Calibration Pure Dye MUSTANG PURPLE performed on	12-16-2020
Calibration Pure Dye NED is expired	No
Calibration Pure Dye NED performed on	12-16-2020
Calibration Pure Dye ROX is expired	No
Calibration Pure Dye ROX performed on	12-16-2020
Calibration Pure Dye SYBR is expired	No
Calibration Pure Dye SYBR performed on	12-16-2020
Calibration Pure Dye TAMRA is expired	No
Calibration Pure Dye TAMRA performed on	12-16-2020
Calibration Pure Dye VIC is expired	No
Calibration Pure Dye VIC performed on	12-16-2020
Calibration ROI is expired	No
Calibration ROI performed on	12-16-2020
Calibration Uniformity is expired	No
Calibration Uniformity performed on	12-16-2020
Chemistry	SYBR_GREEN
Date Created	2021-03-26 14:34:08 PM CST
Experiment Barcode
Experiment Comment
Experiment File Name	H:\xyy_288.eds
Experiment Name	Comparative-Ct-SYBR
Experiment Run End Time	2021-03-26 13:00:48 PM CST
Experiment Type	Comparative Cт (ΔΔCт)
Instrument Name	272522193
Instrument Serial Number	272522193
Instrument Type	QuantStudio™ 5 System
Passive Reference
Post-read Stage/Step
Pre-read Stage/Step
Quantification Cycle Method	Ct
Signal Smoothing On	true
Stage where Melt Analysis is performed	Stage3
Stage/ Cycle where Ct Analysis is performed	Stage2, Step2
User Name
Well	Well Position	Reading	Temperature	Fluorescence	Derivative	Target Name
1	A1	1	60.0005	1.00848e+06	22027.7	Target 1
1	A1	2	60.2923	1.00627e+06	22351.1	Target 1
1	A1	3	60.5841	999252	22756.1	Target 1
1	A1	4	60.8759	994905	23248.8	Target 1
1	A1	5	61.1676	988384	23823.2	Target 1
1	A1	6	61.4594	980904	24464.4	Target 1
1	A1	7	61.7512	973583	25139.9	Target 1
1	A1	8	62.043	967322	25750.3	Target 1
1	A1	9	62.3348	959241	26217	Target 1
1	A1	10	62.6266	949221	26487.6	Target 1
1	A1	11	62.9184	941475	26562.1	Target 1
1	A1	12	63.2101	932667	26495	Target 1
1	A1	13	63.5019	923668	26371	Target 1
1	A1	14	63.7937	917629	26265.8	Target 1
1	A1	15	64.0855	910756	26219.4	Target 1
1	A1	16	64.3773	901512	26232.6	Target 1
1	A1	17	64.6691	892814	26286.2	Target 1
1	A1	18	64.9608	886665	26364.4	Target 1
1	A1	19	65.2526	876744	26462.5	Target 1
1	A1	20	65.5444	869268	26575.3	Target 1
1	A1	21	65.8362	862426	26678.2	Target 1
1	A1	22	66.128	853312	26722.1	Target 1
1	A1	23	66.4198	846837	26652.7	Target 1
1	A1	24	66.7116	835260	26448.7	Target 1
1	A1	25	67.0033	824412	26146.7	Target 1
1	A1	26	67.2951	819808	25834.1	Target 1
1	A1	27	67.5869	810612	25604.5	Target 1
1	A1	28	67.8787	805175	25508.9	Target 1
1	A1	29	68.1705	796282	25532.3	Target 1
1	A1	30	68.4623	787556	25610.2	Target 1
1	A1	31	68.754	780353	25667.2	Target 1
1	A1	32	69.0458	771356	25650.2	Target 1
1	A1	33	69.3376	765512	25541.2	Target 1
1	A1	34	69.6294	757400	25354.2	Target 1
1	A1	35	69.9212	747186	25125	Target 1
1	A1	36	70.213	742684	24900	Target 1
1	A1	37	70.5048	734498	24722.6	Target 1
1	A1	38	70.7965	726528	24616.3	Target 1
1	A1	39	71.0883	720985	24570.4	Target 1
1	A1	40	71.3801	712218	24540	Target 1
1	A1	41	71.6719	705278	24463.7	Target 1
1	A1	42	71.9637	695883	24294.4	Target 1
1	A1	43	72.2555	689694	24040.4	Target 1
1	A1	44	72.5472	680948	23737.4	Target 1
1	A1	45	72.839	675514	23459.7	Target 1
1	A1	46	73.1308	668463	23277.5	Target 1
1	A1	47	73.4226	662305	23221.1	Target 1
1	A1	48	73.7144	655525	23266.8	Target 1
1	A1	49	74.0062	648175	23353.7	Target 1
1	A1	50	74.298	638609	23420.4	Target 1
1	A1	51	74.5897	633025	23443.2	Target 1
1	A1	52	74.8815	625974	23451.1	Target 1
1	A1	53	75.1733	618706	23514.2	Target 1
1	A1	54	75.4651	612139	23714.7	Target 1
1	A1	55	75.7569	605934	24118.8	Target 1
1	A1	56	76.0487	597326	24790.3	Target 1
1	A1	57	76.3405	590291	25747.2	Target 1
1	A1	58	76.6322	582639	27015.4	Target 1
1	A1	59	76.924	574243	28701.5	Target 1
1	A1	60	77.2158	565487	31066.2	Target 1
1	A1	61	77.5076	555950	34618.8	Target 1
1	A1	62	77.7994	545362	40180.8	Target 1
1	A1	63	78.0912	537881	48847.2	Target 1
1	A1	64	78.3829	526051	61770.5	Target 1
1	A1	65	78.6747	516098	79744.9	Target 1
1	A1	66	78.9665	496720	102670	Target 1
1	A1	67	79.2583	465472	129093	Target 1
1	A1	68	79.5501	416197	156090	Target 1
1	A1	69	79.8419	339697	179669	Target 1
1	A1	70	80.1337	252335	195681	Target 1
1	A1	71	80.4254	162966	200962	Target 1
1	A1	72	80.7172	97000	194270	Target 1
1	A1	73	81.009	40773.6	176644	Target 1
1	A1	74	81.3008	6362.72	151045	Target 1
1	A1	75	81.5926	-12879.4	121477	Target 1
1	A1	76	81.8844	-22132.8	91913.8	Target 1
1	A1	77	82.1762	-25406.8	65451.4	Target 1
1	A1	78	82.4679	-27637.9	43870	Target 1
1	A1	79	82.7597	-31764.3	27656.4	Target 1
1	A1	80	83.0515	-30705.7	16739.5	Target 1
1	A1	81	83.3433	-30971.2	9712.33	Target 1
1	A1	82	83.6351	-32173.2	5368	Target 1
1	A1	83	83.9269	-32884.7	2799.29	Target 1
1	A1	84	84.2186	-32379.8	1325.36	Target 1
1	A1	85	84.5104	-32416.3	489.564	Target 1
1	A1	86	84.8022	-32490.7	10.9922	Target 1
1	A1	87	85.094	-33515.9	-271.43	Target 1
1	A1	88	85.3858	-33099.8	-442.699	Target 1
1	A1	89	85.6776	-32745.4	-539.914	Target 1
1	A1	90	85.9694	-32981.4	-570.135	Target 1
1	A1	91	86.2611	-33570.5	-525.004	Target 1
1	A1	92	86.5529	-33231.2	-396.795	Target 1
1	A1	93	86.8447	-31607.6	-195.422	Target 1
1	A1	94	87.1365	-34326.7	40.123	Target 1
1	A1	95	87.4283	-34987.1	245.229	Target 1
1	A1	96	87.7201	-35816.8	351.562	Target 1
1	A1	97	88.0119	-35427.1	318.318	Target 1
1	A1	98	88.3036	-36820.4	153.996	Target 1
1	A1	99	88.5954	-35446.6	-86.8066	Target 1
1	A1	100	88.8872	-34866.4	-331.426	Target 1
1	A1	101	89.179	-35286.5	-524.949	Target 1
1	A1	102	89.4708	-36485.2	-651.285	Target 1
1	A1	103	89.7626	-36013.8	-727.428	Target 1
1	A1	104	90.0543	-36538.9	-778.066	Target 1
1	A1	105	90.3461	-35154.3	-811.449	Target 1
1	A1	106	90.6379	-35542.9	-814.553	Target 1
1	A1	107	90.9297	-34392.5	-768.219	Target 1
1	A1	108	91.2215	-37684.8	-666.824	Target 1
1	A1	109	91.5133	-36063	-526.098	Target 1
1	A1	110	91.8051	-35299.9	-376.082	Target 1
1	A1	111	92.0968	-36751.4	-248.855	Target 1
1	A1	112	92.3886	-38177.1	-170.67	Target 1
1	A1	113	92.6804	-36463.8	-159.379	Target 1
1	A1	114	92.9722	-38045.4	-222.057	Target 1
1	A1	115	93.264	-37730.2	-350.699	Target 1
1	A1	116	93.5558	-37686.5	-519.859	Target 1
1	A1	117	93.8475	-36862.1	-691.199	Target 1
1	A1	118	94.1393	-37437.6	-825.562	Target 1
1	A1	119	94.4311	-37190.8	-897.377	Target 1
1	A1	120	94.7229	-36324.9	-903.736	Target 1
2	A2	1	60.0005	1.00813e+06	23240.6	Target 1
2	A2	2	60.2923	1.00322e+06	23581.4	Target 1
2	A2	3	60.5841	997351	23951.3	Target 1
2	A2	4	60.8759	990411	24304.2	Target 1
2	A2	5	61.1676	984649	24614.4	Target 1
2	A2	6	61.4594	975862	24866.8	Target 1
2	A2	7	61.7512	970927	25053.1	Target 1
2	A2	8	62.043	962875	25172.3	Target 1
2	A2	9	62.3348	953504	25237.7	Target 1
2	A2	10	62.6266	944802	25279.2	Target 1
2	A2	11	62.9184	940296	25332.7	Target 1
2	A2	12	63.2101	931368	25425.3	Target 1
2	A2	13	63.5019	923339	25561.5	Target 1
2	A2	14	63.7937	917186	25725.1	Target 1
2	A2	15	64.0855	907556	25887.4	Target 1
2	A2	16	64.3773	900692	26020.5	Target 1
2	A2	17	64.6691	893340	26108.7	Target 1
2	A2	18	64.9608	884199	26152.3	Target 1
2	A2	19	65.2526	876691	26165.4	Target 1
2	A2	20	65.5444	868154	26162.1	Target 1
2	A2	21	65.8362	861317	26139.2	Target 1
2	A2	22	66.128	853774	26067.2	Target 1
2	A2	23	66.4198	845697	25901.3	Target 1
2	A2	24	66.7116	836072	25611	Target 1
2	A2	25	67.0033	826438	25209	Target 1
2	A2	26	67.2951	819272	24757.6	Target 1
2	A2	27	67.5869	812452	24344.5	Target 1
2	A2	28	67.8787	805866	24044.1	Target 1
2	A2	29	68.1705	798137	23886.7	Target 1
2	A2	30	68.4623	791374	23853.8	Target 1
2	A2	31	68.754	784160	23893.5	Target 1
2	A2	32	69.0458	776297	23945.1	Target 1
2	A2	33	69.3376	769790	23961.1	Target 1
2	A2	34	69.6294	762659	23919.2	Target 1
2	A2	35	69.9212	754044	23827.1	Target 1
2	A2	36	70.213	747237	23715.2	Target 1
2	A2	37	70.5048	741390	23622	Target 1
2	A2	38	70.7965	733991	23574.4	Target 1
2	A2	39	71.0883	728028	23575.9	Target 1
2	A2	40	71.3801	718567	23608.2	Target 1
2	A2	41	71.6719	712997	23643	Target 1
2	A2	42	71.9637	704404	23655.4	Target 1
2	A2	43	72.2555	698865	23628.4	Target 1
2	A2	44	72.5472	690916	23553.2	Target 1
2	A2	45	72.839	683268	23430.6	Target 1
2	A2	46	73.1308	676254	23269	Target 1
2	A2	47	73.4226	669510	23083.1	Target 1
2	A2	48	73.7144	663417	22893.2	Target 1
2	A2	49	74.0062	655027	22716.1	Target 1
2	A2	50	74.298	650652	22560.1	Target 1
2	A2	51	74.5897	642006	22431	Target 1
2	A2	52	74.8815	635906	22344.5	Target 1
2	A2	53	75.1733	628068	22338.6	Target 1
2	A2	54	75.4651	622857	22474	Target 1
2	A2	55	75.7569	617065	22822.7	Target 1
2	A2	56	76.0487	608495	23450.1	Target 1
2	A2	57	76.3405	602893	24437.5	Target 1
2	A2	58	76.6322	595899	25819.2	Target 1
2	A2	59	76.924	586398	27692.3	Target 1
2	A2	60	77.2158	579549	30283.8	Target 1
2	A2	61	77.5076	569788	34047	Target 1
2	A2	62	77.7994	559180	39734.8	Target 1
2	A2	63	78.0912	550080	48373.6	Target 1
2	A2	64	78.3829	540344	61064.6	Target 1
2	A2	65	78.6747	528198	78581.5	Target 1
2	A2	66	78.9665	510772	100842	Target 1
2	A2	67	79.2583	479945	126450	Target 1
2	A2	68	79.5501	431871	152565	Target 1
2	A2	69	79.8419	355934	175293	Target 1
2	A2	70	80.1337	271999	190577	Target 1
2	A2	71	80.4254	186906	195325	Target 1
2	A2	72	80.7172	118561	188338	Target 1
2	A2	73	81.009	65719.9	170680	Target 1
2	A2	74	81.3008	33800.7	145324	Target 1
2	A2	75	81.5926	17601.6	116261	Target 1
2	A2	76	81.8844	9655.38	87429.1	Target 1
2	A2	77	82.1762	5402.68	61847	Target 1
2	A2	78	82.4679	3437.54	41193.6	Target 1
2	A2	79	82.7597	2345.06	25853.8	Target 1
2	A2	80	83.0515	-388.655	15547.9	Target 1
2	A2	81	83.3433	1154	8944.1	Target 1
2	A2	82	83.6351	262.056	4902.8	Target 1
2	A2	83	83.9269	-1042.88	2512.7	Target 1
2	A2	84	84.2186	-1462.39	1102.38	Target 1
2	A2	85	84.5104	-915.217	234.842	Target 1
2	A2	86	84.8022	-627.739	-340.027	Target 1
2	A2	87	85.094	-2057.64	-741.148	Target 1
2	A2	88	85.3858	-1546.73	-1006	Target 1
2	A2	89	85.6776	-896.05	-1132.74	Target 1
2	A2	90	85.9694	923.46	-1115.02	Target 1
2	A2	91	86.2611	-1516.06	-965.889	Target 1
2	A2	92	86.5529	-1113.65	-725.244	Target 1
2	A2	93	86.8447	-1740.86	-451.439	Target 1
2	A2	94	87.1365	-797.539	-205.65	Target 1
2	A2	95	87.4283	-2776.97	-38.8906	Target 1
2	A2	96	87.7201	-3849.15	15.6543	Target 1
2	A2	97	88.0119	-2545.06	-51.5918	Target 1
2	A2	98	88.3036	-4321.59	-221.543	Target 1
2	A2	99	88.5954	-3734.39	-447.553	Target 1
2	A2	100	88.8872	-2597.64	-669.057	Target 1
2	A2	101	89.179	-2939.91	-835.477	Target 1
2	A2	102	89.4708	-2060.91	-927.062	Target 1
2	A2	103	89.7626	-5599.52	-957.77	Target 1
2	A2	104	90.0543	-3511.24	-957.697	Target 1
2	A2	105	90.3461	-2852.09	-949.402	Target 1
2	A2	106	90.6379	-2739.33	-937.184	Target 1
2	A2	107	90.9297	-4341.6	-914.939	Target 1
2	A2	108	91.2215	-3491.58	-880.299	Target 1
2	A2	109	91.5133	-5468.37	-839.568	Target 1
2	A2	110	91.8051	-3303.25	-802.068	Target 1
2	A2	111	92.0968	-2277.45	-774.998	Target 1
2	A2	112	92.3886	-5585.38	-766.029	Target 1
2	A2	113	92.6804	-5519.96	-787.016	Target 1
2	A2	114	92.9722	-4046.56	-848.412	Target 1
2	A2	115	93.264	-5241.14	-946.035	Target 1
2	A2	116	93.5558	-3388.85	-1054.49	Target 1
2	A2	117	93.8475	-4184.57	-1137.97	Target 1
2	A2	118	94.1393	-3917.87	-1172.18	Target 1
2	A2	119	94.4311	-4811.15	-1159.43	Target 1
2	A2	120	94.7229	-5001.77	-1125.09	Target 1
3	A3	1	60.0008	1.0383e+06	22386.1	Target 1
3	A3	2	60.2928	1033412	22753	Target 1
3	A3	3	60.5848	1.02969e+06	23165.5	Target 1
3	A3	4	60.8768	1.02244e+06	23610.5	Target 1
3	A3	5	61.1688	1.01477e+06	24074.3	Target 1
3	A3	6	61.4608	1.0115e+06	24545.7	Target 1
3	A3	7	61.7528	1.00192e+06	24978.7	Target 1
3	A3	8	62.0449	994340	25344.7	Target 1
3	A3	9	62.3369	985644	25626.2	Target 1
3	A3	10	62.6289	979832	25823.4	Target 1
3	A3	11	62.9209	969999	25954.6	Target 1
3	A3	12	63.2129	962452	26045.9	Target 1
3	A3	13	63.5049	954875	26119.4	Target 1
3	A3	14	63.7969	947050	26183	Target 1
3	A3	15	64.0889	939580	26228.8	Target 1
3	A3	16	64.3809	930965	26242.7	Target 1
3	A3	17	64.6729	923203	26220	Target 1
3	A3	18	64.9649	914045	26174	Target 1
3	A3	19	65.257	907525	26131	Target 1
3	A3	20	65.549	897820	26114.8	Target 1
3	A3	21	65.841	892731	26127.8	Target 1
3	A3	22	66.133	883608	26150	Target 1
3	A3	23	66.425	876028	26151.2	Target 1
3	A3	24	66.717	865115	26112.2	Target 1
3	A3	25	67.009	857475	26031.8	Target 1
3	A3	26	67.301	850894	25918.6	Target 1
3	A3	27	67.593	841907	25775.6	Target 1
3	A3	28	67.885	833027	25596.1	Target 1
3	A3	29	68.177	826170	25374.2	Target 1
3	A3	30	68.469	817810	25120.3	Target 1
3	A3	31	68.761	809862	24864.8	Target 1
3	A3	32	69.0531	803272	24643.5	Target 1
3	A3	33	69.3451	797645	24476.7	Target 1
3	A3	34	69.6371	789778	24359.5	Target 1
3	A3	35	69.9291	780499	24271.5	Target 1
3	A3	36	70.2211	773636	24197.4	Target 1
3	A3	37	70.5131	766952	24136.8	Target 1
3	A3	38	70.8051	761085	24097.3	Target 1
3	A3	39	71.0971	751977	24077.2	Target 1
3	A3	40	71.3891	746033	24059.2	Target 1
3	A3	41	71.6811	737432	24019	Target 1
3	A3	42	71.9731	729308	23945.1	Target 1
3	A3	43	72.2652	723436	23848	Target 1
3	A3	44	72.5572	715834	23751.2	Target 1
3	A3	45	72.8492	709376	23679.7	Target 1
3	A3	46	73.1412	701859	23645.1	Target 1
3	A3	47	73.4332	694462	23640.2	Target 1
3	A3	48	73.7252	687485	23646.5	Target 1
3	A3	49	74.0172	680374	23642.7	Target 1
3	A3	50	74.3092	673504	23614.5	Target 1
3	A3	51	74.6012	666111	23560.8	Target 1
3	A3	52	74.8932	658160	23498.7	Target 1
3	A3	53	75.1852	652258	23467.6	Target 1
3	A3	54	75.4772	644870	23525.3	Target 1
3	A3	55	75.7692	637425	23739.5	Target 1
3	A3	56	76.0613	631700	24182	Target 1
3	A3	57	76.3533	624844	24919.3	Target 1
3	A3	58	76.6453	614737	25993.5	Target 1
3	A3	59	76.9373	609423	27492.5	Target 1
3	A3	60	77.2293	600456	29608.9	Target 1
3	A3	61	77.5213	590946	32731.1	Target 1
3	A3	62	77.8133	580544	37525.3	Target 1
3	A3	63	78.1053	571963	44947.1	Target 1
3	A3	64	78.3973	562866	56109.2	Target 1
3	A3	65	78.6893	549701	71957.5	Target 1
3	A3	66	78.9813	533944	92785.9	Target 1
3	A3	67	79.2733	504102	117736	Target 1
3	A3	68	79.5654	461751	144520	Target 1
3	A3	69	79.8574	390158	169588	Target 1
3	A3	70	80.1494	304558	188829	Target 1
3	A3	71	80.4414	215200	198632	Target 1
3	A3	72	80.7334	144028	196932	Target 1
3	A3	73	81.0254	86571.9	183821	Target 1
3	A3	74	81.3174	45483.7	161486	Target 1
3	A3	75	81.6094	24283.9	133523	Target 1
3	A3	76	81.9014	11632.6	103937	Target 1
3	A3	77	82.1934	7467.26	76198	Target 1
3	A3	78	82.4854	4294.47	52629.7	Target 1
3	A3	79	82.7775	3317.29	34248.4	Target 1
3	A3	80	83.0695	1375.59	21092.3	Target 1
3	A3	81	83.3615	889.034	12499	Target 1
3	A3	82	83.6535	311.339	7027.66	Target 1
3	A3	83	83.9455	204.787	3711.87	Target 1
3	A3	84	84.2375	154.006	1787.29	Target 1
3	A3	85	84.5295	611.611	720.568	Target 1
3	A3	86	84.8215	761.508	165.352	Target 1
3	A3	87	85.1135	36.3317	-99.6289	Target 1
3	A3	88	85.4055	-717.763	-217.764	Target 1
3	A3	89	85.6975	-1507.61	-280.242	Target 1
3	A3	90	85.9895	768.881	-338.75	Target 1
3	A3	91	86.2815	-1404.9	-414.475	Target 1
3	A3	92	86.5736	-1836.61	-505.887	Target 1
3	A3	93	86.8656	-26.875	-594.689	Target 1
3	A3	94	87.1576	-857.809	-652.053	Target 1
3	A3	95	87.4496	-54.1724	-649.477	Target 1
3	A3	96	87.7416	-839.378	-574.082	Target 1
3	A3	97	88.0336	-755.388	-440.736	Target 1
3	A3	98	88.3256	-1467	-291.359	Target 1
3	A3	99	88.6176	-2402.29	-178.559	Target 1
3	A3	100	88.9096	-2352.24	-140.984	Target 1
3	A3	101	89.2016	-2247.43	-184.109	Target 1
3	A3	102	89.4936	-2145.74	-278.289	Target 1
3	A3	103	89.7856	-1258.59	-376.391	Target 1
3	A3	104	90.0777	-1874.93	-441.137	Target 1
3	A3	105	90.3697	-3464.73	-465.139	Target 1
3	A3	106	90.6617	-1997.75	-470.512	Target 1
3	A3	107	90.9537	-3493.26	-488.627	Target 1
3	A3	108	91.2457	-3298.11	-534.684	Target 1
3	A3	109	91.5377	-1726.85	-595.711	Target 1
3	A3	110	91.8297	-2155.79	-640.654	Target 1
3	A3	111	92.1217	-2652.03	-644.754	Target 1
3	A3	112	92.4137	-3172.46	-609.49	Target 1
3	A3	113	92.7057	-3728.87	-563.145	Target 1
3	A3	114	92.9977	-3197.89	-542.025	Target 1
3	A3	115	93.2897	-3020.56	-567.158	Target 1
3	A3	116	93.5818	-3620.31	-633.127	Target 1
3	A3	117	93.8738	-2224.52	-715.004	Target 1
3	A3	118	94.1658	-3651.36	-785.576	Target 1
3	A3	119	94.4578	-3122.44	-829.908	Target 1
3	A3	120	94.7498	-3116.69	-849.18	Target 1
4	A4	1	60.0008	915978	20657	Target 1
4	A4	2	60.2928	912702	20955.4	Target 1
4	A4	3	60.5848	908627	21273.9	Target 1
4	A4	4	60.8768	902121	21581.3	Target 1
4	A4	5	61.1688	895518	21877.9	Target 1
4	A4	6	61.4608	890577	22172.2	Target 1
4	A4	7	61.7528	883720	22467.3	Target 1
4	A4	8	62.0449	876588	22759	Target 1
4	A4	9	62.3369	870464	23033.5	Target 1
4	A4	10	62.6289	862688	23271.9	Target 1
4	A4	11	62.9209	855720	23456.4	Target 1
4	A4	12	63.2129	848544	23575.8	Target 1
4	A4	13	63.5049	841204	23626.4	Target 1
4	A4	14	63.7969	834208	23612.6	Target 1
4	A4	15	64.0889	826404	23545.8	Target 1
4	A4	16	64.3809	819697	23446.1	Target 1
4	A4	17	64.6729	812475	23340.8	Target 1
4	A4	18	64.9649	805468	23260.1	Target 1
4	A4	19	65.257	797244	23225.5	Target 1
4	A4	20	65.549	792151	23237.6	Target 1
4	A4	21	65.841	785480	23269.7	Target 1
4	A4	22	66.133	777088	23277.8	Target 1
4	A4	23	66.425	771150	23223.8	Target 1
4	A4	24	66.717	761071	23098.2	Target 1
4	A4	25	67.009	752987	22926.1	Target 1
4	A4	26	67.301	749104	22750.9	Target 1
4	A4	27	67.593	741248	22609.2	Target 1
4	A4	28	67.885	733360	22514.6	Target 1
4	A4	29	68.177	725832	22458	Target 1
4	A4	30	68.469	721017	22419.2	Target 1
4	A4	31	68.761	714206	22376.9	Target 1
4	A4	32	69.0531	705608	22312.9	Target 1
4	A4	33	69.3451	700271	22212.9	Target 1
4	A4	34	69.6371	694500	22071.8	Target 1
4	A4	35	69.9291	686088	21897.9	Target 1
4	A4	36	70.2211	679036	21715.8	Target 1
4	A4	37	70.5131	674079	21556.6	Target 1
4	A4	38	70.8051	669650	21444.3	Target 1
4	A4	39	71.0971	660426	21383.3	Target 1
4	A4	40	71.3891	654530	21356.4	Target 1
4	A4	41	71.6811	648618	21338.3	Target 1
4	A4	42	71.9731	642422	21304.9	Target 1
4	A4	43	72.2652	634239	21245.5	Target 1
4	A4	44	72.5572	629787	21165.4	Target 1
4	A4	45	72.8492	622228	21081.1	Target 1
4	A4	46	73.1412	615980	21012.1	Target 1
4	A4	47	73.4332	611419	20969.4	Target 1
4	A4	48	73.7252	603938	20949.9	Target 1
4	A4	49	74.0172	597210	20937.7	Target 1
4	A4	50	74.3092	592243	20914	Target 1
4	A4	51	74.6012	585003	20872.6	Target 1
4	A4	52	74.8932	578164	20831	Target 1
4	A4	53	75.1852	572774	20832.5	Target 1
4	A4	54	75.4772	567130	20937.5	Target 1
4	A4	55	75.7692	561384	21209.1	Target 1
4	A4	56	76.0613	553123	21679.6	Target 1
4	A4	57	76.3533	548646	22381.1	Target 1
4	A4	58	76.6453	541841	23356.8	Target 1
4	A4	59	76.9373	534223	24671.3	Target 1
4	A4	60	77.2293	526130	26481.6	Target 1
4	A4	61	77.5213	517598	29119.1	Target 1
4	A4	62	77.8133	509601	33158.7	Target 1
4	A4	63	78.1053	500839	39420.2	Target 1
4	A4	64	78.3973	492451	48838.5	Target 1
4	A4	65	78.6893	481356	62169.8	Target 1
4	A4	66	78.9813	466061	79573.7	Target 1
4	A4	67	79.2733	439526	100203	Target 1
4	A4	68	79.5654	397029	122008	Target 1
4	A4	69	79.8574	330870	141937	Target 1
4	A4	70	80.1494	251265	156577	Target 1
4	A4	71	80.4414	173047	163068	Target 1
4	A4	72	80.7334	109500	159954	Target 1
4	A4	73	81.0254	60960.6	147626	Target 1
4	A4	74	81.3174	28498.6	128178	Target 1
4	A4	75	81.6094	12646.9	104762	Target 1
4	A4	76	81.9014	4527.52	80706.9	Target 1
4	A4	77	82.1934	1457.09	58746.6	Target 1
4	A4	78	82.4854	-171.434	40567	Target 1
4	A4	79	82.7775	-3057.08	26748.2	Target 1
4	A4	80	83.0695	-2706.36	16719.2	Target 1
4	A4	81	83.3615	-4722.2	9861.15	Target 1
4	A4	82	83.6535	-4186.53	5566.4	Target 1
4	A4	83	83.9455	-4683.91	2984.63	Target 1
4	A4	84	84.2375	-4247.68	1479.95	Target 1
4	A4	85	84.5295	-4616.1	627.336	Target 1
4	A4	86	84.8215	-4224.53	159.596	Target 1
4	A4	87	85.1135	-4948.52	-89.0352	Target 1
4	A4	88	85.4055	-4840.88	-220.807	Target 1
4	A4	89	85.6975	-5340.78	-293.674	Target 1
4	A4	90	85.9895	-4871.27	-331.998	Target 1
4	A4	91	86.2815	-4962.38	-338.117	Target 1
4	A4	92	86.5736	-4183.39	-307.021	Target 1
4	A4	93	86.8656	-6138.43	-239.461	Target 1
4	A4	94	87.1576	-5212.31	-147.695	Target 1
4	A4	95	87.4496	-5157.6	-52.4336	Target 1
4	A4	96	87.7416	-6817.87	25.0723	Target 1
4	A4	97	88.0336	-6224.83	69.9395	Target 1
4	A4	98	88.3256	-5787.81	76.0371	Target 1
4	A4	99	88.6176	-7141.56	44.1543	Target 1
4	A4	100	88.9096	-6514.43	-21.248	Target 1
4	A4	101	89.2016	-7645.79	-114.203	Target 1
4	A4	102	89.4936	-6340.9	-227.939	Target 1
4	A4	103	89.7856	-6376.67	-355.1	Target 1
4	A4	104	90.0777	-7852.95	-487.566	Target 1
4	A4	105	90.3697	-6934.98	-614.525	Target 1
4	A4	106	90.6617	-6182.81	-718.771	Target 1
4	A4	107	90.9537	-6871.22	-775.443	Target 1
4	A4	108	91.2457	-5561.81	-758.736	Target 1
4	A4	109	91.5377	-6136.7	-656.686	Target 1
4	A4	110	91.8297	-6233.82	-485.332	Target 1
4	A4	111	92.1217	-8157.78	-290.398	Target 1
4	A4	112	92.4137	-7305.74	-131.439	Target 1
4	A4	113	92.7057	-7456.38	-55.75	Target 1
4	A4	114	92.9977	-8333.48	-77.0254	Target 1
4	A4	115	93.2897	-7024.31	-170.758	Target 1
4	A4	116	93.5818	-7794.31	-287.623	Target 1
4	A4	117	93.8738	-6980.85	-376.203	Target 1
4	A4	118	94.1658	-7185.91	-403.217	Target 1
4	A4	119	94.4578	-7753.67	-362.871	Target 1
4	A4	120	94.7498	-7709.9	-273.268	Target 1
5	A5	1	60.001	970025	22819.5	Target 1
5	A5	2	60.2929	965502	23065	Target 1
5	A5	3	60.5847	959133	23312.9	Target 1
5	A5	4	60.8766	952812	23540.8	Target 1
5	A5	5	61.1685	947177	23739.5	Target 1
5	A5	6	61.4603	940848	23911.8	Target 1
5	A5	7	61.7522	933309	24065.2	Target 1
5	A5	8	62.0441	926584	24206.8	Target 1
5	A5	9	62.3359	917924	24342.8	Target 1
5	A5	10	62.6278	912483	24477	Target 1
5	A5	11	62.9197	903965	24609.5	Target 1
5	A5	12	63.2115	897054	24732.2	Target 1
5	A5	13	63.5034	889323	24827.4	Target 1
5	A5	14	63.7953	882383	24870.7	Target 1
5	A5	15	64.0871	874812	24840.6	Target 1
5	A5	16	64.379	866934	24735.3	Target 1
5	A5	17	64.6709	859091	24581.8	Target 1
5	A5	18	64.9627	851740	24432.3	Target 1
5	A5	19	65.2546	844036	24346	Target 1
5	A5	20	65.5465	838382	24357.4	Target 1
5	A5	21	65.8383	831526	24458.1	Target 1
5	A5	22	66.1302	823735	24597.4	Target 1
5	A5	23	66.4221	816840	24707.8	Target 1
5	A5	24	66.7139	806320	24737	Target 1
5	A5	25	67.0058	799364	24668.4	Target 1
5	A5	26	67.2977	791745	24521.6	Target 1
5	A5	27	67.5895	783808	24335.8	Target 1
5	A5	28	67.8814	777578	24150.2	Target 1
5	A5	29	68.1733	768255	23993.7	Target 1
5	A5	30	68.4651	763566	23880.9	Target 1
5	A5	31	68.757	755856	23812.6	Target 1
5	A5	32	69.0489	747796	23775.1	Target 1
5	A5	33	69.3407	742226	23741.7	Target 1
5	A5	34	69.6326	736058	23679.5	Target 1
5	A5	35	69.9245	725556	23562.6	Target 1
5	A5	36	70.2163	720594	23385.1	Target 1
5	A5	37	70.5082	713618	23164.4	Target 1
5	A5	38	70.8001	706304	22934	Target 1
5	A5	39	71.0919	700047	22727.3	Target 1
5	A5	40	71.3838	693965	22563.7	Target 1
5	A5	41	71.6757	686693	22447.4	Target 1
5	A5	42	71.9675	679570	22373.9	Target 1
5	A5	43	72.2594	673348	22339.2	Target 1
5	A5	44	72.5513	666302	22343	Target 1
5	A5	45	72.8431	660928	22381.2	Target 1
5	A5	46	73.135	653668	22436.8	Target 1
5	A5	47	73.4269	646272	22477.3	Target 1
5	A5	48	73.7187	640936	22461.7	Target 1
5	A5	49	74.0106	632634	22358.1	Target 1
5	A5	50	74.3025	625714	22156.8	Target 1
5	A5	51	74.5943	620287	21877.1	Target 1
5	A5	52	74.8862	612764	21558.7	Target 1
5	A5	53	75.1781	608199	21246.7	Target 1
5	A5	54	75.4699	601010	20978.1	Target 1
5	A5	55	75.7618	595045	20776.2	Target 1
5	A5	56	76.0537	587584	20649.3	Target 1
5	A5	57	76.3455	584210	20591.7	Target 1
5	A5	58	76.6374	577739	20584.4	Target 1
5	A5	59	76.9293	570488	20601.2	Target 1
5	A5	60	77.2211	563551	20624.9	Target 1
5	A5	61	77.513	558627	20665	Target 1
5	A5	62	77.8049	553159	20770.6	Target 1
5	A5	63	78.0967	547061	21029.1	Target 1
5	A5	64	78.3886	539939	21556.8	Target 1
5	A5	65	78.6805	535881	22492.2	Target 1
5	A5	66	78.9724	528784	24001.6	Target 1
5	A5	67	79.2642	521409	26301.6	Target 1
5	A5	68	79.5561	513533	29701.8	Target 1
5	A5	69	79.8479	505086	34651.6	Target 1
5	A5	70	80.1398	495480	41762.7	Target 1
5	A5	71	80.4317	482938	51760.7	Target 1
5	A5	72	80.7235	467125	65308.4	Target 1
5	A5	73	81.0154	451437	82678.1	Target 1
5	A5	74	81.3073	427565	103333	Target 1
5	A5	75	81.5992	392433	125593	Target 1
5	A5	76	81.891	333032	146622	Target 1
5	A5	77	82.1829	259091	162894	Target 1
5	A5	78	82.4747	178793	171100	Target 1
5	A5	79	82.7666	106666	169167	Target 1
5	A5	80	83.0585	54050.6	156980	Target 1
5	A5	81	83.3503	21390.7	136460	Target 1
5	A5	82	83.6422	5590.42	110980	Target 1
5	A5	83	83.9341	-1928.93	84360.8	Target 1
5	A5	84	84.226	-3933.74	59884.9	Target 1
5	A5	85	84.5178	-3847.34	39661.9	Target 1
5	A5	86	84.8097	-4243.25	24479.2	Target 1
5	A5	87	85.1016	-4249.22	14062.7	Target 1
5	A5	88	85.3934	-5287.68	7505.81	Target 1
5	A5	89	85.6853	-4127.56	3722.73	Target 1
5	A5	90	85.9772	-4574.08	1738.54	Target 1
5	A5	91	86.269	-5078.57	817.766	Target 1
5	A5	92	86.5609	-4461.59	470.375	Target 1
5	A5	93	86.8528	-5140.16	397.416	Target 1
5	A5	94	87.1446	-6504.32	427.553	Target 1
5	A5	95	87.4365	-5584.59	469.025	Target 1
5	A5	96	87.7284	-6489.38	479.564	Target 1
5	A5	97	88.0202	-6367.92	447.426	Target 1
5	A5	98	88.3121	-6448.17	378.182	Target 1
5	A5	99	88.604	-7611.9	285.928	Target 1
5	A5	100	88.8958	-6994.2	188.066	Target 1
5	A5	101	89.1877	-6233.94	100.875	Target 1
5	A5	102	89.4796	-6507.58	34.1543	Target 1
5	A5	103	89.7714	-8348.37	-12.1816	Target 1
5	A5	104	90.0633	-7773.84	-44.9082	Target 1
5	A5	105	90.3552	-6653.61	-68.4121	Target 1
5	A5	106	90.647	-7204.97	-77.9746	Target 1
5	A5	107	90.9389	-7710.93	-63.377	Target 1
5	A5	108	91.2308	-6908.35	-21.0918	Target 1
5	A5	109	91.5226	-8215.72	35.5723	Target 1
5	A5	110	91.8145	-8610.02	78.1777	Target 1
5	A5	111	92.1064	-7711.88	76.6719	Target 1
5	A5	112	92.3982	-9393.46	15.5059	Target 1
5	A5	113	92.6901	-7803.64	-98.2305	Target 1
5	A5	114	92.982	-8061.41	-239.271	Target 1
5	A5	115	93.2738	-8072.11	-377.646	Target 1
5	A5	116	93.5657	-8089.97	-492.621	Target 1
5	A5	117	93.8576	-7945.64	-579.271	Target 1
5	A5	118	94.1494	-8165.57	-645.598	Target 1
5	A5	119	94.4413	-7723.88	-704.102	Target 1
5	A5	120	94.7332	-7642.52	-764.254	Target 1
6	A6	1	60.001	853126	18306.7	Target 1
6	A6	2	60.2929	852181	18681.1	Target 1
6	A6	3	60.5847	847716	19100.3	Target 1
6	A6	4	60.8766	841880	19513.1	Target 1
6	A6	5	61.1685	836371	19871.6	Target 1
6	A6	6	61.4603	831171	20145.3	Target 1
6	A6	7	61.7522	823800	20339.8	Target 1
6	A6	8	62.0441	817841	20474.3	Target 1
6	A6	9	62.3359	812481	20573.8	Target 1
6	A6	10	62.6278	806174	20662.5	Target 1
6	A6	11	62.9197	799516	20764	Target 1
6	A6	12	63.2115	792552	20899.8	Target 1
6	A6	13	63.5034	786489	21080.9	Target 1
6	A6	14	63.7953	781436	21298.4	Target 1
6	A6	15	64.0871	775120	21520	Target 1
6	A6	16	64.379	767860	21702.3	Target 1
6	A6	17	64.6709	760623	21813.4	Target 1
6	A6	18	64.9627	754538	21850	Target 1
6	A6	19	65.2546	746267	21837.4	Target 1
6	A6	20	65.5465	741452	21811.1	Target 1
6	A6	21	65.8383	734406	21792.1	Target 1
6	A6	22	66.1302	728706	21774.1	Target 1
6	A6	23	66.4221	721181	21728.7	Target 1
6	A6	24	66.7139	713290	21623.7	Target 1
6	A6	25	67.0058	707081	21444.8	Target 1
6	A6	26	67.2977	699190	21206.9	Target 1
6	A6	27	67.5895	692885	20949.7	Target 1
6	A6	28	67.8814	686665	20724	Target 1
6	A6	29	68.1733	681121	20571.2	Target 1
6	A6	30	68.4651	674831	20509.5	Target 1
6	A6	31	68.757	669257	20528.4	Target 1
6	A6	32	69.0489	662673	20596.3	Target 1
6	A6	33	69.3407	655945	20673.1	Target 1
6	A6	34	69.6326	650892	20724.8	Target 1
6	A6	35	69.9245	643134	20732.2	Target 1
6	A6	36	70.2163	637478	20691	Target 1
6	A6	37	70.5082	631395	20608.5	Target 1
6	A6	38	70.8001	625251	20496.4	Target 1
6	A6	39	71.0919	619205	20367.9	Target 1
6	A6	40	71.3838	612181	20238.6	Target 1
6	A6	41	71.6757	607189	20125.9	Target 1
6	A6	42	71.9675	600000	20044.7	Target 1
6	A6	43	72.2594	595147	19998	Target 1
6	A6	44	72.5513	589523	19969.2	Target 1
6	A6	45	72.8431	583387	19926.5	Target 1
6	A6	46	73.135	575535	19838	Target 1
6	A6	47	73.4269	569301	19693.9	Target 1
6	A6	48	73.7187	565505	19513.1	Target 1
6	A6	49	74.0106	559705	19331.6	Target 1
6	A6	50	74.3025	552383	19182.1	Target 1
6	A6	51	74.5943	548658	19077.2	Target 1
6	A6	52	74.8862	541674	19005.1	Target 1
6	A6	53	75.1781	536672	18940.6	Target 1
6	A6	54	75.4699	529980	18861.5	Target 1
6	A6	55	75.7618	524242	18761.6	Target 1
6	A6	56	76.0537	519037	18652.9	Target 1
6	A6	57	76.3455	513239	18555.7	Target 1
6	A6	58	76.6374	508800	18484.6	Target 1
6	A6	59	76.9293	503443	18439.8	Target 1
6	A6	60	77.2211	496371	18415	Target 1
6	A6	61	77.513	491187	18415.6	Target 1
6	A6	62	77.8049	485669	18477	Target 1
6	A6	63	78.0967	481500	18666.5	Target 1
6	A6	64	78.3886	476584	19075.3	Target 1
6	A6	65	78.6805	470102	19812.4	Target 1
6	A6	66	78.9724	464738	20996.9	Target 1
6	A6	67	79.2642	457037	22833.7	Target 1
6	A6	68	79.5561	451361	25617	Target 1
6	A6	69	79.8479	445629	29764.5	Target 1
6	A6	70	80.1398	436640	35819.8	Target 1
6	A6	71	80.4317	423534	44401.6	Target 1
6	A6	72	80.7235	412196	56058.8	Target 1
6	A6	73	81.0154	397522	71005.2	Target 1
6	A6	74	81.3073	376647	88771.8	Target 1
6	A6	75	81.5992	345335	107915	Target 1
6	A6	76	81.891	296915	125993	Target 1
6	A6	77	82.1829	230354	139957	Target 1
6	A6	78	82.4747	158955	146938	Target 1
6	A6	79	82.7666	97101.2	145138	Target 1
6	A6	80	83.0585	52107.3	134476	Target 1
6	A6	81	83.3503	23443.1	116653	Target 1
6	A6	82	83.6422	10450.5	94629.5	Target 1
6	A6	83	83.9341	4989.78	71740.6	Target 1
6	A6	84	84.226	3617.17	50818.2	Target 1
6	A6	85	84.5178	3543.12	33641	Target 1
6	A6	86	84.8097	2561.82	20824.8	Target 1
6	A6	87	85.1016	1062.65	11931.9	Target 1
6	A6	88	85.3934	1587.62	6342.44	Target 1
6	A6	89	85.6853	2084.71	3127.26	Target 1
6	A6	90	85.9772	2905.19	1452.43	Target 1
6	A6	91	86.269	1104.92	686.076	Target 1
6	A6	92	86.5609	487.309	394.119	Target 1
6	A6	93	86.8528	781.87	303.062	Target 1
6	A6	94	87.1446	-12.2369	262.986	Target 1
6	A6	95	87.4365	555.135	214.586	Target 1
6	A6	96	87.7284	-805.731	154.213	Target 1
6	A6	97	88.0202	1237.23	97.5293	Target 1
6	A6	98	88.3121	-685.42	51.3398	Target 1
6	A6	99	88.604	-1045.13	3.55664	Target 1
6	A6	100	88.8958	-1660.72	-67.6289	Target 1
6	A6	101	89.1877	-846.83	-175.488	Target 1
6	A6	102	89.4796	-316.907	-312.102	Target 1
6	A6	103	89.7714	-1621.26	-449.754	Target 1
6	A6	104	90.0633	-456.669	-553.674	Target 1
6	A6	105	90.3552	-1374.28	-596.824	Target 1
6	A6	106	90.647	177.432	-569.854	Target 1
6	A6	107	90.9389	-1003.62	-484.766	Target 1
6	A6	108	91.2308	-1608.77	-372.438	Target 1
6	A6	109	91.5226	-1571.73	-273.189	Target 1
6	A6	110	91.8145	-2332.86	-221.232	Target 1
6	A6	111	92.1064	-1891.21	-229.615	Target 1
6	A6	112	92.3982	-1550.21	-285.238	Target 1
6	A6	113	92.6901	-1540.74	-358.158	Target 1
6	A6	114	92.982	-1909.26	-419.121	Target 1
6	A6	115	93.2738	-2277.72	-453.074	Target 1
6	A6	116	93.5657	-2427.79	-460.75	Target 1
6	A6	117	93.8576	-1731.46	-450.744	Target 1
6	A6	118	94.1494	-1504.8	-431.121	Target 1
6	A6	119	94.4413	-3083.11	-406.99	Target 1
6	A6	120	94.7332	-2475.33	-382.766	Target 1
7	A7	1	60.0004	902439	19940.7	Target 1
7	A7	2	60.2924	899057	20195.4	Target 1
7	A7	3	60.5845	895358	20482.8	Target 1
7	A7	4	60.8765	889125	20763.4	Target 1
7	A7	5	61.1685	883205	21018.1	Target 1
7	A7	6	61.4606	877542	21260.7	Target 1
7	A7	7	61.7526	870176	21499.2	Target 1
7	A7	8	62.0446	864445	21738.6	Target 1
7	A7	9	62.3367	858455	21971.1	Target 1
7	A7	10	62.6287	850647	22174.3	Target 1
7	A7	11	62.9207	843582	22318.8	Target 1
7	A7	12	63.2128	837116	22381.4	Target 1
7	A7	13	63.5048	830136	22359	Target 1
7	A7	14	63.7968	822356	22275.5	Target 1
7	A7	15	64.0889	814929	22176.7	Target 1
7	A7	16	64.3809	808989	22113.8	Target 1
7	A7	17	64.6729	802466	22118.8	Target 1
7	A7	18	64.965	797014	22190.2	Target 1
7	A7	19	65.257	788905	22291.3	Target 1
7	A7	20	65.549	781927	22368.1	Target 1
7	A7	21	65.841	776068	22370.9	Target 1
7	A7	22	66.1331	766752	22274.5	Target 1
7	A7	23	66.4251	761155	22085.6	Target 1
7	A7	24	66.7171	752956	21840.1	Target 1
7	A7	25	67.0092	745786	21590.5	Target 1
7	A7	26	67.3012	739365	21388.5	Target 1
7	A7	27	67.5932	732753	21269.6	Target 1
7	A7	28	67.8853	726571	21242.2	Target 1
7	A7	29	68.1773	720446	21290.7	Target 1
7	A7	30	68.4693	712495	21383.3	Target 1
7	A7	31	68.7614	706998	21483.2	Target 1
7	A7	32	69.0534	700145	21556.6	Target 1
7	A7	33	69.3454	693840	21575.3	Target 1
7	A7	34	69.6375	687129	21521	Target 1
7	A7	35	69.9295	679209	21391.9	Target 1
7	A7	36	70.2215	673555	21207	Target 1
7	A7	37	70.5136	666984	21003.2	Target 1
7	A7	38	70.8056	661504	20824.2	Target 1
7	A7	39	71.0976	654528	20704.5	Target 1
7	A7	40	71.3897	649045	20657.2	Target 1
7	A7	41	71.6817	642281	20669.5	Target 1
7	A7	42	71.9737	636621	20709.3	Target 1
7	A7	43	72.2658	629182	20735.3	Target 1
7	A7	44	72.5578	622652	20709.9	Target 1
7	A7	45	72.8498	617210	20606.9	Target 1
7	A7	46	73.1419	610083	20413.3	Target 1
7	A7	47	73.4339	603778	20158.8	Target 1
7	A7	48	73.7259	597249	19885	Target 1
7	A7	49	74.018	593660	19637.3	Target 1
7	A7	50	74.31	586013	19449.4	Target 1
7	A7	51	74.602	581667	19330.4	Target 1
7	A7	52	74.8941	574976	19265.7	Target 1
7	A7	53	75.1861	568982	19229.1	Target 1
7	A7	54	75.4781	562091	19197	Target 1
7	A7	55	75.7702	558005	19157.6	Target 1
7	A7	56	76.0622	551421	19108.7	Target 1
7	A7	57	76.3542	545680	19051.7	Target 1
7	A7	58	76.6463	539458	18987	Target 1
7	A7	59	76.9383	534073	18915.5	Target 1
7	A7	60	77.2303	528418	18844.9	Target 1
7	A7	61	77.5224	522982	18793.8	Target 1
7	A7	62	77.8144	517596	18796.7	Target 1
7	A7	63	78.1064	511252	18908.1	Target 1
7	A7	64	78.3985	506268	19210.1	Target 1
7	A7	65	78.6905	501352	19822.1	Target 1
7	A7	66	78.9825	494764	20886	Target 1
7	A7	67	79.2746	488127	22509.1	Target 1
7	A7	68	79.5666	482763	25039.1	Target 1
7	A7	69	79.8586	475944	28826.7	Target 1
7	A7	70	80.1507	466193	34317.8	Target 1
7	A7	71	80.4427	454055	42041.8	Target 1
7	A7	72	80.7347	439404	52527	Target 1
7	A7	73	81.0267	425481	66094.8	Target 1
7	A7	74	81.3188	405518	82540.4	Target 1
7	A7	75	81.6108	373840	100809	Target 1
7	A7	76	81.9028	324660	118866	Target 1
7	A7	77	82.1949	258087	133932	Target 1
7	A7	78	82.4869	181583	143129	Target 1
7	A7	79	82.7789	112672	144333	Target 1
7	A7	80	83.071	61179.8	136888	Target 1
7	A7	81	83.363	25636.5	121866	Target 1
7	A7	82	83.655	8499.54	101747	Target 1
7	A7	83	83.9471	904.46	79665.9	Target 1
7	A7	84	84.2391	-1893.44	58554.9	Target 1
7	A7	85	84.5311	-3084.04	40500.2	Target 1
7	A7	86	84.8232	-3290.42	26489.9	Target 1
7	A7	87	85.1152	-3955.85	16106.9	Target 1
7	A7	88	85.4072	-4172.39	8909.15	Target 1
7	A7	89	85.6993	-4462.66	4544.82	Target 1
7	A7	90	85.9913	-4202.75	2087.96	Target 1
7	A7	91	86.2833	-4131.84	810.877	Target 1
7	A7	92	86.5754	-3712.25	213.65	Target 1
7	A7	93	86.8674	-4715.48	-18.3457	Target 1
7	A7	94	87.1594	-5126.03	-73.7539	Target 1
7	A7	95	87.4515	-5000.82	-60.8789	Target 1
7	A7	96	87.7435	-5118.09	-35.4062	Target 1
7	A7	97	88.0355	-5378.53	-19.3242	Target 1
7	A7	98	88.3276	-5069.39	-18.334	Target 1
7	A7	99	88.6196	-5988.28	-36.3203	Target 1
7	A7	100	88.9116	-6168.29	-80.9707	Target 1
7	A7	101	89.2037	-6903.69	-159.031	Target 1
7	A7	102	89.4957	-5316.49	-267.686	Target 1
7	A7	103	89.7877	-5682.85	-391.459	Target 1
7	A7	104	90.0798	-6074.27	-507.922	Target 1
7	A7	105	90.3718	-6791.98	-596.891	Target 1
7	A7	106	90.6638	-4938.83	-645.592	Target 1
7	A7	107	90.9559	-5996.22	-647.979	Target 1
7	A7	108	91.2479	-5625.2	-603.025	Target 1
7	A7	109	91.5399	-5982.81	-516.609	Target 1
7	A7	110	91.832	-5868	-405.744	Target 1
7	A7	111	92.124	-6207.29	-299.238	Target 1
7	A7	112	92.416	-6995.87	-230.012	Target 1
7	A7	113	92.7081	-7729.27	-220.266	Target 1
7	A7	114	93.0001	-6143.27	-267.361	Target 1
7	A7	115	93.2921	-6355.93	-340.625	Target 1
7	A7	116	93.5842	-6346.4	-394.17	Target 1
7	A7	117	93.8762	-6082.93	-390.166	Target 1
7	A7	118	94.1682	-7101.76	-318.287	Target 1
7	A7	119	94.4603	-7661.23	-198.771	Target 1
7	A7	120	94.7523	-7165.34	-68.0391	Target 1
8	A8	1	60.0004	651442	15509.6	Target 1
8	A8	2	60.2924	649458	15796	Target 1
8	A8	3	60.5845	645605	16140.8	Target 1
8	A8	4	60.8765	641966	16518.9	Target 1
8	A8	5	61.1685	637259	16882.1	Target 1
8	A8	6	61.4606	632316	17204.5	Target 1
8	A8	7	61.7526	627412	17476	Target 1
8	A8	8	62.0446	621031	17693.4	Target 1
8	A8	9	62.3367	615970	17863.6	Target 1
8	A8	10	62.6287	610552	17996.3	Target 1
8	A8	11	62.9207	605465	18097.8	Target 1
8	A8	12	63.2128	599657	18170.6	Target 1
8	A8	13	63.5048	593823	18218.1	Target 1
8	A8	14	63.7968	587554	18246.2	Target 1
8	A8	15	64.0889	583092	18261.2	Target 1
8	A8	16	64.3809	577601	18266.3	Target 1
8	A8	17	64.6729	571845	18262.5	Target 1
8	A8	18	64.965	566167	18253.6	Target 1
8	A8	19	65.257	559888	18248.2	Target 1
8	A8	20	65.549	554432	18254.1	Target 1
8	A8	21	65.841	550287	18268.9	Target 1
8	A8	22	66.1331	544331	18275.1	Target 1
8	A8	23	66.4251	538887	18247.6	Target 1
8	A8	24	66.7171	530504	18169.8	Target 1
8	A8	25	67.0092	525954	18043.3	Target 1
8	A8	26	67.3012	520896	17888.2	Target 1
8	A8	27	67.5932	514048	17732.8	Target 1
8	A8	28	67.8853	508887	17602.6	Target 1
8	A8	29	68.1773	503944	17512.4	Target 1
8	A8	30	68.4693	499097	17464.1	Target 1
8	A8	31	68.7614	493486	17447	Target 1
8	A8	32	69.0534	488289	17440.9	Target 1
8	A8	33	69.3454	482851	17423.2	Target 1
8	A8	34	69.6375	478193	17377.4	Target 1
8	A8	35	69.9295	471811	17299.3	Target 1
8	A8	36	70.2215	466875	17198.9	Target 1
8	A8	37	70.5136	462130	17093.2	Target 1
8	A8	38	70.8056	457527	16997	Target 1
8	A8	39	71.0976	452004	16916.4	Target 1
8	A8	40	71.3897	446566	16849.9	Target 1
8	A8	41	71.6817	441478	16794.7	Target 1
8	A8	42	71.9737	436134	16751.8	Target 1
8	A8	43	72.2658	432310	16724.7	Target 1
8	A8	44	72.5578	425938	16712.1	Target 1
8	A8	45	72.8498	422070	16703.1	Target 1
8	A8	46	73.1419	416758	16679.5	Target 1
8	A8	47	73.4339	410608	16624	Target 1
8	A8	48	73.7259	405780	16534.8	Target 1
8	A8	49	74.018	401375	16426.2	Target 1
8	A8	50	74.31	396923	16318.2	Target 1
8	A8	51	74.602	392179	16223.8	Target 1
8	A8	52	74.8941	386545	16143.4	Target 1
8	A8	53	75.1861	381531	16068.9	Target 1
8	A8	54	75.4781	376601	15992.8	Target 1
8	A8	55	75.7702	373073	15913.8	Target 1
8	A8	56	76.0622	366899	15835.6	Target 1
8	A8	57	76.3542	362962	15763.3	Target 1
8	A8	58	76.6463	357457	15700.8	Target 1
8	A8	59	76.9383	353571	15650.9	Target 1
8	A8	60	77.2303	349093	15618.3	Target 1
8	A8	61	77.5224	343679	15611.9	Target 1
8	A8	62	77.8144	339689	15650.6	Target 1
8	A8	63	78.1064	335038	15768.6	Target 1
8	A8	64	78.3985	329852	16024.9	Target 1
8	A8	65	78.6905	325957	16510.5	Target 1
8	A8	66	78.9825	321408	17317.2	Target 1
8	A8	67	79.2746	315328	18629.9	Target 1
8	A8	68	79.5666	310255	20698.8	Target 1
8	A8	69	79.8586	304911	23848.5	Target 1
8	A8	70	80.1507	298255	28495.3	Target 1
8	A8	71	80.4427	287954	35121.1	Target 1
8	A8	72	80.7347	277735	44178.4	Target 1
8	A8	73	81.0267	264077	55898.5	Target 1
8	A8	74	81.3188	248366	70018.5	Target 1
8	A8	75	81.6108	222326	85528	Target 1
8	A8	76	81.9028	181514	100595	Target 1
8	A8	77	82.1949	125783	112816	Target 1
8	A8	78	82.4869	63665.1	119790	Target 1
8	A8	79	82.7789	11573.9	119852	Target 1
8	A8	80	83.071	-28378.2	112637	Target 1
8	A8	81	83.363	-54637	99246.2	Target 1
8	A8	82	83.655	-66820	81903.9	Target 1
8	A8	83	83.9471	-71594.6	63290.5	Target 1
8	A8	84	84.2391	-73092.5	45818.7	Target 1
8	A8	85	84.5311	-74443.5	31126.8	Target 1
8	A8	86	84.8232	-73896.2	19913.9	Target 1
8	A8	87	85.1152	-74800.9	11797.1	Target 1
8	A8	88	85.4072	-75371.5	6447.92	Target 1
8	A8	89	85.6993	-75135.2	3269.2	Target 1
8	A8	90	85.9913	-74642.7	1527.87	Target 1
8	A8	91	86.2833	-75654.1	669.603	Target 1
8	A8	92	86.5754	-74668	327.54	Target 1
8	A8	93	86.8674	-75380.8	275.764	Target 1
8	A8	94	87.1594	-75595.1	371.853	Target 1
8	A8	95	87.4515	-76635.3	514.928	Target 1
8	A8	96	87.7435	-77406.1	627.77	Target 1
8	A8	97	88.0355	-77285.2	658.366	Target 1
8	A8	98	88.3276	-78416.7	589.045	Target 1
8	A8	99	88.6196	-77771.9	440.409	Target 1
8	A8	100	88.9116	-77227.2	262.414	Target 1
8	A8	101	89.2037	-78100.7	113.506	Target 1
8	A8	102	89.4957	-76790	36.459	Target 1
8	A8	103	89.7877	-79000.9	42.1426	Target 1
8	A8	104	90.0798	-78218.2	108.223	Target 1
8	A8	105	90.3718	-78627.2	191.812	Target 1
8	A8	106	90.6638	-79012.8	248.619	Target 1
8	A8	107	90.9559	-80021.2	250.02	Target 1
8	A8	108	91.2479	-79721.6	192.404	Target 1
8	A8	109	91.5399	-78677.2	96.6523	Target 1
8	A8	110	91.832	-79517	-1.75	Target 1
8	A8	111	92.124	-79860.6	-68.25	Target 1
8	A8	112	92.416	-79150.6	-83.877	Target 1
8	A8	113	92.7081	-79817.4	-52.1738	Target 1
8	A8	114	93.0001	-80655.5	4.44336	Target 1
8	A8	115	93.2921	-80030.9	56.1406	Target 1
8	A8	116	93.5842	-81065.7	78.8574	Target 1
8	A8	117	93.8762	-80702.6	63.1562	Target 1
8	A8	118	94.1682	-80272.3	15.4883	Target 1
8	A8	119	94.4603	-80780.1	-47.6836	Target 1
8	A8	120	94.7523	-81057.8	-109	Target 1
9	A9	1	60.0007	686650	17218.1	Target 1
9	A9	2	60.2927	683453	17480.8	Target 1
9	A9	3	60.5846	678375	17757.6	Target 1
9	A9	4	60.8766	675173	18037.2	Target 1
9	A9	5	61.1685	668493	18295.1	Target 1
9	A9	6	61.4605	664032	18562.4	Target 1
9	A9	7	61.7525	658947	18834.1	Target 1
9	A9	8	62.0444	653726	19094.2	Target 1
9	A9	9	62.3364	647390	19318.8	Target 1
9	A9	10	62.6283	638764	19486.5	Target 1
9	A9	11	62.9203	636135	19587.1	Target 1
9	A9	12	63.2123	629142	19627.5	Target 1
9	A9	13	63.5042	621006	19629.9	Target 1
9	A9	14	63.7962	615740	19624	Target 1
9	A9	15	64.0881	610926	19634.5	Target 1
9	A9	16	64.3801	604198	19668.1	Target 1
9	A9	17	64.6721	598613	19711.3	Target 1
9	A9	18	64.964	592675	19739.9	Target 1
9	A9	19	65.256	585912	19735.7	Target 1
9	A9	20	65.5479	578547	19696.8	Target 1
9	A9	21	65.8399	574501	19634.2	Target 1
9	A9	22	66.1319	566380	19558.6	Target 1
9	A9	23	66.4238	563413	19470.4	Target 1
9	A9	24	66.7158	554358	19360.4	Target 1
9	A9	25	67.0077	548016	19223.6	Target 1
9	A9	26	67.2997	542368	19072.7	Target 1
9	A9	27	67.5917	535706	18939.8	Target 1
9	A9	28	67.8836	529695	18861.1	Target 1
9	A9	29	68.1756	525927	18854.4	Target 1
9	A9	30	68.4675	519668	18903.4	Target 1
9	A9	31	68.7595	514045	18960.8	Target 1
9	A9	32	69.0515	507019	18969.6	Target 1
9	A9	33	69.3434	500916	18892.8	Target 1
9	A9	34	69.6354	495527	18731.4	Target 1
9	A9	35	69.9273	489402	18522	Target 1
9	A9	36	70.2193	484356	18317.1	Target 1
9	A9	37	70.5113	480495	18160	Target 1
9	A9	38	70.8032	473324	18069.1	Target 1
9	A9	39	71.0952	468738	18037.6	Target 1
9	A9	40	71.3871	462625	18044	Target 1
9	A9	41	71.6791	457436	18065.6	Target 1
9	A9	42	71.9711	451362	18084.5	Target 1
9	A9	43	72.263	446538	18088.3	Target 1
9	A9	44	72.555	441049	18068.2	Target 1
9	A9	45	72.8469	434295	18018.1	Target 1
9	A9	46	73.1389	429608	17928.7	Target 1
9	A9	47	73.4309	424851	17811.1	Target 1
9	A9	48	73.7228	417865	17679.6	Target 1
9	A9	49	74.0148	413875	17546.6	Target 1
9	A9	50	74.3067	408640	17416.8	Target 1
9	A9	51	74.5987	403646	17285.3	Target 1
9	A9	52	74.8907	397664	17144.1	Target 1
9	A9	53	75.1826	391870	16991.3	Target 1
9	A9	54	75.4746	387178	16838.5	Target 1
9	A9	55	75.7665	383302	16706.2	Target 1
9	A9	56	76.0585	378144	16613.9	Target 1
9	A9	57	76.3504	371681	16571.5	Target 1
9	A9	58	76.6424	367678	16578.1	Target 1
9	A9	59	76.9344	363094	16626.5	Target 1
9	A9	60	77.2263	357176	16707.8	Target 1
9	A9	61	77.5183	352894	16811.5	Target 1
9	A9	62	77.8102	347947	16927.3	Target 1
9	A9	63	78.1022	342646	17054.5	Target 1
9	A9	64	78.3942	336574	17225.7	Target 1
9	A9	65	78.6861	331415	17543.9	Target 1
9	A9	66	78.9781	327578	18201.4	Target 1
9	A9	67	79.2701	320489	19461.7	Target 1
9	A9	68	79.562	317704	21872.7	Target 1
9	A9	69	79.854	311570	26083.2	Target 1
9	A9	70	80.1459	305285	32811	Target 1
9	A9	71	80.4379	296888	42651.2	Target 1
9	A9	72	80.7299	285969	55774.8	Target 1
9	A9	73	81.0218	268665	71594.2	Target 1
9	A9	74	81.3138	237429	88554.6	Target 1
9	A9	75	81.6057	182714	104233	Target 1
9	A9	76	81.8977	117438	115830	Target 1
9	A9	77	82.1897	54015.8	120938	Target 1
9	A9	78	82.4816	1325.19	118311	Target 1
9	A9	79	82.7736	-37323	108283	Target 1
9	A9	80	83.0655	-58096.2	92663.5	Target 1
9	A9	81	83.3575	-66398	74156.5	Target 1
9	A9	82	83.6494	-68302	55558.7	Target 1
9	A9	83	83.9414	-70441.7	39068.9	Target 1
9	A9	84	84.2334	-70863.1	25923.5	Target 1
9	A9	85	84.5253	-71126.6	16202	Target 1
9	A9	86	84.8173	-70838	9108.73	Target 1
9	A9	87	85.1092	-70436.8	4804.43	Target 1
9	A9	88	85.4012	-71387.3	2404.36	Target 1
9	A9	89	85.6932	-71880	1172.39	Target 1
9	A9	90	85.9851	-71319.1	590.131	Target 1
9	A9	91	86.2771	-72235.5	342.293	Target 1
9	A9	92	86.569	-71565.4	263.273	Target 1
9	A9	93	86.861	-71814.9	276.084	Target 1
9	A9	94	87.153	-71388.1	342.438	Target 1
9	A9	95	87.4449	-73551	433.482	Target 1
9	A9	96	87.7369	-73332.3	521.701	Target 1
9	A9	97	88.0288	-72480.1	585.635	Target 1
9	A9	98	88.3208	-73679.8	615.576	Target 1
9	A9	99	88.6128	-74160.4	613.145	Target 1
9	A9	100	88.9047	-74011.7	586.129	Target 1
9	A9	101	89.1967	-74868.8	543.725	Target 1
9	A9	102	89.4886	-74026.3	494.09	Target 1
9	A9	103	89.7806	-74365.1	442.375	Target 1
9	A9	104	90.0726	-75533.1	388.26	Target 1
9	A9	105	90.3645	-75458.1	325.705	Target 1
9	A9	106	90.6565	-74919	247.549	Target 1
9	A9	107	90.9484	-75793.7	153.076	Target 1
9	A9	108	91.2404	-75416.2	52.5723	Target 1
9	A9	109	91.5324	-74900.4	-35.2617	Target 1
9	A9	110	91.8243	-75361.9	-91.6348	Target 1
9	A9	111	92.1163	-75863	-105.949	Target 1
9	A9	112	92.4082	-74888.5	-78.9551	Target 1
9	A9	113	92.7002	-76243.1	-19.8906	Target 1
9	A9	114	92.9922	-75805.5	59.0059	Target 1
9	A9	115	93.2841	-75529.8	146.389	Target 1
9	A9	116	93.5761	-76531.4	232.365	Target 1
9	A9	117	93.868	-76675.3	307.682	Target 1
9	A9	118	94.16	-76947.6	364.426	Target 1
9	A9	119	94.452	-76783.3	398.971	Target 1
9	A9	120	94.7439	-77069.6	414.514	Target 1
10	A10	1	60.0007	831268	20891.6	Target 1
10	A10	2	60.2927	827460	21105.7	Target 1
10	A10	3	60.5846	821584	21326.7	Target 1
10	A10	4	60.8766	816910	21535.6	Target 1
10	A10	5	61.1685	810009	21708.3	Target 1
10	A10	6	61.4605	805680	21834.9	Target 1
10	A10	7	61.7525	796469	21923.1	Target 1
10	A10	8	62.0444	790695	21992	Target 1
10	A10	9	62.3364	783950	22061.8	Target 1
10	A10	10	62.6283	777095	22143.9	Target 1
10	A10	11	62.9203	771112	22235.8	Target 1
10	A10	12	63.2123	763485	22325.1	Target 1
10	A10	13	63.5042	756381	22398.6	Target 1
10	A10	14	63.7962	749890	22451.2	Target 1
10	A10	15	64.0881	742565	22489.2	Target 1
10	A10	16	64.3801	735840	22527.7	Target 1
10	A10	17	64.6721	728544	22582.5	Target 1
10	A10	18	64.964	722713	22661.1	Target 1
10	A10	19	65.256	714053	22755.3	Target 1
10	A10	20	65.5479	709132	22840.9	Target 1
10	A10	21	65.8399	701502	22885.6	Target 1
10	A10	22	66.1319	693012	22862.1	Target 1
10	A10	23	66.4238	686402	22761.6	Target 1
10	A10	24	66.7158	678241	22598	Target 1
10	A10	25	67.0077	670704	22402.4	Target 1
10	A10	26	67.2997	664621	22210.7	Target 1
10	A10	27	67.5917	656606	22051	Target 1
10	A10	28	67.8836	650781	21936.4	Target 1
10	A10	29	68.1756	642747	21863.8	Target 1
10	A10	30	68.4675	637915	21817.2	Target 1
10	A10	31	68.7595	630449	21772.1	Target 1
10	A10	32	69.0515	623666	21702.5	Target 1
10	A10	33	69.3434	616756	21591.5	Target 1
10	A10	34	69.6354	610580	21439.1	Target 1
10	A10	35	69.9273	603937	21265.7	Target 1
10	A10	36	70.2193	597102	21106.7	Target 1
10	A10	37	70.5113	591628	20999.1	Target 1
10	A10	38	70.8032	585805	20961.1	Target 1
10	A10	39	71.0952	579102	20997.4	Target 1
10	A10	40	71.3871	573593	21068.8	Target 1
10	A10	41	71.6791	565100	21139.4	Target 1
10	A10	42	71.9711	559293	21179.6	Target 1
10	A10	43	72.263	552389	21179.6	Target 1
10	A10	44	72.555	546315	21146.5	Target 1
10	A10	45	72.8469	540949	21091.6	Target 1
10	A10	46	73.1389	533283	21019.6	Target 1
10	A10	47	73.4309	527073	20919	Target 1
10	A10	48	73.7228	521111	20787.4	Target 1
10	A10	49	74.0148	513675	20632.8	Target 1
10	A10	50	74.3067	508733	20464.6	Target 1
10	A10	51	74.5987	503507	20290.6	Target 1
10	A10	52	74.8907	496064	20110.5	Target 1
10	A10	53	75.1826	489807	19920.4	Target 1
10	A10	54	75.4746	483324	19721.1	Target 1
10	A10	55	75.7665	478843	19524.3	Target 1
10	A10	56	76.0585	472340	19349.8	Target 1
10	A10	57	76.3504	467238	19216.9	Target 1
10	A10	58	76.6424	459960	19138.1	Target 1
10	A10	59	76.9344	455967	19117.8	Target 1
10	A10	60	77.2263	449042	19152.9	Target 1
10	A10	61	77.5183	444143	19235	Target 1
10	A10	62	77.8102	439136	19354	Target 1
10	A10	63	78.1022	432178	19512.3	Target 1
10	A10	64	78.3942	424985	19754.2	Target 1
10	A10	65	78.6861	420070	20206	Target 1
10	A10	66	78.9781	415458	21104.3	Target 1
10	A10	67	79.2701	407985	22683.2	Target 1
10	A10	68	79.562	403198	25593.6	Target 1
10	A10	69	79.854	395804	30569.6	Target 1
10	A10	70	80.1459	388631	38443.3	Target 1
10	A10	71	80.4379	378761	49925.2	Target 1
10	A10	72	80.7299	366659	65241.7	Target 1
10	A10	73	81.0218	346522	83722.8	Target 1
10	A10	74	81.3138	309977	103541	Target 1
10	A10	75	81.6057	244505	121826	Target 1
10	A10	76	81.8977	168029	135265	Target 1
10	A10	77	82.1897	91201.5	141026	Target 1
10	A10	78	82.4816	31886	137678	Target 1
10	A10	79	82.7736	-13769.1	125678	Target 1
10	A10	80	83.0655	-35509.8	107221	Target 1
10	A10	81	83.3575	-45877.3	85520.5	Target 1
10	A10	82	83.6494	-48291.9	63858.9	Target 1
10	A10	83	83.9414	-49502.3	44772.9	Target 1
10	A10	84	84.2334	-49668.3	29645.5	Target 1
10	A10	85	84.5253	-50754.8	18419.7	Target 1
10	A10	86	84.8173	-51229.8	10186.4	Target 1
10	A10	87	85.1092	-50588.8	5165.3	Target 1
10	A10	88	85.4012	-51325.3	2332.48	Target 1
10	A10	89	85.6932	-50201.9	864.314	Target 1
10	A10	90	85.9851	-50152.7	188.42	Target 1
10	A10	91	86.2771	-51018.5	-59.2871	Target 1
10	A10	92	86.569	-50637.8	-101.02	Target 1
10	A10	93	86.861	-52461.6	-66.9121	Target 1
10	A10	94	87.153	-51032.4	-22.6348	Target 1
10	A10	95	87.4449	-51191.8	12.1738	Target 1
10	A10	96	87.7369	-51397.7	43.0781	Target 1
10	A10	97	88.0288	-52287.7	78.209	Target 1
10	A10	98	88.3208	-51965.9	113.029	Target 1
10	A10	99	88.6128	-52074.5	129.859	Target 1
10	A10	100	88.9047	-53467.1	110.398	Target 1
10	A10	101	89.1967	-53596.8	51.0469	Target 1
10	A10	102	89.4886	-51442.5	-30.5723	Target 1
10	A10	103	89.7806	-52326.1	-103.344	Target 1
10	A10	104	90.0726	-53403.9	-139.945	Target 1
10	A10	105	90.3645	-53537	-131.959	Target 1
10	A10	106	90.6565	-51718.2	-92.9316	Target 1
10	A10	107	90.9484	-54590.5	-48.8105	Target 1
10	A10	108	91.2404	-53641	-23.9766	Target 1
10	A10	109	91.5324	-53411.5	-32.0312	Target 1
10	A10	110	91.8243	-53423.5	-75.0156	Target 1
10	A10	111	92.1163	-54845	-148.256	Target 1
10	A10	112	92.4082	-53144.6	-245.352	Target 1
10	A10	113	92.7002	-54432.9	-359.418	Target 1
10	A10	114	92.9922	-54039.3	-480.859	Target 1
10	A10	115	93.2841	-53232.9	-595.623	Target 1
10	A10	116	93.5761	-53743.4	-687.807	Target 1
10	A10	117	93.868	-52693.6	-746.771	Target 1
10	A10	118	94.16	-53958.2	-774.021	Target 1
10	A10	119	94.452	-53910.2	-784.086	Target 1
10	A10	120	94.7439	-53386.1	-797.553	Target 1
11	A11	1	60.0009	848938	20001.1	Target 1
11	A11	2	60.2927	845401	20177.3	Target 1
11	A11	3	60.5845	838876	20375.2	Target 1
11	A11	4	60.8762	833792	20589.1	Target 1
11	A11	5	61.168	829305	20831.4	Target 1
11	A11	6	61.4598	823659	21097.2	Target 1
11	A11	7	61.7516	816137	21365.7	Target 1
11	A11	8	62.0433	810452	21600.9	Target 1
11	A11	9	62.3351	804060	21765.3	Target 1
11	A11	10	62.6269	796739	21837.1	Target 1
11	A11	11	62.9187	788450	21824.5	Target 1
11	A11	12	63.2105	782653	21762.7	Target 1
11	A11	13	63.5022	776483	21701.9	Target 1
11	A11	14	63.794	769131	21686.9	Target 1
11	A11	15	64.0858	764026	21743.3	Target 1
11	A11	16	64.3776	756324	21870.8	Target 1
11	A11	17	64.6693	749546	22045.1	Target 1
11	A11	18	64.9611	744830	22226.4	Target 1
11	A11	19	65.2529	735908	22373.8	Target 1
11	A11	20	65.5447	729884	22459	Target 1
11	A11	21	65.8364	721761	22476	Target 1
11	A11	22	66.1282	714558	22438.7	Target 1
11	A11	23	66.42	709394	22368.6	Target 1
11	A11	24	66.7118	701099	22283.8	Target 1
11	A11	25	67.0036	693574	22192.4	Target 1
11	A11	26	67.2953	686125	22095.8	Target 1
11	A11	27	67.5871	680567	21994.8	Target 1
11	A11	28	67.8789	672383	21893.8	Target 1
11	A11	29	68.1707	665696	21799.8	Target 1
11	A11	30	68.4624	659284	21716.2	Target 1
11	A11	31	68.7542	653858	21636.4	Target 1
11	A11	32	69.046	646950	21543.9	Target 1
11	A11	33	69.3378	639990	21420.1	Target 1
11	A11	34	69.6296	632692	21259.1	Target 1
11	A11	35	69.9213	625968	21074.2	Target 1
11	A11	36	70.2131	621692	20892.2	Target 1
11	A11	37	70.5049	614877	20737.6	Target 1
11	A11	38	70.7967	609034	20620.7	Target 1
11	A11	39	71.0884	601740	20537.2	Target 1
11	A11	40	71.3802	595370	20477.8	Target 1
11	A11	41	71.672	590680	20436.5	Target 1
11	A11	42	71.9638	582868	20410.7	Target 1
11	A11	43	72.2556	578295	20396.5	Target 1
11	A11	44	72.5473	571013	20383.8	Target 1
11	A11	45	72.8391	564604	20358.6	Target 1
11	A11	46	73.1309	559235	20306.9	Target 1
11	A11	47	73.4227	552265	20215	Target 1
11	A11	48	73.7144	546943	20089	Target 1
11	A11	49	74.0062	539813	19941.7	Target 1
11	A11	50	74.298	534949	19791.3	Target 1
11	A11	51	74.5898	528545	19657.1	Target 1
11	A11	52	74.8815	523135	19552.7	Target 1
11	A11	53	75.1733	517062	19483.3	Target 1
11	A11	54	75.4651	510484	19445.4	Target 1
11	A11	55	75.7569	506454	19429.9	Target 1
11	A11	56	76.0487	497714	19424.9	Target 1
11	A11	57	76.3404	494175	19418.1	Target 1
11	A11	58	76.6322	487595	19395.2	Target 1
11	A11	59	76.924	482041	19342.9	Target 1
11	A11	60	77.2158	475316	19253.6	Target 1
11	A11	61	77.5075	469698	19133.1	Target 1
11	A11	62	77.7993	464817	19007.9	Target 1
11	A11	63	78.0911	459022	18932.8	Target 1
11	A11	64	78.3829	453401	19002.8	Target 1
11	A11	65	78.6747	448324	19379.1	Target 1
11	A11	66	78.9664	441321	20328.1	Target 1
11	A11	67	79.2582	437651	22124.5	Target 1
11	A11	68	79.55	431487	25423	Target 1
11	A11	69	79.8418	425026	30982.7	Target 1
11	A11	70	80.1335	417706	39640.4	Target 1
11	A11	71	80.4253	407757	52065.2	Target 1
11	A11	72	80.7171	395557	68376.4	Target 1
11	A11	73	81.0089	376980	87733.8	Target 1
11	A11	74	81.3007	340167	108112	Target 1
11	A11	75	81.5924	278117	126479	Target 1
11	A11	76	81.8842	202895	139460	Target 1
11	A11	77	82.176	130117	144304	Target 1
11	A11	78	82.4678	71190.8	139774	Target 1
11	A11	79	82.7595	27517.3	126572	Target 1
11	A11	80	83.0513	5063.9	107102	Target 1
11	A11	81	83.3431	-5735.63	84695.2	Target 1
11	A11	82	83.6349	-8353.26	62647	Target 1
11	A11	83	83.9267	-9075.38	43432.8	Target 1
11	A11	84	84.2184	-10693.4	28342.4	Target 1
11	A11	85	84.5102	-10577.6	17304.4	Target 1
11	A11	86	84.802	-10938.4	9584.77	Target 1
11	A11	87	85.0938	-11480.4	4880.83	Target 1
11	A11	88	85.3855	-11616.7	2182.71	Target 1
11	A11	89	85.6773	-11777.2	693.686	Target 1
11	A11	90	85.9691	-11569.4	-113.67	Target 1
11	A11	91	86.2609	-10911	-537.465	Target 1
11	A11	92	86.5526	-11115.5	-724.795	Target 1
11	A11	93	86.8444	-10515.2	-748.42	Target 1
11	A11	94	87.1362	-11061.9	-661.064	Target 1
11	A11	95	87.428	-10631.1	-520.33	Target 1
11	A11	96	87.7198	-12209.3	-386.871	Target 1
11	A11	97	88.0115	-13009.6	-306.912	Target 1
11	A11	98	88.3033	-11464.8	-295.703	Target 1
11	A11	99	88.5951	-11370.2	-335.908	Target 1
11	A11	100	88.8869	-11739.2	-393.059	Target 1
11	A11	101	89.1786	-12600.1	-436.795	Target 1
11	A11	102	89.4704	-12136.5	-453.604	Target 1
11	A11	103	89.7622	-12275.1	-446.219	Target 1
11	A11	104	90.054	-11108	-425.941	Target 1
11	A11	105	90.3457	-13702	-405.959	Target 1
11	A11	106	90.6375	-12115.7	-397.191	Target 1
11	A11	107	90.9293	-13171	-403.904	Target 1
11	A11	108	91.2211	-12662.7	-419.859	Target 1
11	A11	109	91.5129	-12262.3	-430.248	Target 1
11	A11	110	91.8046	-12839.6	-422.23	Target 1
11	A11	111	92.0964	-11751.6	-397.666	Target 1
11	A11	112	92.3882	-14718.3	-376.393	Target 1
11	A11	113	92.68	-13968.5	-384.32	Target 1
11	A11	114	92.9717	-12804.2	-434.24	Target 1
11	A11	115	93.2635	-12889	-515.225	Target 1
11	A11	116	93.5553	-12913.2	-599.898	Target 1
11	A11	117	93.8471	-13506.2	-663.148	Target 1
11	A11	118	94.1389	-13932.3	-696.467	Target 1
11	A11	119	94.4306	-13171.7	-707.861	Target 1
11	A11	120	94.7224	-12591	-711.135	Target 1
12	A12	1	60.0009	716130	17697.4	Target 1
12	A12	2	60.2927	712626	17804.4	Target 1
12	A12	3	60.5845	708673	17949.6	Target 1
12	A12	4	60.8762	704548	18128.2	Target 1
12	A12	5	61.168	697598	18333.8	Target 1
12	A12	6	61.4598	694575	18557.8	Target 1
12	A12	7	61.7516	688596	18788.1	Target 1
12	A12	8	62.0433	681568	19008.4	Target 1
12	A12	9	62.3351	675330	19199.1	Target 1
12	A12	10	62.6269	671597	19340	Target 1
12	A12	11	62.9187	664161	19413.9	Target 1
12	A12	12	63.2105	657468	19411.3	Target 1
12	A12	13	63.5022	651350	19332.4	Target 1
12	A12	14	63.794	646086	19186.3	Target 1
12	A12	15	64.0858	640253	18992.5	Target 1
12	A12	16	64.3776	633755	18783.8	Target 1
12	A12	17	64.6693	628363	18609.7	Target 1
12	A12	18	64.9611	620950	18528.2	Target 1
12	A12	19	65.2529	617011	18582.7	Target 1
12	A12	20	65.5447	613221	18774	Target 1
12	A12	21	65.8364	605691	19047.7	Target 1
12	A12	22	66.1282	600718	19307.4	Target 1
12	A12	23	66.42	594644	19456.8	Target 1
12	A12	24	66.7118	585910	19443.6	Target 1
12	A12	25	67.0036	578843	19281.9	Target 1
12	A12	26	67.2953	572846	19039.7	Target 1
12	A12	27	67.5871	570053	18797.7	Target 1
12	A12	28	67.8789	561358	18608.8	Target 1
12	A12	29	68.1707	557520	18479.7	Target 1
12	A12	30	68.4624	550805	18381.6	Target 1
12	A12	31	68.7542	544809	18277	Target 1
12	A12	32	69.046	540280	18144.5	Target 1
12	A12	33	69.3378	532800	17989.2	Target 1
12	A12	34	69.6296	530166	17839.2	Target 1
12	A12	35	69.9213	521824	17732.1	Target 1
12	A12	36	70.2131	519011	17696.3	Target 1
12	A12	37	70.5049	512381	17733	Target 1
12	A12	38	70.7967	508156	17808.9	Target 1
12	A12	39	71.0884	503205	17864.7	Target 1
12	A12	40	71.3802	495579	17842.9	Target 1
12	A12	41	71.672	488341	17717.7	Target 1
12	A12	42	71.9638	484649	17511.1	Target 1
12	A12	43	72.2556	481102	17281.8	Target 1
12	A12	44	72.5473	473253	17097.5	Target 1
12	A12	45	72.8391	470155	17005.2	Target 1
12	A12	46	73.1309	464238	17015.6	Target 1
12	A12	47	73.4227	459853	17104.2	Target 1
12	A12	48	73.7144	453017	17224.1	Target 1
12	A12	49	74.0062	449482	17320.6	Target 1
12	A12	50	74.298	442622	17347.6	Target 1
12	A12	51	74.5898	437288	17280.2	Target 1
12	A12	52	74.8815	431260	17121.5	Target 1
12	A12	53	75.1733	426770	16899.3	Target 1
12	A12	54	75.4651	422636	16654.3	Target 1
12	A12	55	75.7569	416320	16426.9	Target 1
12	A12	56	76.0487	411463	16248.7	Target 1
12	A12	57	76.3404	407456	16139.3	Target 1
12	A12	58	76.6322	401551	16105.2	Target 1
12	A12	59	76.924	398133	16137.2	Target 1
12	A12	60	77.2158	393385	16209.8	Target 1
12	A12	61	77.5075	386577	16288.1	Target 1
12	A12	62	77.7993	381784	16343.8	Target 1
12	A12	63	78.0911	378303	16378.3	Target 1
12	A12	64	78.3829	371833	16449	Target 1
12	A12	65	78.6747	366638	16698	Target 1
12	A12	66	78.9664	363636	17386	Target 1
12	A12	67	79.2582	356030	18918.3	Target 1
12	A12	68	79.55	354330	21878.9	Target 1
12	A12	69	79.8418	349350	26995.7	Target 1
12	A12	70	80.1335	341145	35033.9	Target 1
12	A12	71	80.4253	333014	46566	Target 1
12	A12	72	80.7171	323641	61630.1	Target 1
12	A12	73	81.0089	306147	79376.5	Target 1
12	A12	74	81.3007	272056	97890.6	Target 1
12	A12	75	81.5924	221167	114380	Target 1
12	A12	76	81.8842	155560	125790	Target 1
12	A12	77	82.176	96535.3	129675	Target 1
12	A12	78	82.4678	44038.6	125000	Target 1
12	A12	79	82.7595	8238.33	112499	Target 1
12	A12	80	83.0513	-9524.8	94445.5	Target 1
12	A12	81	83.3431	-16398.5	73923.4	Target 1
12	A12	82	83.6349	-18267.8	53935	Target 1
12	A12	83	83.9267	-19953.1	36685.2	Target 1
12	A12	84	84.2184	-21103.7	23267.6	Target 1
12	A12	85	84.5102	-20384	13742.9	Target 1
12	A12	86	84.802	-21453.3	7524.86	Target 1
12	A12	87	85.0938	-22059.5	3777.63	Target 1
12	A12	88	85.3855	-21308.2	1674.84	Target 1
12	A12	89	85.6773	-21435.3	574.053	Target 1
12	A12	90	85.9691	-21166.1	39.4648	Target 1
12	A12	91	86.2609	-21839.8	-200.311	Target 1
12	A12	92	86.5526	-22224.8	-305.033	Target 1
12	A12	93	86.8444	-22264.3	-360.498	Target 1
12	A12	94	87.1362	-22258.6	-401.51	Target 1
12	A12	95	87.428	-21393	-431.021	Target 1
12	A12	96	87.7198	-21641.2	-440.6	Target 1
12	A12	97	88.0115	-22665.1	-427.164	Target 1
12	A12	98	88.3033	-22818.2	-398.449	Target 1
12	A12	99	88.5951	-22149.2	-366.953	Target 1
12	A12	100	88.8869	-21924	-340.74	Target 1
12	A12	101	89.1786	-23781.3	-320.139	Target 1
12	A12	102	89.4704	-22288.9	-302.229	Target 1
12	A12	103	89.7622	-22107.7	-287.877	Target 1
12	A12	104	90.054	-24215	-284.541	Target 1
12	A12	105	90.3457	-23583.3	-302.342	Target 1
12	A12	106	90.6375	-22837.5	-346.453	Target 1
12	A12	107	90.9293	-23041	-411.736	Target 1
12	A12	108	91.2211	-24168.4	-483.801	Target 1
12	A12	109	91.5129	-23062.1	-545.912	Target 1
12	A12	110	91.8046	-22553.9	-586.865	Target 1
12	A12	111	92.0964	-23645.5	-604.768	Target 1
12	A12	112	92.3882	-24634.6	-604.688	Target 1
12	A12	113	92.68	-22181.2	-592.303	Target 1
12	A12	114	92.9717	-23641.5	-568.311	Target 1
12	A12	115	93.2635	-23949.3	-527.758	Target 1
12	A12	116	93.5553	-23381.3	-464.875	Target 1
12	A12	117	93.8471	-22834.7	-379.904	Target 1
12	A12	118	94.1389	-24695.2	-282.803	Target 1
12	A12	119	94.4306	-24531.4	-190.666	Target 1
12	A12	120	94.7224	-24447.8	-119.895	Target 1
13	B1	1	60.0005	1.01054e+06	24544.8	Target 1
13	B1	2	60.2923	1.0064e+06	24807.4	Target 1
13	B1	3	60.5841	998304	25040	Target 1
13	B1	4	60.8759	992326	25202.7	Target 1
13	B1	5	61.1676	984916	25295.4	Target 1
13	B1	6	61.4594	976666	25367.5	Target 1
13	B1	7	61.7512	970161	25467.1	Target 1
13	B1	8	62.043	962138	25646.4	Target 1
13	B1	9	62.3348	955042	25912.4	Target 1
13	B1	10	62.6266	946697	26223	Target 1
13	B1	11	62.9184	939112	26504	Target 1
13	B1	12	63.2101	931179	26682.2	Target 1
13	B1	13	63.5019	922041	26716.2	Target 1
13	B1	14	63.7937	912251	26614.7	Target 1
13	B1	15	64.0855	905737	26431.4	Target 1
13	B1	16	64.3773	898357	26248.1	Target 1
13	B1	17	64.6691	888605	26149.8	Target 1
13	B1	18	64.9608	882920	26197.8	Target 1
13	B1	19	65.2526	872433	26403.6	Target 1
13	B1	20	65.5444	867077	26714.5	Target 1
13	B1	21	65.8362	860268	27021.8	Target 1
13	B1	22	66.128	850122	27203.8	Target 1
13	B1	23	66.4198	840988	27185.6	Target 1
13	B1	24	66.7116	828773	26978.2	Target 1
13	B1	25	67.0033	822547	26666.6	Target 1
13	B1	26	67.2951	815773	26354.6	Target 1
13	B1	27	67.5869	806982	26108.2	Target 1
13	B1	28	67.8787	798967	25938.4	Target 1
13	B1	29	68.1705	789827	25829.2	Target 1
13	B1	30	68.4623	781212	25773.9	Target 1
13	B1	31	68.754	774972	25787.9	Target 1
13	B1	32	69.0458	768115	25881.1	Target 1
13	B1	33	69.3376	760687	26025.9	Target 1
13	B1	34	69.6294	751965	26150.1	Target 1
13	B1	35	69.9212	742644	26169.6	Target 1
13	B1	36	70.213	734919	26036.9	Target 1
13	B1	37	70.5048	726876	25772.3	Target 1
13	B1	38	70.7965	719134	25456.1	Target 1
13	B1	39	71.0883	711556	25202.4	Target 1
13	B1	40	71.3801	706104	25062.3	Target 1
13	B1	41	71.6719	697096	25000.6	Target 1
13	B1	42	71.9637	690457	24967.1	Target 1
13	B1	43	72.2555	680071	24901.6	Target 1
13	B1	44	72.5472	673569	24769.7	Target 1
13	B1	45	72.839	664985	24579.8	Target 1
13	B1	46	73.1308	659622	24370.3	Target 1
13	B1	47	73.4226	652030	24182.8	Target 1
13	B1	48	73.7144	644250	24040.5	Target 1
13	B1	49	74.0062	636392	23944.3	Target 1
13	B1	50	74.298	630049	23882.4	Target 1
13	B1	51	74.5897	622463	23842.9	Target 1
13	B1	52	74.8815	615738	23817	Target 1
13	B1	53	75.1733	606979	23794.8	Target 1
13	B1	54	75.4651	601682	23757.3	Target 1
13	B1	55	75.7569	592617	23675.1	Target 1
13	B1	56	76.0487	586983	23516.8	Target 1
13	B1	57	76.3405	577527	23268.3	Target 1
13	B1	58	76.6322	570382	22953.7	Target 1
13	B1	59	76.924	564397	22645.3	Target 1
13	B1	60	77.2158	559022	22455.3	Target 1
13	B1	61	77.5076	551506	22510.7	Target 1
13	B1	62	77.7994	546476	22923.1	Target 1
13	B1	63	78.0912	539085	23764.7	Target 1
13	B1	64	78.3829	533302	25053.7	Target 1
13	B1	65	78.6747	524158	27062.6	Target 1
13	B1	66	78.9665	516253	29472.2	Target 1
13	B1	67	79.2583	506789	32011.3	Target 1
13	B1	68	79.5501	497014	34426.3	Target 1
13	B1	69	79.8419	482857	36524.4	Target 1
13	B1	70	80.1337	468552	38309.6	Target 1
13	B1	71	80.4254	457048	40104.2	Target 1
13	B1	72	80.7172	448290	42577.6	Target 1
13	B1	73	81.009	441186	46631.9	Target 1
13	B1	74	81.3008	428970	53141	Target 1
13	B1	75	81.5926	416768	62620.4	Target 1
13	B1	76	81.8844	405143	74950.2	Target 1
13	B1	77	82.1762	380807	89291.3	Target 1
13	B1	78	82.4679	345814	104271	Target 1
13	B1	79	82.7597	297274	118375	Target 1
13	B1	80	83.0515	257502	130336	Target 1
13	B1	81	83.3433	228397	139281	Target 1
13	B1	82	83.6351	195175	144571	Target 1
13	B1	83	83.9269	151758	145519	Target 1
13	B1	84	84.2186	100022	141323	Target 1
13	B1	85	84.5104	46391.8	131380	Target 1
13	B1	86	84.8022	13174.6	115826	Target 1
13	B1	87	85.094	-1067.84	95910.2	Target 1
13	B1	88	85.3858	-4835.06	73873.6	Target 1
13	B1	89	85.6776	-7425.83	52342.1	Target 1
13	B1	90	85.9694	-7763.47	33555.8	Target 1
13	B1	91	86.2611	-7272.92	19984.7	Target 1
13	B1	92	86.5529	-7510.03	11434.5	Target 1
13	B1	93	86.8447	-7143.52	5976.59	Target 1
13	B1	94	87.1365	-7834.45	2846.28	Target 1
13	B1	95	87.4283	-7552.34	1250.08	Target 1
13	B1	96	87.7201	-7953.03	537.418	Target 1
13	B1	97	88.0119	-9174.98	257.875	Target 1
13	B1	98	88.3036	-9641.99	147.867	Target 1
13	B1	99	88.5954	-9281.89	86.2207	Target 1
13	B1	100	88.8872	-7397.71	40.2363	Target 1
13	B1	101	89.179	-10271.9	14.0117	Target 1
13	B1	102	89.4708	-9392.7	10.1973	Target 1
13	B1	103	89.7626	-10330.8	14.0703	Target 1
13	B1	104	90.0543	-9941.3	-1.12305	Target 1
13	B1	105	90.3461	-10863.4	-58.918	Target 1
13	B1	106	90.6379	-10235.8	-167.387	Target 1
13	B1	107	90.9297	-11069.9	-315.191	Target 1
13	B1	108	91.2215	-10344	-474.223	Target 1
13	B1	109	91.5133	-10765.8	-606.221	Target 1
13	B1	110	91.8051	-9213.93	-673.861	Target 1
13	B1	111	92.0968	-10111.5	-656.18	Target 1
13	B1	112	92.3886	-10266.6	-563.01	Target 1
13	B1	113	92.6804	-10430.9	-438.271	Target 1
13	B1	114	92.9722	-11383.3	-344.721	Target 1
13	B1	115	93.264	-12688.6	-333.947	Target 1
13	B1	116	93.5558	-11483.1	-418.027	Target 1
13	B1	117	93.8475	-8747.1	-562.092	Target 1
13	B1	118	94.1393	-11256.3	-704.908	Target 1
13	B1	119	94.4311	-10314.9	-794.42	Target 1
13	B1	120	94.7229	-11193.2	-813.973	Target 1
14	B2	1	60.0005	1.04784e+06	23824.3	Target 1
14	B2	2	60.2923	1.04434e+06	24205.7	Target 1
14	B2	3	60.5841	1.03844e+06	24660.5	Target 1
14	B2	4	60.8759	1.03235e+06	25173.7	Target 1
14	B2	5	61.1676	1.02399e+06	25718.8	Target 1
14	B2	6	61.4594	1.01826e+06	26343.3	Target 1
14	B2	7	61.7512	1.01017e+06	26897.7	Target 1
14	B2	8	62.043	1.00266e+06	27335.3	Target 1
14	B2	9	62.3348	992598	27644.8	Target 1
14	B2	10	62.6266	983019	27857	Target 1
14	B2	11	62.9184	975534	28024.6	Target 1
14	B2	12	63.2101	967964	28183.1	Target 1
14	B2	13	63.5019	960650	28328.7	Target 1
14	B2	14	63.7937	951888	28427.3	Target 1
14	B2	15	64.0855	940970	28447.8	Target 1
14	B2	16	64.3773	931974	28390.5	Target 1
14	B2	17	64.6691	925752	28287.2	Target 1
14	B2	18	64.9608	917361	28178.7	Target 1
14	B2	19	65.2526	907250	28086.1	Target 1
14	B2	20	65.5444	899757	27998.3	Target 1
14	B2	21	65.8362	892022	27881.5	Target 1
14	B2	22	66.128	883837	27701.8	Target 1
14	B2	23	66.4198	873322	27453.4	Target 1
14	B2	24	66.7116	864202	27169	Target 1
14	B2	25	67.0033	856463	26907.6	Target 1
14	B2	26	67.2951	848362	26719.6	Target 1
14	B2	27	67.5869	841123	26619.8	Target 1
14	B2	28	67.8787	831825	26581.1	Target 1
14	B2	29	68.1705	823781	26558.1	Target 1
14	B2	30	68.4623	814996	26521	Target 1
14	B2	31	68.754	807331	26469	Target 1
14	B2	32	69.0458	799799	26420.5	Target 1
14	B2	33	69.3376	792636	26384.8	Target 1
14	B2	34	69.6294	785587	26346.7	Target 1
14	B2	35	69.9212	775179	26275.2	Target 1
14	B2	36	70.213	767898	26147.8	Target 1
14	B2	37	70.5048	759699	25970.3	Target 1
14	B2	38	70.7965	752544	25774.3	Target 1
14	B2	39	71.0883	746407	25614.1	Target 1
14	B2	40	71.3801	736523	25499.9	Target 1
14	B2	41	71.6719	729242	25423.1	Target 1
14	B2	42	71.9637	722466	25370.2	Target 1
14	B2	43	72.2555	713597	25322.9	Target 1
14	B2	44	72.5472	707154	25263.5	Target 1
14	B2	45	72.839	698204	25180.8	Target 1
14	B2	46	73.1308	690838	25072.9	Target 1
14	B2	47	73.4226	683823	24949.3	Target 1
14	B2	48	73.7144	675560	24828.1	Target 1
14	B2	49	74.0062	669437	24728.8	Target 1
14	B2	50	74.298	660496	24661.5	Target 1
14	B2	51	74.5897	654483	24618.7	Target 1
14	B2	52	74.8815	647688	24574.3	Target 1
14	B2	53	75.1733	638120	24492.9	Target 1
14	B2	54	75.4651	631153	24347.4	Target 1
14	B2	55	75.7569	623404	24132.8	Target 1
14	B2	56	76.0487	616711	23872.7	Target 1
14	B2	57	76.3405	609477	23611.3	Target 1
14	B2	58	76.6322	603342	23401.5	Target 1
14	B2	59	76.924	594735	23296.3	Target 1
14	B2	60	77.2158	589309	23348.9	Target 1
14	B2	61	77.5076	583042	23617.6	Target 1
14	B2	62	77.7994	575689	24170.3	Target 1
14	B2	63	78.0912	567302	25078.5	Target 1
14	B2	64	78.3829	562234	26515	Target 1
14	B2	65	78.6747	553634	28540.1	Target 1
14	B2	66	78.9665	546537	30938	Target 1
14	B2	67	79.2583	534524	33482.2	Target 1
14	B2	68	79.5501	524252	35877.4	Target 1
14	B2	69	79.8419	510091	37881.3	Target 1
14	B2	70	80.1337	495876	39466.9	Target 1
14	B2	71	80.4254	482729	40956.3	Target 1
14	B2	72	80.7172	475039	43047.1	Target 1
14	B2	73	81.009	466594	46686.2	Target 1
14	B2	74	81.3008	455528	52795.2	Target 1
14	B2	75	81.5926	446728	61931.6	Target 1
14	B2	76	81.8844	430044	74015.5	Target 1
14	B2	77	82.1762	408025	88258.6	Target 1
14	B2	78	82.4679	371885	103358	Target 1
14	B2	79	82.7597	326197	117875	Target 1
14	B2	80	83.0515	284721	130589	Target 1
14	B2	81	83.3433	253782	140601	Target 1
14	B2	82	83.6351	221007	147154	Target 1
14	B2	83	83.9269	174828	149368	Target 1
14	B2	84	84.2186	118126	146222	Target 1
14	B2	85	84.5104	61770.4	136933	Target 1
14	B2	86	84.8022	25857.8	121558	Target 1
14	B2	87	85.094	9628.33	101378	Target 1
14	B2	88	85.3858	5307.02	78762.4	Target 1
14	B2	89	85.6776	3841.89	56507.1	Target 1
14	B2	90	85.9694	2031.7	37002.3	Target 1
14	B2	91	86.2611	2749.82	22241.7	Target 1
14	B2	92	86.5529	1567.32	12916.7	Target 1
14	B2	93	86.8447	1854.72	6887.54	Target 1
14	B2	94	87.1365	1802.97	3334.55	Target 1
14	B2	95	87.4283	1625.89	1423.28	Target 1
14	B2	96	87.7201	1295.01	486.584	Target 1
14	B2	97	88.0119	1071.98	70.9219	Target 1
14	B2	98	88.3036	699.248	-96.1133	Target 1
14	B2	99	88.5954	1149.93	-162.184	Target 1
14	B2	100	88.8872	-180.438	-199.91	Target 1
14	B2	101	89.179	93.7359	-241.562	Target 1
14	B2	102	89.4708	638.357	-301.119	Target 1
14	B2	103	89.7626	595.098	-386.518	Target 1
14	B2	104	90.0543	-1646.64	-502.508	Target 1
14	B2	105	90.3461	-877.342	-645.348	Target 1
14	B2	106	90.6379	1198.5	-795.873	Target 1
14	B2	107	90.9297	-218.142	-920.734	Target 1
14	B2	108	91.2215	776.268	-985.836	Target 1
14	B2	109	91.5133	468.763	-974.568	Target 1
14	B2	110	91.8051	526.107	-897.045	Target 1
14	B2	111	92.0968	-766.095	-782.855	Target 1
14	B2	112	92.3886	-949.308	-663.902	Target 1
14	B2	113	92.6804	1669.07	-561.809	Target 1
14	B2	114	92.9722	-320.858	-488.631	Target 1
14	B2	115	93.264	-927.769	-454.941	Target 1
14	B2	116	93.5558	-2654.92	-471.758	Target 1
14	B2	117	93.8475	199.284	-540.699	Target 1
14	B2	118	94.1393	-183.198	-642.666	Target 1
14	B2	119	94.4311	-1436.44	-740.193	Target 1
14	B2	120	94.7229	837.411	-796.129	Target 1
15	B3	1	60.0008	1.01239e+06	22342.1	Target 1
15	B3	2	60.2928	1.00866e+06	22747.7	Target 1
15	B3	3	60.5848	1.00338e+06	23181.9	Target 1
15	B3	4	60.8768	997008	23616.7	Target 1
15	B3	5	61.1688	990735	24031.5	Target 1
15	B3	6	61.4608	983684	24417.2	Target 1
15	B3	7	61.7528	976230	24775	Target 1
15	B3	8	62.0449	968468	25174.7	Target 1
15	B3	9	62.3369	961511	25552.7	Target 1
15	B3	10	62.6289	952827	25903.9	Target 1
15	B3	11	62.9209	946166	26222.6	Target 1
15	B3	12	63.2129	936933	26498.1	Target 1
15	B3	13	63.5049	928649	26712.3	Target 1
15	B3	14	63.7969	922256	26840.6	Target 1
15	B3	15	64.0889	913590	26860.7	Target 1
15	B3	16	64.3809	904120	26772.1	Target 1
15	B3	17	64.6729	896783	26613.4	Target 1
15	B3	18	64.9649	887803	26460	Target 1
15	B3	19	65.257	879390	26393.4	Target 1
15	B3	20	65.549	873431	26458.9	Target 1
15	B3	21	65.841	866649	26635.7	Target 1
15	B3	22	66.133	858478	26846.9	Target 1
15	B3	23	66.425	848011	27000.9	Target 1
15	B3	24	66.717	838329	27038.4	Target 1
15	B3	25	67.009	831181	26951.8	Target 1
15	B3	26	67.301	822282	26771.9	Target 1
15	B3	27	67.593	814416	26540.6	Target 1
15	B3	28	67.885	805478	26290.7	Target 1
15	B3	29	68.177	797547	26044.6	Target 1
15	B3	30	68.469	790382	25822.1	Target 1
15	B3	31	68.761	783374	25645.2	Target 1
15	B3	32	69.0531	773917	25532.6	Target 1
15	B3	33	69.3451	767675	25488.2	Target 1
15	B3	34	69.6371	761541	25493.1	Target 1
15	B3	35	69.9291	751752	25507.2	Target 1
15	B3	36	70.2211	744723	25484.7	Target 1
15	B3	37	70.5131	736394	25394.7	Target 1
15	B3	38	70.8051	728946	25234.6	Target 1
15	B3	39	71.0971	721585	25031.8	Target 1
15	B3	40	71.3891	713662	24830.1	Target 1
15	B3	41	71.6811	706620	24690.7	Target 1
15	B3	42	71.9731	699084	24608.1	Target 1
15	B3	43	72.2652	692325	24568.2	Target 1
15	B3	44	72.5572	684322	24541.9	Target 1
15	B3	45	72.8492	676055	24491.7	Target 1
15	B3	46	73.1412	670070	24390.8	Target 1
15	B3	47	73.4332	661098	24236.5	Target 1
15	B3	48	73.7252	653163	24053.3	Target 1
15	B3	49	74.0172	648254	23878.7	Target 1
15	B3	50	74.3092	641892	23741.5	Target 1
15	B3	51	74.6012	632812	23644.9	Target 1
15	B3	52	74.8932	626684	23568.5	Target 1
15	B3	53	75.1852	618767	23484.4	Target 1
15	B3	54	75.4772	611157	23377.6	Target 1
15	B3	55	75.7692	604888	23254.1	Target 1
15	B3	56	76.0613	598671	23135.5	Target 1
15	B3	57	76.3533	590993	23046.8	Target 1
15	B3	58	76.6453	583271	23008.5	Target 1
15	B3	59	76.9373	577175	23036.7	Target 1
15	B3	60	77.2293	571189	23148.2	Target 1
15	B3	61	77.5213	564256	23367.5	Target 1
15	B3	62	77.8133	555546	23734.3	Target 1
15	B3	63	78.1053	550598	24309.9	Target 1
15	B3	64	78.3973	541871	25251.2	Target 1
15	B3	65	78.6893	534657	26721.5	Target 1
15	B3	66	78.9813	529755	28638.5	Target 1
15	B3	67	79.2733	518772	30900.2	Target 1
15	B3	68	79.5654	508426	33281	Target 1
15	B3	69	79.8574	497268	35505.3	Target 1
15	B3	70	80.1494	481332	37395.6	Target 1
15	B3	71	80.4414	469609	39038.9	Target 1
15	B3	72	80.7334	459708	40887.5	Target 1
15	B3	73	81.0254	451903	43724.4	Target 1
15	B3	74	81.3174	441802	48468.7	Target 1
15	B3	75	81.6094	432785	55866.4	Target 1
15	B3	76	81.9014	418322	66179	Target 1
15	B3	77	82.1934	398897	78998.1	Target 1
15	B3	78	82.4854	368998	93296.3	Target 1
15	B3	79	82.7775	326481	107709	Target 1
15	B3	80	83.0695	283801	120911	Target 1
15	B3	81	83.3615	250920	131865	Target 1
15	B3	82	83.6535	220979	139798	Target 1
15	B3	83	83.9455	181144	143959	Target 1
15	B3	84	84.2375	131041	143458	Target 1
15	B3	85	84.5295	74638.9	137406	Target 1
15	B3	86	84.8215	32668.8	125406	Target 1
15	B3	87	85.1135	12179.6	108068	Target 1
15	B3	88	85.4055	5213.9	87160.5	Target 1
15	B3	89	85.6975	3529.68	65231.6	Target 1
15	B3	90	85.9895	1892.24	44856.2	Target 1
15	B3	91	86.2815	1287.62	27912.7	Target 1
15	B3	92	86.5736	2321.56	16851.5	Target 1
15	B3	93	86.8656	1632.45	9707.12	Target 1
15	B3	94	87.1576	31.9573	5295.6	Target 1
15	B3	95	87.4496	1336.35	2803.06	Target 1
15	B3	96	87.7416	670.075	1504.55	Target 1
15	B3	97	88.0336	133.686	873.879	Target 1
15	B3	98	88.3256	413.824	583.225	Target 1
15	B3	99	88.6176	437.159	450.389	Target 1
15	B3	100	88.9096	-1110.16	380.684	Target 1
15	B3	101	89.2016	292.475	326.256	Target 1
15	B3	102	89.4936	-700.72	265.148	Target 1
15	B3	103	89.7856	-785.092	192.574	Target 1
15	B3	104	90.0777	-778.388	116.07	Target 1
15	B3	105	90.3697	-136.265	49.6582	Target 1
15	B3	106	90.6617	-251.634	6.31641	Target 1
15	B3	107	90.9537	-1547.17	-8.85547	Target 1
15	B3	108	91.2457	-424.5	-1.55469	Target 1
15	B3	109	91.5377	-889.462	14.1309	Target 1
15	B3	110	91.8297	-1534.55	21.7539	Target 1
15	B3	111	92.1217	-540.625	8.86523	Target 1
15	B3	112	92.4137	-2283.68	-28.8184	Target 1
15	B3	113	92.7057	-978.42	-86.5352	Target 1
15	B3	114	92.9977	-367.498	-153.242	Target 1
15	B3	115	93.2897	-1368.79	-217.057	Target 1
15	B3	116	93.5818	-2059.85	-270.557	Target 1
15	B3	117	93.8738	-56.0719	-312.592	Target 1
15	B3	118	94.1658	-837.451	-346.1	Target 1
15	B3	119	94.4578	-1792.63	-374.754	Target 1
15	B3	120	94.7498	-997.46	-401.5	Target 1
16	B4	1	60.0008	933088	20276.4	Target 1
16	B4	2	60.2928	927518	20674.7	Target 1
16	B4	3	60.5848	923369	21062.5	Target 1
16	B4	4	60.8768	918021	21408.7	Target 1
16	B4	5	61.1688	911210	21706.2	Target 1
16	B4	6	61.4608	905032	21976.1	Target 1
16	B4	7	61.7528	898203	22255.7	Target 1
16	B4	8	62.0449	891438	22575.5	Target 1
16	B4	9	62.3369	884926	22940.1	Target 1
16	B4	10	62.6289	878412	23414.6	Target 1
16	B4	11	62.9209	871341	23845.2	Target 1
16	B4	12	63.2129	863410	24176.2	Target 1
16	B4	13	63.5049	854790	24382.2	Target 1
16	B4	14	63.7969	847168	24473.6	Target 1
16	B4	15	64.0889	841581	24482.4	Target 1
16	B4	16	64.3809	833174	24447.6	Target 1
16	B4	17	64.6729	825566	24407.8	Target 1
16	B4	18	64.9649	818415	24403.4	Target 1
16	B4	19	65.257	809595	24471	Target 1
16	B4	20	65.549	803813	24624.7	Target 1
16	B4	21	65.841	797365	24835.8	Target 1
16	B4	22	66.133	788816	25032.5	Target 1
16	B4	23	66.425	782079	25127.6	Target 1
16	B4	24	66.717	770868	25063.4	Target 1
16	B4	25	67.009	763699	24844.7	Target 1
16	B4	26	67.301	755325	24537.1	Target 1
16	B4	27	67.593	748667	24230.9	Target 1
16	B4	28	67.885	741929	23996.2	Target 1
16	B4	29	68.177	734226	23855.2	Target 1
16	B4	30	68.469	726915	23784.2	Target 1
16	B4	31	68.761	719656	23735.8	Target 1
16	B4	32	69.0531	712259	23669.9	Target 1
16	B4	33	69.3451	705915	23571.8	Target 1
16	B4	34	69.6371	697714	23456.1	Target 1
16	B4	35	69.9291	689870	23354	Target 1
16	B4	36	70.2211	685217	23291.9	Target 1
16	B4	37	70.5131	678336	23271.8	Target 1
16	B4	38	70.8051	669788	23269.3	Target 1
16	B4	39	71.0971	662515	23248.5	Target 1
16	B4	40	71.3891	655394	23185.2	Target 1
16	B4	41	71.6811	647755	23077.4	Target 1
16	B4	42	71.9731	642579	22939.5	Target 1
16	B4	43	72.2652	634255	22813.8	Target 1
16	B4	44	72.5572	627576	22672.9	Target 1
16	B4	45	72.8492	619872	22508.4	Target 1
16	B4	46	73.1412	614445	22316.6	Target 1
16	B4	47	73.4332	605321	22106.9	Target 1
16	B4	48	73.7252	601238	21899.8	Target 1
16	B4	49	74.0172	593588	21716	Target 1
16	B4	50	74.3092	587458	21566.4	Target 1
16	B4	51	74.6012	580770	21446.4	Target 1
16	B4	52	74.8932	574300	21339.7	Target 1
16	B4	53	75.1852	567303	21227.8	Target 1
16	B4	54	75.4772	561038	21097.8	Target 1
16	B4	55	75.7692	554570	20946.1	Target 1
16	B4	56	76.0613	548451	20779.2	Target 1
16	B4	57	76.3533	541405	20614.3	Target 1
16	B4	58	76.6453	535371	20479	Target 1
16	B4	59	76.9373	529437	20413.6	Target 1
16	B4	60	77.2293	524811	20469.9	Target 1
16	B4	61	77.5213	516014	20707.1	Target 1
16	B4	62	77.8133	512340	21187.9	Target 1
16	B4	63	78.1053	506420	21969.1	Target 1
16	B4	64	78.3973	497432	23128.2	Target 1
16	B4	65	78.6893	492474	24956.9	Target 1
16	B4	66	78.9813	484162	27129.8	Target 1
16	B4	67	79.2733	476062	29476.2	Target 1
16	B4	68	79.5654	464888	31762.9	Target 1
16	B4	69	79.8574	453827	33780.8	Target 1
16	B4	70	80.1494	441087	35476.9	Target 1
16	B4	71	80.4414	428977	37081.4	Target 1
16	B4	72	80.7334	422323	39161.5	Target 1
16	B4	73	81.0254	414693	42545.8	Target 1
16	B4	74	81.3174	403725	48113.9	Target 1
16	B4	75	81.6094	393774	56497.9	Target 1
16	B4	76	81.9014	380887	67797.3	Target 1
16	B4	77	82.1934	361519	81427.4	Target 1
16	B4	78	82.4854	329264	96199.4	Target 1
16	B4	79	82.7775	287406	110626	Target 1
16	B4	80	83.0695	247310	123306	Target 1
16	B4	81	83.3615	217272	133175	Target 1
16	B4	82	83.6535	187171	139467	Target 1
16	B4	83	83.9455	149557	141502	Target 1
16	B4	84	84.2375	100804	138546	Target 1
16	B4	85	84.5295	52614	129995	Target 1
16	B4	86	84.8215	17948	115838	Target 1
16	B4	87	85.1135	5131.2	97069.8	Target 1
16	B4	88	85.4055	1279.19	75713	Target 1
16	B4	89	85.6975	1157.12	54334.5	Target 1
16	B4	90	85.9895	318.965	35288.2	Target 1
16	B4	91	86.2815	599.014	20661	Target 1
16	B4	92	86.5736	-397.372	11946.1	Target 1
16	B4	93	86.8656	-396.81	6270.48	Target 1
16	B4	94	87.1576	-551.812	2897.63	Target 1
16	B4	95	87.4496	-1117.78	1043.96	Target 1
16	B4	96	87.7416	-1122.67	81.5625	Target 1
16	B4	97	88.0336	-953.902	-399.881	Target 1
16	B4	98	88.3256	482.425	-627.359	Target 1
16	B4	99	88.6176	-1314.37	-714.492	Target 1
16	B4	100	88.9096	-2111.59	-722.645	Target 1
16	B4	101	89.2016	-514.832	-694.268	Target 1
16	B4	102	89.4936	-1772.41	-662.006	Target 1
16	B4	103	89.7856	-1143.47	-647.623	Target 1
16	B4	104	90.0777	-2546.78	-661.758	Target 1
16	B4	105	90.3697	-1041.13	-705.885	Target 1
16	B4	106	90.6617	-2841.21	-772.682	Target 1
16	B4	107	90.9537	-1899.37	-844.285	Target 1
16	B4	108	91.2457	-1154.62	-893.85	Target 1
16	B4	109	91.5377	-1557.67	-895.967	Target 1
16	B4	110	91.8297	-1530.16	-843.525	Target 1
16	B4	111	92.1217	-2168.04	-759.395	Target 1
16	B4	112	92.4137	-3409.55	-690.486	Target 1
16	B4	113	92.7057	-3261.62	-682.566	Target 1
16	B4	114	92.9977	-3196.49	-750.359	Target 1
16	B4	115	93.2897	-1088.76	-864.713	Target 1
16	B4	116	93.5818	-1881.19	-968.746	Target 1
16	B4	117	93.8738	-2532.87	-1013.26	Target 1
16	B4	118	94.1658	-2750.73	-986.242	Target 1
16	B4	119	94.4578	-2875.61	-915.879	Target 1
16	B4	120	94.7498	-3321.37	-847.791	Target 1
17	B5	1	60.001	1.18568e+06	27065.6	Target 1
17	B5	2	60.2929	1.18023e+06	27555.3	Target 1
17	B5	3	60.5847	1.17345e+06	28050.9	Target 1
17	B5	4	60.8766	1.16565e+06	28517.8	Target 1
17	B5	5	61.1685	1158265	28942.8	Target 1
17	B5	6	61.4603	1149161	29335.2	Target 1
17	B5	7	61.7522	1.14044e+06	29719.8	Target 1
17	B5	8	62.0441	1.13305e+06	30202.2	Target 1
17	B5	9	62.3359	1.12178e+06	30706.2	Target 1
17	B5	10	62.6278	1.1128e+06	31213.7	Target 1
17	B5	11	62.9197	1.10528e+06	31686.4	Target 1
17	B5	12	63.2115	1.0942e+06	32078.1	Target 1
17	B5	13	63.5034	1.08422e+06	32347.7	Target 1
17	B5	14	63.7953	1.07345e+06	32469.9	Target 1
17	B5	15	64.0871	1.0652e+06	32440.4	Target 1
17	B5	16	64.379	1.05501e+06	32279.8	Target 1
17	B5	17	64.6709	1045130	32035.7	Target 1
17	B5	18	64.9627	1.03364e+06	31779.7	Target 1
17	B5	19	65.2546	1.02557e+06	31585.5	Target 1
17	B5	20	65.5465	1.01603e+06	31495.2	Target 1
17	B5	21	65.8383	1.00828e+06	31493.9	Target 1
17	B5	22	66.1302	998784	31518	Target 1
17	B5	23	66.4221	987703	31495.6	Target 1
17	B5	24	66.7139	975799	31395.3	Target 1
17	B5	25	67.0058	965927	31244.7	Target 1
17	B5	26	67.2977	957418	31107.7	Target 1
17	B5	27	67.5895	948642	31036.9	Target 1
17	B5	28	67.8814	937616	31037.4	Target 1
17	B5	29	68.1733	929172	31068.8	Target 1
17	B5	30	68.4651	918975	31073.2	Target 1
17	B5	31	68.757	909233	31010.7	Target 1
17	B5	32	69.0489	900107	30875.5	Target 1
17	B5	33	69.3407	891164	30691.6	Target 1
[truncated: 9,567 more rows]

## Sheet: Melt Curve Result
Block Type	96-Well 0.2-mL Block
Calibration Background is expired	No
Calibration Background performed on	12-16-2020
Calibration Pure Dye ABY is expired	No
Calibration Pure Dye ABY performed on	12-16-2020
Calibration Pure Dye CY5 is expired	No
Calibration Pure Dye CY5 performed on	12-16-2020
Calibration Pure Dye FAM is expired	No
Calibration Pure Dye FAM performed on	12-16-2020
Calibration Pure Dye JUN is expired	No
Calibration Pure Dye JUN performed on	12-16-2020
Calibration Pure Dye MUSTANG PURPLE is expired	No
Calibration Pure Dye MUSTANG PURPLE performed on	12-16-2020
Calibration Pure Dye NED is expired	No
Calibration Pure Dye NED performed on	12-16-2020
Calibration Pure Dye ROX is expired	No
Calibration Pure Dye ROX performed on	12-16-2020
Calibration Pure Dye SYBR is expired	No
Calibration Pure Dye SYBR performed on	12-16-2020
Calibration Pure Dye TAMRA is expired	No
Calibration Pure Dye TAMRA performed on	12-16-2020
Calibration Pure Dye VIC is expired	No
Calibration Pure Dye VIC performed on	12-16-2020
Calibration ROI is expired	No
Calibration ROI performed on	12-16-2020
Calibration Uniformity is expired	No
Calibration Uniformity performed on	12-16-2020
Chemistry	SYBR_GREEN
Date Created	2021-03-26 14:34:10 PM CST
Experiment Barcode
Experiment Comment
Experiment File Name	H:\xyy_288.eds
Experiment Name	Comparative-Ct-SYBR
Experiment Run End Time	2021-03-26 13:00:48 PM CST
Experiment Type	Comparative Cт (ΔΔCт)
Instrument Name	272522193
Instrument Serial Number	272522193
Instrument Type	QuantStudio™ 5 System
Passive Reference
Post-read Stage/Step
Pre-read Stage/Step
Quantification Cycle Method	Ct
Signal Smoothing On	true
Stage where Melt Analysis is performed	Stage3
Stage/ Cycle where Ct Analysis is performed	Stage2, Step2
User Name
Well	Well Position	Sample	Target Name	Tm	Melt Peak Height
1	A1	Sample 1	Target 1	80.4254	200962
2	A2	Sample 1	Target 1	80.4254	195325
3	A3	Sample 1	Target 1	80.5874	199267
4	A4	Sample 1	Target 1	80.4414	163068
5	A5	Sample 1	Target 1	82.6207	171458
6	A6	Sample 1	Target 1	82.6207	147185
7	A7	Sample 1	Target 1	82.6329	144812
8	A8	Sample 1	Target 1	82.6329	120743
9	A9	Sample 1	Target 1	82.1897	120938
10	A10	Sample 1	Target 1	82.1897	141026
11	A11	Sample 1	Target 1	82.176	144304
12	A12	Sample 1	Target 1	82.176	129675
13	B1	Sample 1	Target 1	83.781	145637
14	B2	Sample 1	Target 1	83.9269	149368
15	B3	Sample 1	Target 1	84.0915	144352
16	B4	Sample 1	Target 1	83.9455	141502
17	B5	Sample 1	Target 1	83.4963	220991
18	B6	Sample 1	Target 1	83.4963	176049
19	B7	Sample 1	Target 1	83.509	105939
20	B8	Sample 1	Target 1	83.509	102123
21	B9	Sample 1	Target 1	83.5035	129975
22	B10	Sample 1	Target 1	83.5035	139487
23	B11	Sample 1	Target 1	83.3431	126514
24	B12	Sample 1	Target 1	83.3431	115901
25	C1	Sample 1	Target 1	83.0515	156508
26	C2	Sample 1	Target 1	83.0515	184697
27	C3	Sample 1	Target 1	83.2155	139566
28	C4	Sample 1	Target 1	83.2155	155551
29	C5	Sample 1	Target 1	83.3503	151172
30	C6	Sample 1	Target 1	83.3503	135292
31	C7	Sample 1	Target 1	83.509	103661
32	C8	Sample 1	Target 1	83.509	145606
33	C9	Sample 1	Target 1	83.3575	127232
34	C10	Sample 1	Target 1	83.3575	128276
35	C11	Sample 1	Target 1	83.1972	117365
36	C12	Sample 1	Target 1	83.1972	117194
37	D1	Sample 1	Target 1	83.0515	180626
38	D2	Sample 1	Target 1	83.0515	215437
39	D3	Sample 1	Target 1	83.2155	184492
40	D4	Sample 1	Target 1	83.2155	159032
41	D5	Sample 1	Target 1	82.6207	165938
42	D6	Sample 1	Target 1	82.6207	138788
43	D7	Sample 1	Target 1	82.7789	145082
44	D8	Sample 1	Target 1	82.7789	156395
45	D9	Sample 1	Target 1	83.3575	152185
46	D10	Sample 1	Target 1	83.3575	154510
47	D11	Sample 1	Target 1	83.0513	125449
48	D12	Sample 1	Target 1	83.1972	117963
49	E1	Sample 1	Target 1	83.1974	167055
50	E2	Sample 1	Target 1	83.1974	196179
51	E3	Sample 1	Target 1	83.5075	218219
52	E4	Sample 1	Target 1	83.3615	174896
53	E5	Sample 1	Target 1	85.1016	117033
54	E6	Sample 1	Target 1	85.1016	102869
55	E7	Sample 1	Target 1	85.2612	98793
56	E8	Sample 1	Target 1	85.2612	109194
57	E9	Sample 1	Target 1	94.8899	1241.94
58	E10	Sample 1	Target 1	70.2193	1395.41
59	E11	Sample 1	Target 1	84.802	1712.11
60	E12	Sample 1	Target 1	60.0009	3138.95
61	F1	Sample 1	Target 1	83.1974	161644
62	F2	Sample 1	Target 1	83.1974	169011
63	F3	Sample 1	Target 1	83.3615	158906
64	F4	Sample 1	Target 1	83.3615	152485
65	F5	Sample 1	Target 1	84.6638	119042
66	F6	Sample 1	Target 1	84.6638	129050
67	F7	Sample 1	Target 1	84.8232	128097
68	F8	Sample 1	Target 1	84.8232	132485
69	F9	Sample 1	Target 1	82.1897	1147.01
70	F10	Sample 1	Target 1	60.0007	1549.61
71	F11	Sample 1	Target 1	86.6985	1550.18
72	F12	Sample 1	Target 1	64.9611	1505.61
73	G1	Sample 1	Target 1	83.1974	174218
74	G2	Sample 1	Target 1	83.1974	170445
75	G3	Sample 1	Target 1	83.3615	167471
76	G4	Sample 1	Target 1	83.3615	142225
77	G5	Sample 1	Target 1	84.6638	111080
78	G6	Sample 1	Target 1	84.5178	108474
79	G7	Sample 1	Target 1	84.8232	132969
80	G8	Sample 1	Target 1	84.8232	120343
81	G9	Sample 1	Target 1	60.0007	1428.34
82	G10	Sample 1	Target 1	77.0804	1314.45
83	G11	Sample 1	Target 1	88.1574	1662.26
84	G12	Sample 1	Target 1	62.3351	2077.37
85	H1	Sample 1	Target 1	60.0005	2576.23
86	H2	Sample 1	Target 1	63.9396	3920.69
87	H3	Sample 1	Target 1	65.1109	2029.35
88	H4	Sample 1	Target 1	60.0008	2370.88
89	H5	Sample 1	Target 1	60.001	2024.83
90	H6	Sample 1	Target 1	69.1948	2132.82
91	H7	Sample 1	Target 1	60.0004	2182.71
92	H8	Sample 1	Target 1	83.071	1436.46
93	H9	Sample 1	Target 1	60.2927	2356.36
94	H10	Sample 1	Target 1	72.9929	1484.19
95	H11	Sample 1	Target 1	60.7303	1815.27
96	H12	Sample 1	Target 1	60.5845	2207.24
